# Supplementary material for: Crystal structure of 5-benzoyl-2,4-di­phenyl-4,5-di­hydro­furan-3-carbo­nitrile
Source: Acta Crystallogr E Crystallogr Commun. 2015 Aug 15;71(Pt 9):o663–4. doi: 10.1107/S2056989015014887 (PMC4555400; doi:10.1107/S2056989015014887)
Supplement: Supplementary file 1 [file e-71-0o663-sup1.cif]

##############################################################################
#                                                                            #
# This CIF contains the data in a paper accepted for publication in          #
# Acta Crystallographica Section E. It conforms to the requirements of       #
# Notes for Authors for Acta Crystallographica Section E, and has been       #
# peer reviewed under the auspices of the IUCr Commission on Journals.       #
#                                                                            #
# Full details of the Crystallographic Information File format               #
# are given in the paper "The Crystallographic Information File (CIF):       #
# a New Standard Archive File for Crystallography" by S. R. Hall, F. H.      #
# Allen and I. D. Brown [Acta Cryst. (1991), A47, 655-685].                  #
#                                                                            #
# The current version of the core CIF dictionary is obtainable from          #
# ftp://ftp.iucr.org/pub/cif_core.dic.                                       #
#                                                                            #
# Software is freely available for graphical display of the structure(s)     #
# in this CIF. For information consult the CIF software page                 #
# http://www.iucr.org/resources/cif/software.                                #
#                                                                            #
# This file may be used for bona fide research purposes within the           #
# scientific community so long as proper attribution is given to the journal # 
# article from which it was obtained.                                        #
#                                                                            #
##############################################################################
data_I
_database_code_depnum_ccdc_archive 'CCDC 1023392'
_audit_creation_method     'SHELXL-2014/7'
_chemical_name_systematic
;
5-Benzoyl-2,4-diphenyl-4,5-dihydrofuran-3-carbonitrile
;
_chemical_name_common     ?
_chemical_formula_moiety     'C24 H17 N O2'
_chemical_formula_sum     'C24 H17 N O2'
_chemical_formula_iupac     'C24 H17 N O2'
_chemical_formula_weight     351.38
_chemical_melting_point     ?
_shelx_space_group_comment
;
The symmetry employed for this shelxl refinement is uniquely defined
by the following loop, which should always be used as a source of
symmetry information in preference to the above space-group names.
They are only intended as comments.
;
_space_group_crystal_system     monoclinic
_space_group_name_H-M_alt     'P 21/n'
_space_group_name_Hall     '-P 2yn'
loop_
    _symmetry_equiv_pos_as_xyz
    'x, y, z'
    '-x+1/2, y+1/2, -z+1/2'
    '-x, -y, -z'
    'x-1/2, -y-1/2, z-1/2'
_cell_length_a     10.0704(7)
_cell_length_b     15.7994(12)
_cell_length_c     11.8632(9)
_cell_angle_alpha     90
_cell_angle_beta     98.886(3)
_cell_angle_gamma     90
_cell_volume     1864.9(2)
_cell_formula_units_Z     4
_cell_measurement_reflns_used     2305
_cell_measurement_theta_min     2.2
_cell_measurement_theta_max     28.6
_cell_measurement_temperature     298(2)
_exptl_crystal_description     block
_exptl_crystal_colour     colourless
_exptl_crystal_size_max     0.350
_exptl_crystal_size_mid     0.240
_exptl_crystal_size_min     0.080
_exptl_crystal_density_diffrn     1.252
_exptl_crystal_density_meas     ?
_exptl_crystal_density_method     ?
_exptl_crystal_F_000     736
_exptl_absorpt_coefficient_mu     0.080
_exptl_absorpt_correction_type     multi-scan
_exptl_absorpt_process_details
;
(SADABS; Bruker, 2009)
;
_shelx_estimated_absorpt_T_min     0.973
_shelx_estimated_absorpt_T_max     0.994
_exptl_absorpt_correction_T_min     0.9727
_exptl_absorpt_correction_T_max     0.9937
_diffrn_ambient_temperature     298(2)
_diffrn_radiation_type     MoK\a
_diffrn_radiation_wavelength     0.71073
_diffrn_measurement_device_type     'Bruker SMART APEXII CCD'
_diffrn_measurement_method     '\w and \f scans'
_diffrn_detector_area_resol_mean     ?
_diffrn_reflns_number     34345
_diffrn_reflns_av_R_equivalents     0.0629
_diffrn_reflns_theta_min     2.163
_diffrn_reflns_theta_max     28.644
_diffrn_reflns_theta_full     25.242
_diffrn_measured_fraction_theta_max     0.969
_diffrn_measured_fraction_theta_full     0.999
_diffrn_reflns_limit_h_min     -13
_diffrn_reflns_limit_h_max     12
_diffrn_reflns_limit_k_min     -21
_diffrn_reflns_limit_k_max     21
_diffrn_reflns_limit_l_min     -15
_diffrn_reflns_limit_l_max     15
_refine_special_details     ?
_reflns_number_total     4648
_reflns_number_gt     2305
_reflns_threshold_expression     'I > 2\s(I)'
_refine_ls_structure_factor_coef     Fsqd
_refine_ls_matrix_type     full
_refine_ls_R_factor_all     0.1255
_refine_ls_R_factor_gt     0.0495
_refine_ls_wR_factor_gt     0.1125
_refine_ls_wR_factor_ref     0.1465
_refine_ls_goodness_of_fit_ref     0.992
_refine_ls_restrained_S_all     0.992
_refine_ls_number_reflns     4648
_refine_ls_number_parameters     245
_refine_ls_number_restraints     0
_refine_ls_hydrogen_treatment     constr
_refine_ls_weighting_scheme     calc
_refine_ls_weighting_details
                      'w=1/[\s^2^(Fo^2^)+(0.0717P)^2^] where P=(Fo^2^+2Fc^2^)/3'
_atom_sites_solution_hydrogens     geom
_atom_sites_solution_primary     ?
_atom_sites_solution_secondary     ?
_refine_ls_shift/su_max     0.000
_refine_ls_shift/su_mean     0.000
_refine_diff_density_max     0.151
_refine_diff_density_min     -0.156
_refine_ls_extinction_method
;
SHELXL2014 (Sheldrick 2015)
;
_refine_ls_extinction_coef     0.0097(17)
_refine_ls_extinction_expression
                                  'Fc^*^=kFc[1+0.001xFc^2^\l^3^/sin(2\q)]^-1/4^'
loop_
    _atom_type_symbol
    _atom_type_description
    _atom_type_scat_dispersion_real
    _atom_type_scat_dispersion_imag
    _atom_type_scat_source
    'C' 'C' 0.0033 0.0016
                         'International Tables Vol C Tables 4.2.6.8 and 6.1.1.4'
    'H' 'H' 0.0000 0.0000
                         'International Tables Vol C Tables 4.2.6.8 and 6.1.1.4'
    'N' 'N' 0.0061 0.0033
                         'International Tables Vol C Tables 4.2.6.8 and 6.1.1.4'
    'O' 'O' 0.0106 0.0060
                         'International Tables Vol C Tables 4.2.6.8 and 6.1.1.4'
_computing_data_collection
;
APEX2 (Bruker, 2009)
;
_computing_cell_refinement
;
SAINT (Bruker, 2009)
;
_computing_data_reduction
;
SAINT (Bruker, 2009)
;
_computing_structure_solution
;
SHELXS2013 (Sheldrick, 2008)
;
_computing_structure_refinement
;
SHELXL2014 (Sheldrick, 2015)
;
_computing_molecular_graphics
;
PLATON (Spek, 2009)
;
_computing_publication_material
;
publCIF (Westrip, 2010)
;
loop_
    _atom_site_type_symbol
    _atom_site_label
    _atom_site_fract_x
    _atom_site_fract_y
    _atom_site_fract_z
    _atom_site_U_iso_or_equiv
    _atom_site_adp_type
    _atom_site_calc_flag
    _atom_site_occupancy
    _atom_site_disorder_assembly
    _atom_site_disorder_group
    O O1 0.65312(11) 0.12681(7) -0.07149(10) 0.0503(3) Uani d 1 . .
    O O2 0.63839(11) 0.02849(7) 0.10317(10) 0.0584(4) Uani d 1 . .
    N N1 0.84295(18) 0.37076(11) 0.11942(17) 0.0817(6) Uani d 1 . .
    C C1 0.74999(16) 0.18513(10) -0.03978(14) 0.0430(4) Uani d 1 . .
    C C2 0.70930(15) 0.24665(10) 0.02407(13) 0.0423(4) Uani d 1 . .
    C C3 0.56268(15) 0.23450(9) 0.03502(13) 0.0416(4) Uani d 1 . .
    H H3 0.5515 0.2365 0.1156 0.050 Uiso calc 1 . .
    C C4 0.54406(15) 0.14312(9) -0.00964(14) 0.0432(4) Uani d 1 . .
    H H4 0.4586 0.1385 -0.0614 0.052 Uiso calc 1 . .
    C C5 0.54745(15) 0.07881(10) 0.08555(14) 0.0425(4) Uani d 1 . .
    C C6 0.43803(15) 0.08113(10) 0.15584(14) 0.0436(4) Uani d 1 . .
    C C7 0.32474(17) 0.13099(11) 0.12818(16) 0.0529(5) Uani d 1 . .
    H H7 0.3158 0.1651 0.0635 0.063 Uiso calc 1 . .
    C C8 0.22520(18) 0.13050(12) 0.19565(18) 0.0639(5) Uani d 1 . .
    H H8 0.1487 0.1635 0.1759 0.077 Uiso calc 1 . .
    C C9 0.23861(19) 0.08169(13) 0.29133(18) 0.0673(6) Uani d 1 . .
    H H9 0.1720 0.0821 0.3376 0.081 Uiso calc 1 . .
    C C10 0.3498(2) 0.03227(13) 0.31933(18) 0.0690(6) Uani d 1 . .
    H H10 0.3584 -0.0011 0.3846 0.083 Uiso calc 1 . .
    C C11 0.44916(18) 0.03135(11) 0.25209(16) 0.0557(5) Uani d 1 . .
    H H11 0.5242 -0.0030 0.2716 0.067 Uiso calc 1 . .
    C C12 0.87832(16) 0.16935(11) -0.07951(14) 0.0466(4) Uani d 1 . .
    C C13 0.9140(2) 0.08775(12) -0.10240(16) 0.0633(5) Uani d 1 . .
    H H13 0.8558 0.0433 -0.0941 0.076 Uiso calc 1 . .
    C C14 1.0350(2) 0.07193(15) -0.13726(19) 0.0773(6) Uani d 1 . .
    H H14 1.0591 0.0165 -0.1513 0.093 Uiso calc 1 . .
    C C15 1.12049(19) 0.13654(15) -0.15166(17) 0.0702(6) Uani d 1 . .
    H H15 1.2021 0.1253 -0.1760 0.084 Uiso calc 1 . .
    C C16 1.08594(19) 0.21745(15) -0.13026(17) 0.0691(6) Uani d 1 . .
    H H16 1.1441 0.2616 -0.1402 0.083 Uiso calc 1 . .
    C C17 0.96536(17) 0.23435(12) -0.09402(16) 0.0594(5) Uani d 1 . .
    H H17 0.9425 0.2898 -0.0793 0.071 Uiso calc 1 . .
    C C18 0.47459(14) 0.29991(9) -0.03105(13) 0.0414(4) Uani d 1 . .
    C C19 0.44746(16) 0.29744(10) -0.14855(15) 0.0488(4) Uani d 1 . .
    H H19 0.4797 0.2527 -0.1876 0.059 Uiso calc 1 . .
    C C20 0.37323(16) 0.36044(11) -0.20860(16) 0.0565(5) Uani d 1 . .
    H H20 0.3551 0.3577 -0.2878 0.068 Uiso calc 1 . .
    C C21 0.32609(18) 0.42665(12) -0.15322(19) 0.0635(5) Uani d 1 . .
    H H21 0.2763 0.4692 -0.1942 0.076 Uiso calc 1 . .
    C C22 0.3523(2) 0.43001(12) -0.03784(19) 0.0745(6) Uani d 1 . .
    H H22 0.3207 0.4754 0.0003 0.089 Uiso calc 1 . .
    C C23 0.42525(19) 0.36704(11) 0.02362(17) 0.0646(5) Uani d 1 . .
    H H23 0.4413 0.3699 0.1029 0.078 Uiso calc 1 . .
    C C24 0.78533(16) 0.31484(11) 0.07499(16) 0.0513(5) Uani d 1 . .
loop_
    _atom_site_aniso_label
    _atom_site_aniso_U_11
    _atom_site_aniso_U_22
    _atom_site_aniso_U_33
    _atom_site_aniso_U_12
    _atom_site_aniso_U_13
    _atom_site_aniso_U_23
    O1 0.0546(7) 0.0452(7) 0.0539(7) -0.0099(6) 0.0172(6) -0.0127(5)
    O2 0.0528(7) 0.0550(8) 0.0674(9) 0.0109(6) 0.0097(6) 0.0034(6)
    N1 0.0806(12) 0.0659(11) 0.0966(14) -0.0206(10) 0.0077(10) -0.0269(10)
    C1 0.0468(9) 0.0375(9) 0.0443(10) -0.0054(8) 0.0060(8) 0.0005(8)
    C2 0.0430(9) 0.0367(9) 0.0463(10) -0.0020(7) 0.0035(7) -0.0019(8)
    C3 0.0487(9) 0.0389(9) 0.0379(9) -0.0027(7) 0.0094(7) -0.0017(7)
    C4 0.0427(9) 0.0431(9) 0.0445(10) -0.0044(7) 0.0089(8) -0.0045(8)
    C5 0.0413(9) 0.0364(9) 0.0482(10) -0.0045(8) 0.0021(8) -0.0038(8)
    C6 0.0445(9) 0.0393(9) 0.0466(10) -0.0038(8) 0.0059(8) 0.0007(8)
    C7 0.0467(10) 0.0562(11) 0.0559(11) 0.0022(9) 0.0081(9) 0.0100(9)
    C8 0.0515(11) 0.0690(13) 0.0716(14) 0.0094(10) 0.0111(10) 0.0070(11)
    C9 0.0635(13) 0.0747(13) 0.0692(14) -0.0002(11) 0.0281(11) 0.0056(11)
    C10 0.0703(13) 0.0761(14) 0.0635(13) 0.0015(11) 0.0192(11) 0.0218(11)
    C11 0.0564(11) 0.0520(11) 0.0589(12) 0.0038(9) 0.0092(9) 0.0108(9)
    C12 0.0482(10) 0.0476(10) 0.0445(10) 0.0023(8) 0.0084(8) 0.0031(8)
    C13 0.0719(13) 0.0543(12) 0.0687(14) 0.0009(10) 0.0264(10) -0.0070(10)
    C14 0.0773(14) 0.0734(15) 0.0873(17) 0.0169(13) 0.0319(12) -0.0070(12)
    C15 0.0540(12) 0.1010(18) 0.0580(13) 0.0167(13) 0.0167(10) 0.0003(12)
    C16 0.0489(11) 0.0859(16) 0.0743(15) -0.0054(11) 0.0151(10) 0.0106(12)
    C17 0.0522(11) 0.0547(11) 0.0727(14) 0.0007(9) 0.0144(10) 0.0062(10)
    C18 0.0399(9) 0.0406(9) 0.0450(10) -0.0033(7) 0.0106(7) -0.0037(8)
    C19 0.0503(10) 0.0482(10) 0.0487(11) 0.0018(8) 0.0100(8) -0.0028(8)
    C20 0.0543(11) 0.0626(12) 0.0510(11) -0.0020(10) 0.0032(9) 0.0056(10)
    C21 0.0557(11) 0.0582(12) 0.0752(15) 0.0094(10) 0.0050(10) 0.0093(11)
    C22 0.0857(15) 0.0630(13) 0.0764(16) 0.0308(12) 0.0173(12) -0.0053(11)
    C23 0.0802(13) 0.0641(12) 0.0503(12) 0.0166(11) 0.0125(10) -0.0083(10)
    C24 0.0503(10) 0.0459(10) 0.0564(11) -0.0014(9) 0.0047(9) -0.0047(9)
_geom_special_details
;
All e.s.d.'s (except the e.s.d. in the dihedral angle between two l.s. planes)
are estimated using the full covariance matrix. The cell e.s.d.'s are taken
into account individually in the estimation of e.s.d.'s in distances, angles
and torsion angles; correlations between e.s.d.'s in cell parameters are only
used when they are defined by crystal symmetry. An approximate (isotropic)
treatment of cell e.s.d.'s is used for estimating e.s.d.'s involving l.s.
planes.
;
loop_
    _geom_bond_atom_site_label_1
    _geom_bond_atom_site_label_2
    _geom_bond_site_symmetry_2
    _geom_bond_distance
    _geom_bond_publ_flag
    O1 C1 . 1.3523(18) ?
    O1 C4 . 1.4352(18) ?
    O2 C5 . 1.2064(17) ?
    N1 C24 . 1.140(2) ?
    C1 C2 . 1.335(2) ?
    C1 C12 . 1.464(2) ?
    C2 C24 . 1.403(2) ?
    C2 C3 . 1.514(2) ?
    C3 C18 . 1.502(2) ?
    C3 C4 . 1.539(2) ?
    C3 H3 . 0.9800 ?
    C4 C5 . 1.516(2) ?
    C4 H4 . 0.9800 ?
    C5 C6 . 1.481(2) ?
    C6 C11 . 1.377(2) ?
    C6 C7 . 1.384(2) ?
    C7 C8 . 1.376(2) ?
    C7 H7 . 0.9300 ?
    C8 C9 . 1.362(3) ?
    C8 H8 . 0.9300 ?
    C9 C10 . 1.363(3) ?
    C9 H9 . 0.9300 ?
    C10 C11 . 1.373(2) ?
    C10 H10 . 0.9300 ?
    C11 H11 . 0.9300 ?
    C12 C13 . 1.377(2) ?
    C12 C17 . 1.378(2) ?
    C13 C14 . 1.368(3) ?
    C13 H13 . 0.9300 ?
    C14 C15 . 1.363(3) ?
    C14 H14 . 0.9300 ?
    C15 C16 . 1.359(3) ?
    C15 H15 . 0.9300 ?
    C16 C17 . 1.375(2) ?
    C16 H16 . 0.9300 ?
    C17 H17 . 0.9300 ?
    C18 C23 . 1.375(2) ?
    C18 C19 . 1.379(2) ?
    C19 C20 . 1.376(2) ?
    C19 H19 . 0.9300 ?
    C20 C21 . 1.359(3) ?
    C20 H20 . 0.9300 ?
    C21 C22 . 1.354(3) ?
    C21 H21 . 0.9300 ?
    C22 C23 . 1.377(3) ?
    C22 H22 . 0.9300 ?
    C23 H23 . 0.9300 ?
loop_
    _geom_angle_atom_site_label_1
    _geom_angle_atom_site_label_2
    _geom_angle_atom_site_label_3
    _geom_angle_site_symmetry_1
    _geom_angle_site_symmetry_3
    _geom_angle
    _geom_angle_publ_flag
    C1 O1 C4 . . 108.15(11) ?
    C2 C1 O1 . . 112.48(14) ?
    C2 C1 C12 . . 132.09(15) ?
    O1 C1 C12 . . 115.42(13) ?
    C1 C2 C24 . . 127.47(15) ?
    C1 C2 C3 . . 110.19(13) ?
    C24 C2 C3 . . 122.34(14) ?
    C18 C3 C2 . . 111.91(12) ?
    C18 C3 C4 . . 115.79(13) ?
    C2 C3 C4 . . 99.09(12) ?
    C18 C3 H3 . . 109.9 ?
    C2 C3 H3 . . 109.9 ?
    C4 C3 H3 . . 109.9 ?
    O1 C4 C5 . . 109.25(12) ?
    O1 C4 C3 . . 106.39(12) ?
    C5 C4 C3 . . 112.63(13) ?
    O1 C4 H4 . . 109.5 ?
    C5 C4 H4 . . 109.5 ?
    C3 C4 H4 . . 109.5 ?
    O2 C5 C6 . . 121.97(15) ?
    O2 C5 C4 . . 120.00(14) ?
    C6 C5 C4 . . 118.02(14) ?
    C11 C6 C7 . . 118.72(16) ?
    C11 C6 C5 . . 118.71(15) ?
    C7 C6 C5 . . 122.57(15) ?
    C8 C7 C6 . . 120.46(17) ?
    C8 C7 H7 . . 119.8 ?
    C6 C7 H7 . . 119.8 ?
    C9 C8 C7 . . 120.05(18) ?
    C9 C8 H8 . . 120.0 ?
    C7 C8 H8 . . 120.0 ?
    C8 C9 C10 . . 119.96(18) ?
    C8 C9 H9 . . 120.0 ?
    C10 C9 H9 . . 120.0 ?
    C9 C10 C11 . . 120.62(18) ?
    C9 C10 H10 . . 119.7 ?
    C11 C10 H10 . . 119.7 ?
    C10 C11 C6 . . 120.17(17) ?
    C10 C11 H11 . . 119.9 ?
    C6 C11 H11 . . 119.9 ?
    C13 C12 C17 . . 118.86(16) ?
    C13 C12 C1 . . 119.57(16) ?
    C17 C12 C1 . . 121.57(16) ?
    C14 C13 C12 . . 120.16(19) ?
    C14 C13 H13 . . 119.9 ?
    C12 C13 H13 . . 119.9 ?
    C15 C14 C13 . . 120.7(2) ?
    C15 C14 H14 . . 119.7 ?
    C13 C14 H14 . . 119.7 ?
    C16 C15 C14 . . 119.74(18) ?
    C16 C15 H15 . . 120.1 ?
    C14 C15 H15 . . 120.1 ?
    C15 C16 C17 . . 120.32(19) ?
    C15 C16 H16 . . 119.8 ?
    C17 C16 H16 . . 119.8 ?
    C16 C17 C12 . . 120.24(18) ?
    C16 C17 H17 . . 119.9 ?
    C12 C17 H17 . . 119.9 ?
    C23 C18 C19 . . 117.96(15) ?
    C23 C18 C3 . . 120.79(15) ?
    C19 C18 C3 . . 121.13(14) ?
    C20 C19 C18 . . 120.66(16) ?
    C20 C19 H19 . . 119.7 ?
    C18 C19 H19 . . 119.7 ?
    C21 C20 C19 . . 120.59(18) ?
    C21 C20 H20 . . 119.7 ?
    C19 C20 H20 . . 119.7 ?
    C22 C21 C20 . . 119.37(18) ?
    C22 C21 H21 . . 120.3 ?
    C20 C21 H21 . . 120.3 ?
    C21 C22 C23 . . 120.77(18) ?
    C21 C22 H22 . . 119.6 ?
    C23 C22 H22 . . 119.6 ?
    C18 C23 C22 . . 120.63(18) ?
    C18 C23 H23 . . 119.7 ?
    C22 C23 H23 . . 119.7 ?
    N1 C24 C2 . . 177.0(2) ?
loop_
    _geom_torsion_atom_site_label_1
    _geom_torsion_atom_site_label_2
    _geom_torsion_atom_site_label_3
    _geom_torsion_atom_site_label_4
    _geom_torsion_site_symmetry_1
    _geom_torsion_site_symmetry_2
    _geom_torsion_site_symmetry_3
    _geom_torsion_site_symmetry_4
    _geom_torsion
    _geom_torsion_publ_flag
    C4 O1 C1 C2 . . . . -9.45(18) ?
    C4 O1 C1 C12 . . . . 169.86(13) ?
    O1 C1 C2 C24 . . . . 177.16(15) ?
    C12 C1 C2 C24 . . . . -2.0(3) ?
    O1 C1 C2 C3 . . . . -3.50(19) ?
    C12 C1 C2 C3 . . . . 177.34(16) ?
    C1 C2 C3 C18 . . . . -109.07(15) ?
    C24 C2 C3 C18 . . . . 70.31(19) ?
    C1 C2 C3 C4 . . . . 13.56(16) ?
    C24 C2 C3 C4 . . . . -167.06(15) ?
    C1 O1 C4 C5 . . . . -103.83(13) ?
    C1 O1 C4 C3 . . . . 18.00(16) ?
    C18 C3 C4 O1 . . . . 101.41(15) ?
    C2 C3 C4 O1 . . . . -18.39(15) ?
    C18 C3 C4 C5 . . . . -138.92(14) ?
    C2 C3 C4 C5 . . . . 101.28(14) ?
    O1 C4 C5 O2 . . . . 4.62(19) ?
    C3 C4 C5 O2 . . . . -113.38(16) ?
    O1 C4 C5 C6 . . . . -176.36(12) ?
    C3 C4 C5 C6 . . . . 65.64(17) ?
    O2 C5 C6 C11 . . . . 7.9(2) ?
    C4 C5 C6 C11 . . . . -171.09(15) ?
    O2 C5 C6 C7 . . . . -171.69(15) ?
    C4 C5 C6 C7 . . . . 9.3(2) ?
    C11 C6 C7 C8 . . . . -0.1(3) ?
    C5 C6 C7 C8 . . . . 179.46(16) ?
    C6 C7 C8 C9 . . . . 1.0(3) ?
    C7 C8 C9 C10 . . . . -1.0(3) ?
    C8 C9 C10 C11 . . . . 0.2(3) ?
    C9 C10 C11 C6 . . . . 0.6(3) ?
    C7 C6 C11 C10 . . . . -0.6(3) ?
    C5 C6 C11 C10 . . . . 179.74(17) ?
    C2 C1 C12 C13 . . . . 153.06(19) ?
    O1 C1 C12 C13 . . . . -26.1(2) ?
    C2 C1 C12 C17 . . . . -26.5(3) ?
    O1 C1 C12 C17 . . . . 154.34(15) ?
    C17 C12 C13 C14 . . . . 1.0(3) ?
    C1 C12 C13 C14 . . . . -178.61(17) ?
    C12 C13 C14 C15 . . . . -1.1(3) ?
    C13 C14 C15 C16 . . . . 0.6(3) ?
    C14 C15 C16 C17 . . . . 0.1(3) ?
    C15 C16 C17 C12 . . . . -0.2(3) ?
    C13 C12 C17 C16 . . . . -0.3(3) ?
    C1 C12 C17 C16 . . . . 179.27(16) ?
    C2 C3 C18 C23 . . . . -103.03(18) ?
    C4 C3 C18 C23 . . . . 144.42(16) ?
    C2 C3 C18 C19 . . . . 72.97(17) ?
    C4 C3 C18 C19 . . . . -39.6(2) ?
    C23 C18 C19 C20 . . . . 0.0(2) ?
    C3 C18 C19 C20 . . . . -176.12(14) ?
    C18 C19 C20 C21 . . . . 0.5(3) ?
    C19 C20 C21 C22 . . . . -0.3(3) ?
    C20 C21 C22 C23 . . . . -0.4(3) ?
    C19 C18 C23 C22 . . . . -0.7(3) ?
    C3 C18 C23 C22 . . . . 175.45(16) ?
    C21 C22 C23 C18 . . . . 0.9(3) ?
loop_
    _geom_hbond_atom_site_label_D
    _geom_hbond_atom_site_label_H
    _geom_hbond_atom_site_label_A
    _geom_hbond_site_symmetry_A
    _geom_hbond_distance_DH
    _geom_hbond_distance_HA
    _geom_hbond_distance_DA
    _geom_hbond_angle_DHA
    C11 H11 N1 2_645 0.93 2.63 3.487(2) 153.9
    C21 H21 O2 4_565 0.93 2.58 3.277(2) 131.7
_shelx_hkl_file
;
  -1   0   0   -0.03    0.02
   1   0   0   -0.02    0.04
   1   0   0   -0.04    0.02
   1   0   0   -0.02    0.01
   1   0   0   -0.03    0.01
  -1   0   0   -0.03    0.02
  -1   0   0   -0.05    0.03
   2   0   0   23.78    0.40
   2   0   0   24.45    0.56
  -2   0   0   24.11    0.40
  -2   0   0   24.14    0.56
  -2   0   0   23.98    0.96
   2   0   0   24.48    0.96
  -2   0   0   24.36    0.41
  -3   0   0   -0.02    0.11
  -3   0   0    0.04    0.08
  -3   0   0    0.00    0.06
  -3   0   0    0.06    0.07
   3   0   0   -0.09    0.07
   3   0   0   -0.08    0.05
   4   0   0   32.03    0.62
  -4   0   0   32.41    0.62
   4   0   0   26.68    0.60
  -4   0   0   32.84    1.56
  -4   0   0   35.05    0.91
   5   0   0   -0.10    0.09
  -5   0   0   -0.12    0.08
   5   0   0   -0.14    0.09
  -5   0   0   -0.01    0.16
  -5   0   0   -0.13    0.08
   6   0   0    0.01    0.10
  -6   0   0    0.03    0.10
  -6   0   0   -0.02    0.18
   6   0   0    0.09    0.12
  -6   0   0    0.13    0.11
   7   0   0   -0.06    0.10
   7   0   0    0.07    0.13
  -7   0   0    0.02    0.23
  -7   0   0    0.15    0.11
  -7   0   0   -0.01    0.11
  -8   0   0    1.91    0.55
  -8   0   0    1.76    0.33
   8   0   0    2.20    0.28
  -9   0   0   -0.12    0.30
  -9   0   0    0.07    0.18
   9   0   0   -0.05    0.18
  -9   0   0    0.08    0.31
 -10   0   0   22.03    2.18
  10   0   0   19.39    0.70
 -10   0   0   20.01    1.10
 -10   0   0   20.04    2.06
 -11   0   0    0.61    0.45
  11   0   0    0.35    0.23
 -11   0   0    0.22    0.43
 -12   0   0    1.88    0.71
 -12   0   0    2.55    0.93
 -13   0   0    0.02    0.48
 -13   0   0    0.23    0.51
   0  -1   0    0.00    0.01
   0  -1   0    0.00    0.02
   0  -1   0   -0.04    0.01
   0  -1   0   -0.03    0.01
   0  -1   0   -0.03    0.01
   0   1   0   -0.02    0.02
   0   1   0   -0.03    0.01
   0   1   0   -0.04    0.01
   0   1   0   -0.01    0.03
   0   1   0   -0.03    0.01
  -1  -1   0    3.28    0.13
   1  -1   0    2.90    0.17
  -1  -1   0    3.28    0.12
  -1  -1   0    3.33    0.13
  -1   1   0    3.33    0.12
   1   1   0    3.07    0.13
   1   1   0    3.13    0.26
  -1   1   0    2.84    0.10
  -1   1   0    3.22    0.28
   1   1   0    2.47    0.20
  -1   1   0    3.55    0.13
   2  -1   0   44.94    0.65
  -2  -1   0   45.28    1.38
   2  -1   0   45.56    0.92
   2  -1   0   42.30    0.66
  -2  -1   0   44.42    0.68
  -2  -1   0   44.55    0.75
  -2  -1   0   44.96    0.65
  -2  -1   0   44.69    1.35
  -2   1   0   45.54    0.93
  -2   1   0   45.83    0.65
  -2   1   0   45.30    0.67
  -2   1   0   45.90    1.47
   2   1   0   45.39    0.69
   2   1   0   44.34    0.66
  -2   1   0   44.76    0.65
   2   1   0   45.04    1.34
  -3  -1   0    0.76    0.12
   3  -1   0    0.83    0.12
  -3  -1   0    0.73    0.12
  -3  -1   0    0.36    0.13
   3  -1   0    0.49    0.12
  -3  -1   0    0.32    0.19
   3  -1   0    0.78    0.12
  -3  -1   0    0.28    0.13
  -3  -1   0    0.52    0.10
  -3   1   0    0.61    0.11
  -3   1   0    0.48    0.10
   3   1   0    0.62    0.11
  -3   1   0    0.39    0.10
   3   1   0    0.44    0.17
   3   1   0    0.59    0.12
  -3   1   0    0.45    0.18
   4  -1   0    0.99    0.15
  -4  -1   0    0.74    0.22
  -4  -1   0    1.19    0.21
  -4  -1   0    0.75    0.13
  -4  -1   0    1.07    0.15
   4  -1   0    0.95    0.14
  -4   1   0    1.24    0.15
  -4   1   0    0.60    0.21
  -4   1   0    0.87    0.17
   4   1   0    1.03    0.15
   4   1   0    0.98    0.15
  -5  -1   0    2.76    0.21
  -5  -1   0    2.63    0.32
   5  -1   0    2.51    0.21
  -5  -1   0    2.56    0.27
   5  -1   0    2.45    0.21
  -5  -1   0    1.67    0.38
   5   1   0    2.42    0.21
   5   1   0    2.38    0.22
  -5   1   0    1.46    0.37
  -5   1   0    1.86    0.26
  -6  -1   0    0.01    0.10
  -6  -1   0   -0.03    0.09
  -6  -1   0   -0.09    0.15
  -6  -1   0    0.17    0.27
  -6  -1   0   -0.03    0.17
   6  -1   0   -0.02    0.10
   6  -1   0    0.04    0.11
  -6   1   0   -0.05    0.12
   6   1   0   -0.10    0.10
   6   1   0    0.04    0.10
  -6   1   0    0.03    0.10
  -6   1   0    0.13    0.13
   7  -1   0    2.15    0.26
  -7  -1   0    2.28    0.23
   7  -1   0    2.17    0.26
  -7  -1   0    1.67    0.56
  -7  -1   0    0.87    0.36
  -7  -1   0    1.47    0.26
  -7   1   0    1.76    0.22
   7   1   0    1.88    0.24
   7   1   0    2.23    0.27
  -7   1   0    1.43    0.44
  -7   1   0    1.54    0.29
  -8  -1   0    4.98    0.51
   8  -1   0    5.49    0.37
  -8  -1   0    4.26    0.88
  -8   1   0    5.37    0.57
   8   1   0    5.53    0.38
  -8   1   0    5.79    0.40
   9  -1   0   12.05    0.55
  -9  -1   0   13.20    1.56
  -9  -1   0   11.99    0.76
  -9  -1   0   11.55    1.57
   9   1   0   12.76    0.56
  -9   1   0   11.96    1.64
  -9   1   0   11.80    0.85
 -10  -1   0    0.45    0.41
 -10  -1   0   -0.01    0.36
  10  -1   0    0.33    0.21
 -10   1   0    0.16    0.39
 -10   1   0    0.20    0.22
  10   1   0   -0.22    0.19
 -11  -1   0    0.67    0.50
 -11  -1   0    1.54    0.75
 -11   1   0    1.43    0.66
  11   1   0    1.00    0.27
 -11   1   0    0.64    0.44
 -12  -1   0    1.79    0.85
 -12   1   0    2.00    0.82
 -13  -1   0   -0.04    0.47
 -13  -1   0    0.21    0.53
 -13   1   0    0.77    0.67
 -13   1   0   -0.18    0.45
   0  -2   0   18.18    0.42
   0  -2   0   16.77    0.67
   0  -2   0   17.63    0.35
   0  -2   0   17.92    0.37
   0  -2   0   17.88    0.38
   0  -2   0   17.81    0.66
   0   2   0   15.05    0.39
   0   2   0   17.42    0.38
   0   2   0   17.44    0.36
   0   2   0   18.66    0.65
   0   2   0   17.48    0.68
   0   2   0   17.43    0.37
   1  -2   0    1.03    0.12
  -1  -2   0    0.97    0.16
  -1  -2   0    1.07    0.08
   1  -2   0    0.74    0.20
   1  -2   0    1.02    0.10
  -1  -2   0    0.88    0.11
  -1  -2   0    0.88    0.11
   1  -2   0    0.90    0.10
   1  -2   0    0.61    0.10
  -1  -2   0    1.03    0.11
  -1   2   0    0.65    0.10
  -1   2   0    0.69    0.17
  -1   2   0    0.95    0.12
   1   2   0    0.77    0.11
   1   2   0    0.82    0.17
  -1   2   0    0.97    0.23
  -1   2   0    1.02    0.10
   1   2   0    1.16    0.12
   1   2   0    0.99    0.16
   1   2   0    1.09    0.09
  -1   2   0    0.97    0.12
   1   2   0    0.90    0.12
  -2  -2   0    9.10    0.32
  -2  -2   0    8.62    0.29
   2  -2   0    9.31    0.26
   2  -2   0    8.74    0.28
   2  -2   0    8.67    0.28
  -2  -2   0    8.25    0.27
  -2  -2   0    8.62    0.30
   2  -2   0    9.16    0.41
  -2  -2   0    8.77    0.52
  -2  -2   0    9.17    0.63
  -2   2   0    7.61    0.62
   2   2   0    8.71    0.59
   2   2   0    9.11    0.29
   2   2   0    8.91    0.53
  -2   2   0    8.70    0.28
  -2   2   0    8.67    0.25
  -2   2   0    8.72    0.41
  -2   2   0    8.66    0.28
   2   2   0    9.01    0.31
   2   2   0    8.85    0.30
   3  -2   0  158.08    1.94
  -3  -2   0  155.40    3.61
  -3  -2   0  154.96    3.57
  -3  -2   0  155.32    1.96
  -3  -2   0  153.97    1.97
  -3  -2   0  153.26    1.91
   3  -2   0  153.54    1.92
  -3  -2   0  155.47    1.99
   3   2   0  153.86    1.99
   3   2   0  153.79    3.54
  -3   2   0  157.02    1.91
  -3   2   0  155.92    1.85
  -3   2   0  155.86    3.87
  -3   2   0  156.93    2.54
  -3   2   0  153.41    1.93
   3   2   0  156.22    1.94
   3   2   0  155.07    1.98
  -4  -2   0   47.29    1.86
   4  -2   0   49.34    0.88
  -4  -2   0   49.84    1.96
  -4  -2   0   49.43    0.89
   4  -2   0   48.77    0.87
  -4  -2   0   49.24    0.99
  -4  -2   0   50.13    1.05
  -4   2   0   50.19    0.85
   4   2   0   48.30    0.88
  -4   2   0   49.22    0.88
  -4   2   0   49.24    1.28
   4   2   0   49.26    0.92
  -4   2   0   49.99    2.08
  -5  -2   0    1.39    0.41
   5  -2   0    1.34    0.19
   5  -2   0    1.31    0.19
  -5  -2   0    1.24    0.19
  -5  -2   0    0.97    0.16
  -5  -2   0    0.79    0.28
  -5  -2   0    1.43    0.26
  -5   2   0    0.92    0.32
   5   2   0    1.45    0.20
  -5   2   0    1.30    0.17
  -5   2   0    0.68    0.19
  -5   2   0    1.35    0.18
   6  -2   0   12.81    0.47
  -6  -2   0   13.42    0.59
   6  -2   0   12.15    0.46
  -6  -2   0   12.79    1.20
  -6  -2   0   13.13    1.17
  -6  -2   0   13.22    0.47
  -6  -2   0   13.31    0.65
  -6   2   0   13.64    0.77
  -6   2   0   12.61    1.24
  -6   2   0   12.58    0.47
   6   2   0   13.25    0.49
   6   2   0   12.57    0.48
  -7  -2   0    0.44    0.30
   7  -2   0    0.67    0.18
  -7  -2   0    0.67    0.43
   7  -2   0    0.64    0.18
  -7  -2   0    0.56    0.16
  -7  -2   0    0.64    0.17
   7   2   0    0.94    0.19
  -7   2   0    0.72    0.16
  -7   2   0    0.68    0.23
  -7   2   0    0.39    0.27
  -7   2   0    0.59    0.16
   7   2   0    0.51    0.18
  -8  -2   0    0.29    0.32
  -8  -2   0    0.29    0.17
   8  -2   0    0.37    0.18
  -8  -2   0    0.21    0.32
  -8   2   0    0.40    0.22
  -8   2   0    0.05    0.24
  -8   2   0    0.22    0.15
   8   2   0    0.20    0.18
  -9  -2   0    3.58    0.92
  -9  -2   0    2.58    0.66
   9  -2   0    4.11    0.37
  -9  -2   0    4.17    0.48
   9   2   0    3.56    0.38
  -9   2   0    2.74    0.45
  -9   2   0    2.08    0.61
 -10  -2   0    0.84    0.49
 -10  -2   0    1.94    0.80
  10  -2   0    1.65    0.30
 -10   2   0    0.40    0.46
  10   2   0    1.40    0.29
 -10   2   0    1.61    0.39
 -11  -2   0    0.02    0.27
  11  -2   0   -0.10    0.18
 -11  -2   0    0.47    0.59
 -11   2   0    0.18    0.43
  11   2   0    0.12    0.22
 -12  -2   0    0.11    0.44
 -12  -2   0    1.18    0.76
 -12   2   0    1.24    0.73
 -12   2   0    0.22    0.51
 -13  -2   0   -0.11    0.42
 -13  -2   0    0.39    0.56
 -13   2   0    1.46    0.83
 -13   2   0    0.00    0.41
   0  -3   0    0.42    0.24
   0  -3   0   -0.03    0.05
   0  -3   0   -0.05    0.06
   0  -3   0   -0.02    0.06
   0  -3   0    0.02    0.06
   0  -3   0    0.04    0.14
   0   3   0   -0.10    0.11
   0   3   0   -0.03    0.06
   0   3   0   -0.03    0.04
   0   3   0   -0.02    0.06
   0   3   0    0.15    0.16
   0   3   0    0.17    0.08
   1  -3   0  155.49    1.99
   1  -3   0  161.88    1.89
  -1  -3   0  162.21    3.06
  -1  -3   0  161.07    3.22
  -1  -3   0  158.44    1.98
  -1  -3   0  158.08    4.06
  -1  -3   0  161.74    1.97
  -1  -3   0  156.72    2.01
   1  -3   0  160.72    2.39
  -1  -3   0  162.59    2.10
   1  -3   0  161.77    3.70
   1  -3   0  160.58    3.13
   1  -3   0  160.69    1.99
   1   3   0  159.91    2.02
  -1   3   0  159.33    1.88
   1   3   0  159.62    3.20
  -1   3   0  164.83    3.18
   1   3   0  156.11    1.99
   1   3   0  154.46    1.95
  -1   3   0  158.66    2.39
  -1   3   0  159.40    2.00
  -1   3   0  159.11    3.70
   1   3   0  162.02    2.10
  -1   3   0  156.42    1.99
   1   3   0  163.82    3.06
   2  -3   0   97.48    2.68
  -2  -3   0   99.12    1.38
  -2  -3   0   97.55    1.31
  -2  -3   0   98.42    2.46
  -2  -3   0  100.56    2.28
  -2  -3   0   97.43    1.41
   2  -3   0   98.44    1.29
   2  -3   0   99.08    1.39
  -2  -3   0   95.37    1.39
   2  -3   0   99.80    1.81
   2  -3   0   95.70    1.38
  -2   3   0   98.82    1.81
  -2   3   0   97.28    1.38
   2   3   0  100.33    1.44
   2   3   0   96.72    2.25
   2   3   0   98.46    1.40
  -2   3   0   97.34    1.28
  -2   3   0   97.02    1.38
   2   3   0   95.34    2.43
  -2   3   0  100.37    2.72
   2   3   0   98.30    1.41
   3  -3   0    3.14    0.19
  -3  -3   0    2.95    0.41
   3  -3   0    2.96    0.23
  -3  -3   0    2.89    0.24
   3  -3   0    2.94    0.23
  -3  -3   0    3.09    0.47
   3   3   0    3.07    0.23
  -3   3   0    3.06    0.22
  -3   3   0    2.86    0.56
   3   3   0    3.04    0.40
   3   3   0    2.84    0.23
   3   3   0    3.35    0.24
  -3   3   0    2.80    0.19
  -4  -3   0    3.69    0.23
   4  -3   0    4.05    0.26
   4  -3   0    3.75    0.27
  -4  -3   0    2.76    0.52
  -4  -3   0    4.10    0.33
  -4  -3   0    4.12    0.55
  -4  -3   0    3.78    0.26
  -4   3   0    4.01    0.25
   4   3   0    4.44    0.28
   4   3   0    4.36    0.33
   4   3   0    4.31    0.29
  -4   3   0    3.90    0.42
  -4   3   0    4.46    0.25
  -5  -3   0   42.97    1.08
  -5  -3   0   43.87    0.95
   5  -3   0   42.74    0.89
   5  -3   0   41.97    0.89
  -5  -3   0   44.12    2.05
  -5  -3   0   43.86    0.92
  -5  -3   0   43.29    1.91
  -5   3   0   41.32    0.88
  -5   3   0   42.58    0.83
   5   3   0   43.67    0.92
  -5   3   0   43.88    2.20
   5   3   0   42.69    0.94
  -5   3   0   43.23    1.36
  -6  -3   0    3.80    0.29
   6  -3   0    4.36    0.31
  -6  -3   0    4.05    0.33
   6  -3   0    3.62    0.29
  -6  -3   0    3.14    0.39
  -6  -3   0    3.02    0.64
  -6   3   0    3.68    0.28
  -6   3   0    2.81    0.38
   6   3   0    3.89    0.32
  -6   3   0    3.87    0.28
   7  -3   0    0.73    0.19
  -7  -3   0    0.63    0.37
  -7  -3   0    0.78    0.19
  -7  -3   0    0.53    0.32
  -7  -3   0    0.53    0.15
   7  -3   0    0.88    0.20
  -7   3   0    0.94    0.18
  -7   3   0    0.21    0.28
  -7   3   0    0.79    0.22
  -7   3   0    0.54    0.16
   7   3   0    0.67    0.22
   7   3   0    0.90    0.20
  -8  -3   0    3.20    0.65
   8  -3   0    5.19    0.38
  -8  -3   0    3.72    0.83
  -8  -3   0    5.02    0.43
   8   3   0    4.51    0.38
  -8   3   0    3.92    0.52
  -8   3   0    3.11    0.71
  -8   3   0    5.22    0.37
   9  -3   0    3.14    0.36
  -9  -3   0    2.69    0.87
  -9   3   0    1.72    0.63
  -9   3   0    2.62    0.46
   9   3   0    2.92    0.38
 -10  -3   0   12.67    1.66
 -10  -3   0   11.74    1.52
  10  -3   0   12.09    0.58
 -10   3   0   12.26    1.81
 -10   3   0   12.12    0.99
  10   3   0   11.52    0.60
  11  -3   0    1.48    0.30
 -11  -3   0    2.17    0.81
 -11  -3   0    1.19    0.56
  11   3   0    1.42    0.32
 -11   3   0    0.87    0.38
 -11   3   0    0.64    0.47
 -12  -3   0    0.89    0.70
 -12  -3   0   -0.43    0.32
 -12   3   0    0.13    0.34
 -13  -3   0    0.15    0.54
 -13  -3   0   -0.07    0.46
 -13   3   0   -0.02    0.38
 -13   3   0    0.94    0.77
   0  -4   0  159.33    3.38
   0  -4   0  161.95    2.15
   0  -4   0  157.94    3.95
   0  -4   0  162.42    2.03
   0  -4   0  162.79    2.12
   0  -4   0  166.26    2.41
   0   4   0  160.76    2.12
   0   4   0  166.28    2.41
   0   4   0  160.33    2.13
   0   4   0  157.44    3.96
   0   4   0  165.16    3.44
   0   4   0  161.40    2.04
  -1  -4   0   -0.04    0.20
   1  -4   0    0.65    0.31
  -1  -4   0    0.25    0.10
   1  -4   0    0.33    0.23
  -1  -4   0    0.24    0.20
   1  -4   0    0.20    0.13
  -1  -4   0    0.63    0.18
   1  -4   0    0.25    0.11
   1  -4   0    0.18    0.12
  -1  -4   0    0.21    0.12
   1  -4   0    0.24    0.09
  -1  -4   0    0.05    0.11
  -1  -4   0    0.13    0.06
   1   4   0    0.27    0.21
   1   4   0    0.13    0.07
  -1   4   0    0.15    0.08
   1   4   0    0.14    0.09
  -1   4   0    0.26    0.11
  -1   4   0    0.70    0.35
   1   4   0    0.47    0.14
  -1   4   0    0.15    0.12
   1   4   0    0.16    0.10
  -1   4   0    0.19    0.11
  -1   4   0    0.47    0.30
   1   4   0    0.26    0.13
  -2  -4   0   54.33    0.89
   2  -4   0   53.43    1.83
  -2  -4   0   54.80    1.53
  -2  -4   0   52.81    1.01
   2  -4   0   52.13    0.99
   2  -4   0   54.38    0.91
  -2  -4   0   54.94    1.81
   2  -4   0   53.26    0.99
  -2   4   0   54.31    1.31
   2   4   0   53.72    1.03
  -2   4   0   55.02    1.00
   2   4   0   53.10    1.00
   2   4   0   54.20    1.53
  -2   4   0   53.49    0.90
  -2   4   0   54.32    1.86
   2   4   0   53.26    1.02
   2   4   0   54.57    0.88
  -3  -4   0   10.48    0.83
  -3  -4   0   10.48    0.71
  -3  -4   0   10.03    0.42
  -3  -4   0   10.50    0.29
   3  -4   0   10.69    0.42
   3  -4   0   10.22    0.37
   3  -4   0   10.90    0.42
   3   4   0   10.48    0.44
   3   4   0   10.43    0.44
  -3   4   0   10.55    0.37
   3   4   0   10.75    0.71
   3   4   0   10.15    0.42
  -3   4   0   10.37    0.60
  -3   4   0   10.82    0.42
  -4  -4   0   29.41    1.36
   4  -4   0   26.45    0.64
  -4  -4   0   26.50    0.71
  -4  -4   0   27.51    1.52
   4  -4   0   27.60    0.70
  -4  -4   0   28.21    0.57
   4  -4   0   27.12    0.70
   4   4   0   27.38    0.79
  -4   4   0   27.94    0.71
   4   4   0   26.39    0.71
  -4   4   0   28.95    1.07
  -4   4   0   26.78    0.63
   4   4   0   27.79    0.75
  -5  -4   0   74.28    2.81
  -5  -4   0   74.94    1.36
   5  -4   0   74.43    1.33
   5  -4   0   76.98    1.35
  -5  -4   0   78.92    2.68
  -5  -4   0   77.61    1.29
  -5   4   0   75.31    1.34
   5   4   0   75.10    1.42
  -5   4   0   79.01    1.25
   5   4   0   77.60    1.39
  -5   4   0   75.15    3.04
  -5   4   0   78.19    1.98
   6  -4   0    1.47    0.25
  -6  -4   0    1.23    0.23
   6  -4   0    1.29    0.23
  -6  -4   0    1.81    0.32
  -6  -4   0    1.16    0.43
  -6  -4   0    0.88    0.15
  -6  -4   0    0.98    0.32
   6   4   0    1.23    0.24
  -6   4   0    1.39    0.23
  -6   4   0    1.22    0.18
   6   4   0    1.66    0.26
  -6   4   0    0.76    0.35
  -6   4   0    0.87    0.26
  -7  -4   0    0.28    0.12
  -7  -4   0    0.21    0.23
   7  -4   0    0.34    0.19
  -7  -4   0    0.35    0.16
   7  -4   0    0.48    0.19
  -7  -4   0    0.16    0.29
  -7   4   0    0.10    0.22
  -7   4   0    0.67    0.18
  -7   4   0    0.35    0.15
  -7   4   0    0.23    0.22
   7   4   0    0.32    0.21
  -8  -4   0    0.38    0.32
   8  -4   0    0.61    0.22
  -8  -4   0    0.17    0.14
  -8  -4   0    0.31    0.37
  -8   4   0    0.39    0.25
  -8   4   0    0.15    0.26
   8   4   0    0.22    0.22
  -8   4   0    0.33    0.16
  -9  -4   0    4.93    1.02
   9  -4   0    5.77    0.44
  -9  -4   0    3.79    0.76
  -9   4   0    7.13    0.79
  -9   4   0    4.07    0.86
 -10  -4   0    0.30    0.39
 -10  -4   0    1.23    0.73
  10  -4   0    0.32    0.24
 -10   4   0    0.48    0.39
  10   4   0    0.23    0.24
 -10   4   0    0.25    0.28
 -11  -4   0    0.29    0.49
  11  -4   0    0.01    0.20
 -11  -4   0    0.24    0.39
  11   4   0    0.01    0.24
 -11   4   0    0.21    0.30
 -11   4   0    0.11    0.35
 -12  -4   0    0.34    0.55
 -12  -4   0   -0.04    0.40
 -12   4   0   -0.11    0.32
 -13  -4   0    0.00    0.47
 -13   4   0   -0.01    0.41
   0  -5   0    0.65    0.31
   0  -5   0    0.03    0.27
   0  -5   0   -0.08    0.07
   0  -5   0    0.05    0.10
   0   5   0    0.04    0.10
   0   5   0   -0.04    0.10
   0   5   0   -0.20    0.18
   0   5   0    0.00    0.08
   1  -5   0    5.65    0.32
  -1  -5   0    4.55    0.64
  -1  -5   0    5.62    0.31
  -1  -5   0    5.28    0.74
   1  -5   0    5.69    0.63
   1  -5   0    6.75    0.71
  -1  -5   0    5.85    0.50
   1  -5   0    6.25    0.36
  -1  -5   0    5.62    0.35
   1  -5   0    4.87    0.31
  -1   5   0    5.27    0.62
   1   5   0    5.54    0.31
   1   5   0    4.33    0.29
   1   5   0    6.00    0.51
   1   5   0    5.67    0.33
  -1   5   0    5.07    0.34
  -1   5   0    5.35    0.40
   1   5   0    5.36    0.32
  -1   5   0    5.57    0.31
  -2  -5   0   12.56    0.94
   2  -5   0   12.01    0.86
  -2  -5   0   12.24    1.07
  -2  -5   0   12.53    0.41
   2  -5   0   12.26    0.48
   2  -5   0   13.16    0.50
  -2  -5   0   14.07    0.78
  -2  -5   0   12.45    0.48
   2  -5   0   12.44    0.44
   2   5   0   12.68    0.51
  -2   5   0   11.90    0.43
   2   5   0   13.05    0.51
  -2   5   0   13.14    0.50
  -2   5   0   12.89    0.63
   2   5   0   13.31    0.71
   2   5   0   12.95    0.41
   2   5   0   11.90    0.48
  -2   5   0   13.07    0.97
  -3  -5   0   36.35    0.89
   3  -5   0   37.58    0.80
   3  -5   0   34.80    1.61
  -3  -5   0   37.64    1.69
  -3  -5   0   37.96    1.41
   3  -5   0   38.43    0.88
  -3  -5   0   36.88    0.69
   3  -5   0   35.24    0.87
   3   5   0   36.57    0.89
  -3   5   0   36.81    1.19
   3   5   0   37.58    0.92
   3   5   0   35.27    0.90
   3   5   0   37.47    1.40
   3   5   0   36.56    0.86
  -3   5   0   37.90    0.78
  -3   5   0   36.25    0.87
   4  -5   0    1.01    0.20
  -4  -5   0    0.52    0.20
   4  -5   0    1.02    0.21
  -4  -5   0    0.74    0.09
  -4  -5   0    0.89    0.20
  -4  -5   0    0.62    0.30
   4   5   0    1.29    0.24
  -4   5   0    1.23    0.18
  -4   5   0    1.08    0.21
   4   5   0    0.89    0.21
  -4   5   0    0.48    0.18
   4   5   0    1.26    0.23
  -5  -5   0    0.01    0.06
   5  -5   0    0.03    0.16
   5  -5   0    0.38    0.19
  -5  -5   0   -0.08    0.07
  -5  -5   0    0.00    0.13
  -5  -5   0   -0.14    0.13
  -5  -5   0   -0.20    0.25
  -5   5   0    0.05    0.13
   5   5   0   -0.16    0.13
   5   5   0    0.06    0.13
  -5   5   0    0.06    0.12
   5   5   0   -0.09    0.12
  -5   5   0    0.05    0.21
  -5   5   0    0.17    0.12
  -6  -5   0    0.11    0.09
  -6  -5   0    0.11    0.19
   6  -5   0    0.21    0.19
  -6  -5   0    0.18    0.36
  -6  -5   0    0.17    0.17
  -6  -5   0    0.13    0.08
   6  -5   0    0.01    0.16
  -6   5   0    0.13    0.20
  -6   5   0    0.04    0.17
   6   5   0    0.20    0.18
  -6   5   0    0.19    0.14
   6   5   0    0.24    0.18
  -6   5   0    0.38    0.18
  -7  -5   0    1.13    0.55
   7  -5   0    1.07    0.25
  -7  -5   0    0.52    0.29
  -7  -5   0    0.53    0.12
  -7  -5   0    0.87    0.23
  -7   5   0    0.47    0.34
  -7   5   0    0.94    0.19
   7   5   0    1.11    0.25
  -7   5   0    0.93    0.23
  -7   5   0    0.28    0.25
   8  -5   0    4.89    0.42
  -8  -5   0    3.58    0.85
  -8  -5   0    2.45    0.57
  -8   5   0    4.39    0.35
   8   5   0    4.53    0.48
  -8   5   0    2.48    0.65
  -8   5   0    3.01    0.47
   9  -5   0    4.36    0.42
  -9  -5   0    3.39    0.89
  -9  -5   0    2.78    0.65
  -9   5   0    2.13    0.66
   9   5   0    4.29    0.46
  -9   5   0    3.10    0.54
 -10  -5   0   -0.12    0.36
 -10  -5   0   -0.11    0.19
  10  -5   0   -0.12    0.20
 -10   5   0   -0.05    0.26
  10   5   0   -0.16    0.22
 -10   5   0    0.10    0.27
  11  -5   0    0.13    0.22
 -11  -5   0    0.44    0.65
 -11  -5   0   -0.08    0.33
 -11   5   0    0.24    0.31
  11   5   0    0.16    0.28
 -11   5   0    0.21    0.39
 -12  -5   0    0.02    0.42
 -12  -5   0   -0.01    0.50
 -12   5   0   -0.27    0.27
 -12   5   0   -0.07    0.31
   0  -6   0   21.71    1.21
   0  -6   0   20.17    0.68
   0  -6   0   20.63    1.22
   0   6   0   21.26    0.69
   0   6   0   21.04    0.64
   0   6   0   20.64    0.74
   0   6   0   20.30    1.19
  -1  -6   0   25.12    0.75
  -1  -6   0   26.21    1.36
   1  -6   0   25.62    1.28
   1  -6   0   25.71    1.33
  -1  -6   0   26.29    0.76
  -1  -6   0   25.61    1.47
   1  -6   0   25.66    0.75
   1   6   0   25.84    0.75
  -1   6   0   26.15    0.90
   1   6   0   26.11    1.05
  -1   6   0   25.64    0.70
  -1   6   0   25.40    0.74
  -1   6   0   25.76    1.32
   1   6   0   24.90    0.72
   1   6   0   26.37    0.76
  -2  -6   0   22.79    1.28
  -2  -6   0   21.29    0.61
  -2  -6   0   20.50    1.47
   2  -6   0   21.87    0.70
   2  -6   0   20.80    1.17
   2  -6   0   21.57    1.22
  -2  -6   0   22.08    1.02
  -2  -6   0   21.27    0.69
   2   6   0   20.47    0.69
   2   6   0   21.99    0.62
   2   6   0   22.19    0.98
  -2   6   0   22.26    0.89
  -2   6   0   21.62    0.70
   2   6   0   20.68    0.68
  -2   6   0   21.65    0.62
  -2   6   0   20.44    1.22
   3  -6   0   14.22    0.58
   3  -6   0   13.95    1.01
  -3  -6   0   13.85    0.43
  -3  -6   0   14.10    0.87
  -3  -6   0   13.37    1.06
   3  -6   0   13.81    0.56
  -3  -6   0   14.04    0.58
  -3   6   0   11.37    0.46
   3   6   0   13.56    0.56
  -3   6   0   13.62    0.77
   3   6   0   14.06    0.43
   3   6   0   14.19    0.59
  -3   6   0   13.34    0.56
   3   6   0   13.80    0.85
   4  -6   0   15.41    0.60
  -4  -6   0   13.83    1.15
  -4  -6   0   15.82    0.41
  -4  -6   0   15.48    1.00
  -4  -6   0   14.66    0.61
   4  -6   0   15.18    0.61
  -4   6   0   15.28    0.84
  -4   6   0   16.37    0.55
   4   6   0   15.54    0.64
  -4   6   0   14.49    0.59
   4   6   0   14.96    0.62
   4   6   0   14.84    0.61
  -5  -6   0    0.33    0.18
   5  -6   0    0.04    0.17
  -5  -6   0    0.24    0.28
   5  -6   0    0.22    0.17
  -5  -6   0    0.32    0.22
  -5  -6   0    0.15    0.06
  -5   6   0    0.43    0.18
   5   6   0    0.29    0.17
   5   6   0    0.02    0.14
  -5   6   0    0.15    0.16
  -5   6   0    0.02    0.11
   5   6   0    0.01    0.16
  -6  -6   0    0.76    0.09
   6  -6   0    0.93    0.24
  -6  -6   0    0.98    0.24
   6  -6   0    0.77    0.23
  -6  -6   0    0.61    0.38
  -6  -6   0    0.67    0.09
  -6  -6   0    0.44    0.28
   6   6   0    0.75    0.24
  -6   6   0    0.43    0.22
   6   6   0    0.87    0.24
  -6   6   0    0.97    0.20
  -6   6   0    0.67    0.22
  -6   6   0    0.91    0.36
   6   6   0    1.20    0.27
  -7  -6   0    0.29    0.43
  -7  -6   0    0.17    0.18
  -7  -6   0    0.02    0.22
   7  -6   0    0.17    0.19
   7   6   0    0.28    0.22
  -7   6   0    0.13    0.23
  -7   6   0    0.13    0.17
  -7   6   0    0.22    0.33
  -8  -6   0   17.63    1.75
   8  -6   0   16.17    0.72
  -8  -6   0   17.19    1.57
  -8   6   0   16.62    1.80
  -8   6   0   17.66    1.18
   8   6   0   15.41    0.75
  -9  -6   0    1.73    0.79
   9  -6   0    1.41    0.33
  -9  -6   0    1.05    0.44
  -9   6   0    1.11    0.50
   9   6   0    1.52    0.36
  -9   6   0    0.92    0.33
 -10  -6   0    0.01    0.27
  10  -6   0    0.05    0.24
 -10  -6   0    0.02    0.53
 -10   6   0    0.05    0.30
  10   6   0    0.05    0.27
 -10   6   0   -0.09    0.27
 -11  -6   0   -0.20    0.31
  11  -6   0   -0.02    0.23
 -11  -6   0    0.10    0.62
 -11   6   0   -0.02    0.22
 -11   6   0   -0.14    0.30
  11   6   0   -0.25    0.25
 -12  -6   0    0.39    0.59
 -12   6   0   -0.11    0.31
 -12   6   0    0.11    0.39
   0  -7   0    0.10    0.36
   0  -7   0   -0.19    0.15
   0  -7   0    0.07    0.32
   0   7   0   -0.18    0.15
   0   7   0   -0.15    0.09
   0   7   0    0.00    0.11
   1  -7   0   47.08    1.14
  -1  -7   0   46.81    1.15
  -1  -7   0   47.63    2.05
   1  -7   0   46.73    1.95
  -1  -7   0   46.45    2.15
   1  -7   0   48.81    1.95
   1   7   0   45.88    1.13
  -1   7   0   47.35    1.13
  -1   7   0   46.17    1.33
  -1   7   0   46.18    1.03
  -1   7   0   45.55    1.92
   1   7   0   46.84    1.14
   1   7   0   44.93    1.54
   1   7   0   45.74    1.08
   2  -7   0   19.06    0.72
   2  -7   0   19.26    1.23
  -2  -7   0   20.46    1.32
  -2  -7   0   18.39    1.46
  -2  -7   0   18.45    0.71
   2  -7   0   19.76    1.29
  -2  -7   0   20.06    1.03
  -2  -7   0   19.75    0.65
  -2   7   0   20.45    0.73
   2   7   0   20.07    0.98
  -2   7   0   18.84    0.88
   2   7   0   18.85    0.70
   2   7   0   19.72    0.65
   2   7   0   19.68    0.71
  -2   7   0   19.12    0.64
   3  -7   0    3.52    0.68
  -3  -7   0    4.44    0.28
  -3  -7   0    3.39    0.65
  -3  -7   0    4.18    0.38
  -3  -7   0    3.29    0.81
   3  -7   0    4.68    0.40
  -3  -7   0    4.19    0.66
  -3   7   0    2.54    0.35
  -3   7   0    4.15    0.33
   3   7   0    3.77    0.35
   3   7   0    4.69    0.41
  -3   7   0    4.13    0.35
   3   7   0    4.18    0.29
  -4  -7   0    0.57    0.25
   4  -7   0    0.78    0.24
  -4  -7   0    0.38    0.31
  -4  -7   0    0.48    0.21
  -4  -7   0    0.58    0.10
   4   7   0    0.50    0.24
   4   7   0    0.90    0.23
  -4   7   0    0.41    0.21
  -4   7   0    0.83    0.23
  -4   7   0    0.84    0.20
  -5  -7   0   10.34    0.56
  -5  -7   0   10.79    1.23
  -5  -7   0   11.39    1.01
  -5  -7   0   11.01    0.31
   5  -7   0   11.03    0.58
   5   7   0   11.46    0.60
   5   7   0   11.18    0.59
  -5   7   0   10.67    0.57
  -5   7   0   10.78    0.83
  -5   7   0   11.08    0.49
  -6  -7   0    8.07    0.53
  -6  -7   0   10.21    1.27
   6  -7   0    8.20    0.51
   6  -7   0    8.52    0.56
  -6  -7   0    7.69    0.91
  -6   7   0    8.70    0.77
  -6   7   0    8.08    0.52
  -6   7   0    7.87    1.14
  -6   7   0    8.98    0.47
   6   7   0    7.63    0.55
   6   7   0    9.44    0.58
   7  -7   0    6.47    0.49
  -7  -7   0    5.52    1.02
  -7  -7   0    6.55    0.97
  -7   7   0    6.62    0.43
   7   7   0    7.17    0.57
  -7   7   0    7.60    0.82
   8  -7   0    1.19    0.33
  -8  -7   0    0.66    0.63
  -8  -7   0    0.78    0.38
  -8   7   0    0.38    0.32
   8   7   0    1.01    0.32
  -8   7   0    0.24    0.30
  -9  -7   0    3.50    0.94
   9  -7   0    4.15    0.48
  -9  -7   0    2.62    0.64
  -9   7   0    1.87    0.63
   9   7   0    4.04    0.52
  -9   7   0    2.79    0.56
 -10  -7   0    0.93    0.47
 -10  -7   0    1.22    0.69
  10  -7   0    1.55    0.34
  10   7   0    1.95    0.41
 -10   7   0    1.11    0.63
 -10   7   0    1.30    0.42
 -11  -7   0   -0.07    0.42
 -11  -7   0    0.50    0.61
  11  -7   0    0.70    0.29
  11   7   0    0.37    0.34
 -11   7   0    0.33    0.35
 -11   7   0    0.49    0.54
 -12  -7   0    0.27    0.81
 -12   7   0   -0.04    0.35
 -12   7   0   -0.12    0.51
   0  -8   0   10.66    0.58
   0  -8   0   11.45    1.23
   0  -8   0    9.99    1.06
   0   8   0   10.80    0.62
   0   8   0    9.70    0.56
   0   8   0    9.69    0.50
  -1  -8   0   -0.02    0.35
  -1  -8   0   -0.27    0.16
  -1  -8   0    0.14    0.48
   1  -8   0    0.26    0.39
   1  -8   0   -0.04    0.18
   1  -8   0    0.15    0.32
  -1   8   0    0.06    0.10
   1   8   0    0.11    0.15
   1   8   0    0.02    0.10
  -1   8   0   -0.19    0.17
   1   8   0    0.23    0.18
  -1   8   0    0.02    0.16
   2  -8   0    0.81    0.25
  -2  -8   0    1.13    0.52
   2  -8   0    1.60    0.53
   2  -8   0    0.87    0.47
  -2  -8   0    1.65    0.31
  -2  -8   0    1.53    0.50
  -2   8   0    1.41    0.26
   2   8   0    1.16    0.26
   2   8   0    1.49    0.26
   2   8   0    1.08    0.19
  -2   8   0    1.10    0.27
  -2   8   0    0.98    0.22
   3  -8   0    0.39    0.37
  -3  -8   0    0.15    0.09
  -3  -8   0    0.20    0.20
  -3  -8   0    0.63    0.44
  -3  -8   0    0.26    0.25
  -3  -8   0    0.47    0.45
   3  -8   0    0.41    0.23
   3   8   0    0.16    0.20
   3   8   0    0.31    0.23
  -3   8   0    0.33    0.17
   3   8   0    0.26    0.12
  -3   8   0    0.28    0.17
  -3   8   0    0.28    0.20
   4  -8   0   16.52    1.29
   4  -8   0   16.25    0.73
  -4  -8   0   16.80    0.52
  -4  -8   0   16.11    1.36
  -4  -8   0   16.49    1.11
  -4  -8   0   16.97    0.74
  -4  -8   0   16.09    1.72
   4   8   0   16.23    0.74
  -4   8   0   16.65    0.97
  -4   8   0   16.85    0.73
  -4   8   0   16.82    0.65
   5  -8   0    3.72    0.43
  -5  -8   0    2.48    0.68
  -5  -8   0    3.77    0.20
  -5  -8   0    2.50    0.45
  -5  -8   0    3.84    0.44
  -5   8   0    4.11    0.38
   5   8   0    3.25    0.41
  -5   8   0    3.58    0.43
  -5   8   0    2.86    0.46
   5   8   0    3.35    0.43
  -6  -8   0    3.42    0.43
  -6  -8   0    1.99    0.68
  -6  -8   0    2.42    0.48
   6  -8   0    3.58    0.45
   6   8   0    3.18    0.45
  -6   8   0    1.85    0.56
  -6   8   0    3.85    0.38
  -6   8   0    2.50    0.45
   6   8   0    3.97    0.48
  -6   8   0    3.58    0.45
  -7  -8   0   11.14    1.25
  -7  -8   0   11.43    1.55
   7  -8   0   10.50    0.67
  -7   8   0   10.70    0.55
  -7   8   0   10.49    1.43
   7   8   0   10.79    0.70
  -7   8   0   11.92    1.05
   7   8   0    9.97    0.67
  -8  -8   0   -0.04    0.29
  -8  -8   0    0.06    0.57
   8  -8   0    0.10    0.26
   8   8   0    0.71    0.33
  -8   8   0    0.33    0.42
  -8   8   0    0.01    0.28
   9  -8   0    0.22    0.24
  -9  -8   0   -0.11    0.54
  -9  -8   0    0.07    0.29
  -9   8   0    0.24    0.45
  -9   8   0    0.04    0.31
   9   8   0    0.00    0.27
 -10  -8   0    0.07    0.39
  10  -8   0    0.04    0.26
 -10  -8   0    0.29    0.64
 -10   8   0    0.03    0.34
 -10   8   0   -0.08    0.42
  10   8   0    0.07    0.30
  11  -8   0    0.43    0.29
 -11  -8   0    0.58    0.68
 -11   8   0    0.29    0.52
  11   8   0   -0.37    0.30
 -11   8   0   -0.16    0.21
 -12  -8   0   -0.39    0.68
 -12   8   0    0.47    0.46
 -12   8   0   -0.02    0.36
   0  -9   0   -0.13    0.37
   0  -9   0    0.15    0.53
   0  -9   0    0.08    0.15
   0   9   0    0.00    0.22
   0   9   0   -0.02    0.12
   0   9   0   -0.19    0.16
   1  -9   0    0.27    0.37
   1  -9   0    0.13    0.47
  -1  -9   0    0.23    0.21
   1  -9   0   -0.03    0.15
  -1  -9   0    0.22    0.43
  -1  -9   0    0.18    0.39
   1   9   0    0.03    0.13
  -1   9   0    0.01    0.17
  -1   9   0    0.13    0.17
  -1   9   0    0.02    0.14
   1   9   0    0.03    0.16
   1   9   0    0.16    0.13
   2  -9   0   15.92    0.76
  -2  -9   0   17.87    1.62
   2  -9   0   15.23    1.23
  -2  -9   0   16.64    1.41
  -2  -9   0   16.17    0.76
   2  -9   0   17.73    1.36
  -2   9   0   17.31    0.75
  -2   9   0   17.08    0.92
   2   9   0   16.72    0.73
   2   9   0   15.83    0.76
   2   9   0   17.30    0.71
  -2   9   0   16.53    0.67
  -3  -9   0   22.30    1.26
  -3  -9   0   23.41    2.00
   3  -9   0   20.69    0.87
  -3  -9   0   20.20    1.56
   3  -9   0   22.15    1.48
  -3  -9   0   21.02    0.87
  -3   9   0   21.66    0.87
  -3   9   0   23.75    1.15
   3   9   0   23.36    0.92
   3   9   0   22.27    0.74
   3   9   0   21.24    0.88
  -4  -9   0    0.66    0.14
  -4  -9   0    0.56    0.42
  -4  -9   0    0.61    0.33
  -4  -9   0    0.50    0.25
   4  -9   0    0.74    0.42
  -4  -9   0    0.84    0.64
   4  -9   0    1.03    0.31
  -4   9   0    0.89    0.23
   4   9   0    0.65    0.23
  -4   9   0    0.79    0.27
   4   9   0    0.82    0.29
  -4   9   0    0.67    0.24
  -5  -9   0    0.09    0.20
  -5  -9   0    0.46    0.49
  -5  -9   0    0.33    0.57
   5  -9   0    0.39    0.25
  -5  -9   0   -0.12    0.29
  -5   9   0    0.17    0.19
   5   9   0    0.19    0.26
  -5   9   0   -0.03    0.19
   5   9   0    0.13    0.18
  -5   9   0   -0.10    0.20
   6  -9   0    1.40    0.35
  -6  -9   0    1.43    0.34
  -6  -9   0    0.58    0.46
  -6  -9   0    0.65    0.39
   6   9   0    1.07    0.35
  -6   9   0    0.86    0.31
  -6   9   0    1.05    0.31
   6   9   0    1.24    0.32
  -6   9   0    0.43    0.31
  -6   9   0    0.89    0.26
  -7  -9   0    3.94    1.01
   7  -9   0    6.01    0.59
  -7  -9   0    2.90    0.59
   7   9   0    5.58    0.61
  -7   9   0    3.32    0.77
  -7   9   0    4.04    0.64
   7   9   0    5.74    0.61
  -7   9   0    5.09    0.45
  -8  -9   0    0.98    0.62
  -8  -9   0    0.39    0.38
   8  -9   0    0.41    0.31
  -8   9   0    0.21    0.25
  -8   9   0    0.13    0.40
   8   9   0    0.74    0.34
  -9  -9   0    0.01    0.44
   9  -9   0    0.18    0.30
   9   9   0   -0.06    0.26
  -9   9   0    0.05    0.24
  -9   9   0   -0.10    0.25
  10  -9   0    0.51    0.30
 -10  -9   0    0.42    0.75
 -10   9   0    0.61    0.43
  10   9   0    0.06    0.29
 -10   9   0    0.54    0.44
 -11  -9   0   -1.10    0.67
  11  -9   0    0.05    0.27
 -11   9   0    0.00    0.37
 -11   9   0    0.23    0.50
  11   9   0   -0.17    0.34
 -12   9   0    0.08    0.32
   0 -10   0    9.36    0.60
   0 -10   0   11.02    1.43
   0 -10   0    9.93    1.28
   0  10   0   10.39    0.62
   0  10   0   10.60    0.63
   0  10   0    9.87    0.68
  -1 -10   0    1.30    0.31
   1 -10   0    1.47    0.69
   1 -10   0    1.19    0.34
  -1 -10   0    1.38    0.73
  -1 -10   0    0.95    0.59
   1 -10   0    1.45    0.63
   1  10   0    1.23    0.30
  -1  10   0    1.11    0.28
  -1  10   0    1.58    0.28
   1  10   0    1.91    0.38
   1  10   0    1.01    0.23
  -1  10   0    1.21    0.34
   2 -10   0    0.57    0.52
  -2 -10   0    0.55    0.56
  -2 -10   0    0.44    0.49
   2 -10   0    0.36    0.52
   2 -10   0    0.87    0.32
  -2 -10   0    0.41    0.21
  -2  10   0    0.36    0.23
   2  10   0    0.36    0.24
  -2  10   0    0.20    0.21
  -2  10   0    0.49    0.24
   2  10   0    0.64    0.26
   2  10   0    0.31    0.15
  -3 -10   0    1.54    0.36
  -3 -10   0    1.35    0.70
   3 -10   0    1.09    0.55
   3 -10   0    1.58    0.36
  -3 -10   0    1.37    0.71
  -3  10   0    0.95    0.28
  -3  10   0    0.90    0.26
   3  10   0    1.28    0.31
  -3  10   0    1.45    0.35
   3  10   0    1.20    0.33
   3  10   0    1.00    0.21
  -4 -10   0    7.94    1.00
   4 -10   0    9.67    1.10
   4 -10   0    8.33    0.59
  -4 -10   0    9.73    0.66
  -4 -10   0    9.17    1.40
  -4 -10   0    9.49    1.55
   4  10   0    9.14    0.67
   4  10   0    9.24    0.68
   4  10   0    8.84    0.48
  -4  10   0    8.30    0.54
  -4  10   0    9.23    0.64
  -4  10   0    8.84    0.85
  -5 -10   0    1.78    0.48
  -5 -10   0    2.16    0.76
  -5 -10   0    3.31    0.48
   5 -10   0    2.85    0.44
  -5 -10   0    3.32    1.24
   5  10   0    2.52    0.40
  -5  10   0    3.11    0.46
  -5  10   0    1.84    0.40
  -5  10   0    2.20    0.34
   5  10   0    2.52    0.45
  -6 -10   0    1.27    0.49
  -6 -10   0    2.50    1.25
  -6 -10   0    2.39    0.44
   6 -10   0    2.66    0.45
  -6 -10   0    1.69    0.70
  -6  10   0    2.11    0.47
   6  10   0    2.74    0.48
  -6  10   0    2.55    0.36
  -6  10   0    3.06    0.47
   6  10   0    2.89    0.45
  -7 -10   0    1.89    1.22
  -7 -10   0    0.17    0.34
  -7 -10   0    0.13    0.50
   7 -10   0    0.46    0.31
  -7  10   0    0.53    0.38
  -7  10   0    0.38    0.23
   7  10   0    0.10    0.32
  -7  10   0   -0.04    0.24
   7  10   0    0.27    0.27
   8 -10   0    0.24    0.30
  -8 -10   0   -0.72    0.53
  -8  10   0    0.03    0.37
  -8  10   0    0.53    0.33
   8  10   0    0.65    0.29
   8  10   0    0.03    0.30
   9 -10   0   -0.05    0.31
  -9 -10   0    0.13    0.69
  -9  10   0   -0.01    0.26
  -9  10   0    0.14    0.46
   9  10   0   -0.12    0.30
  10 -10   0    0.02    0.30
 -10 -10   0    0.08    0.61
  10  10   0   -0.22    0.30
 -10  10   0    0.18    0.50
 -10  10   0    0.42    0.35
  11 -10   0   -0.04    0.28
 -11 -10   0   -0.91    0.73
  11  10   0   -0.30    0.35
 -11  10   0   -0.09    0.38
 -11  10   0    0.14    0.40
   0 -11   0   -0.10    0.17
   0 -11   0    0.49    0.65
   0 -11   0   -0.09    0.57
   0  11   0    0.02    0.19
   0  11   0    0.08    0.23
   0  11   0    0.09    0.17
   1 -11   0    3.44    0.88
   1 -11   0    3.58    0.52
  -1 -11   0    3.45    0.91
  -1 -11   0    2.69    0.75
   1 -11   0    2.98    0.72
  -1 -11   0    3.15    0.46
   1  11   0    2.67    0.39
  -1  11   0    3.11    0.45
  -1  11   0    2.84    0.38
   1  11   0    3.63    0.51
   1  11   0    2.81    0.37
  -1  11   0    2.04    0.37
  -2 -11   0    1.28    0.75
   2 -11   0    1.26    0.66
   2 -11   0    0.70    0.60
  -2 -11   0    1.19    0.35
   2 -11   0    0.77    0.28
  -2 -11   0    1.50    0.68
  -2  11   0    1.11    0.36
   2  11   0    0.94    0.30
  -2  11   0    0.61    0.27
  -2  11   0    1.04    0.26
   2  11   0    0.86    0.22
   2  11   0    0.66    0.25
  -3 -11   0    6.33    1.41
   3 -11   0    6.56    1.04
   3 -11   0    6.65    0.61
  -3 -11   0    5.13    0.50
  -3 -11   0    4.46    1.03
   3  11   0    6.00    0.49
   3  11   0    6.51    0.62
  -3  11   0    7.26    0.77
  -3  11   0    5.85    0.52
   3  11   0    6.00    0.60
  -3  11   0    6.36    0.55
  -4 -11   0    3.75    0.57
   4 -11   0    6.46    1.00
  -4 -11   0    4.30    0.92
  -4 -11   0    6.16    1.48
  -4 -11   0    6.49    0.60
   4 -11   0    6.62    0.61
  -4  11   0    4.47    0.62
  -4  11   0    5.76    0.57
  -4  11   0    5.96    0.52
   4  11   0    5.42    0.53
   4  11   0    5.60    0.44
   4  11   0    6.41    0.63
   5 -11   0    0.67    0.35
  -5 -11   0    0.50    0.84
  -5 -11   0   -0.29    0.57
  -5 -11   0    0.25    0.27
  -5 -11   0    0.06    0.38
   5  11   0   -0.08    0.18
  -5  11   0    0.16    0.23
  -5  11   0    0.09    0.22
  -5  11   0    0.01    0.26
   5  11   0    0.08    0.21
  -6 -11   0   22.53    2.20
   6 -11   0   21.45    1.02
  -6 -11   0   20.68    1.63
  -6 -11   0   22.34    1.03
  -6 -11   0   26.63    2.87
  -6  11   0   21.40    1.38
   6  11   0   21.24    1.05
  -6  11   0   21.94    0.89
   6  11   0   20.11    0.95
   7 -11   0    2.00    0.46
  -7 -11   0    1.24    0.84
  -7 -11   0    2.56    1.46
   7  11   0    1.36    0.39
  -7  11   0    0.88    0.51
   7  11   0    2.16    0.49
  -7  11   0    1.24    0.47
  -8 -11   0   -0.19    0.46
  -8 -11   0    3.34    1.44
   8 -11   0    0.30    0.37
   8  11   0    0.47    0.30
   8  11   0   -0.08    0.32
  -8  11   0    0.18    0.33
  -8  11   0    0.11    0.28
  -9 -11   0    1.35    0.83
   9 -11   0    3.30    0.54
  -9  11   0    1.85    0.53
   9  11   0    3.24    0.61
  -9  11   0    1.42    0.71
   0 -12   0    1.35    0.80
   0 -12   0    1.15    0.63
   0 -12   0    1.68    0.38
   0  12   0    1.40    0.36
   0  12   0    1.82    0.39
   0  12   0    1.17    0.30
  -1 -12   0    0.48    0.27
   1 -12   0    0.37    0.49
   1 -12   0    0.21    0.69
   1 -12   0    0.53    0.28
  -1 -12   0    0.11    0.56
  -1 -12   0    0.21    0.69
  -1  12   0    0.36    0.32
   1  12   0    0.33    0.19
  -1  12   0    0.08    0.25
  -1  12   0    0.26    0.18
   1  12   0    0.38    0.23
   1  12   0    0.09    0.30
   2 -12   0    0.14    0.63
  -2 -12   0    0.03    0.28
   2 -12   0    0.35    0.32
  -2 -12   0    0.18    0.81
   2 -12   0   -0.86    0.48
  -2 -12   0   -0.11    0.64
   2  12   0   -0.22    0.15
   2  12   0   -0.24    0.16
  -2  12   0   -0.05    0.16
  -2  12   0   -0.30    0.17
  -2  12   0   -0.02    0.24
   2  12   0    0.01    0.31
  -3 -12   0    2.93    1.10
   3 -12   0    3.61    0.56
  -3 -12   0    2.87    1.03
  -3 -12   0    2.36    0.48
   3 -12   0    2.33    0.74
   3  12   0    1.96    0.31
  -3  12   0    2.77    0.42
   3  12   0    3.04    0.50
  -3  12   0    2.32    0.47
  -3  12   0    3.12    0.52
   3  12   0    1.78    0.37
  -4 -12   0    4.75    1.45
  -4 -12   0    2.80    0.89
   4 -12   0    4.07    0.59
   4 -12   0    4.01    0.86
  -4 -12   0    4.62    0.62
  -4  12   0    4.08    0.55
   4  12   0    3.34    0.52
  -4  12   0    3.90    0.48
  -4  12   0    3.01    0.53
   4  12   0    3.87    0.44
   4  12   0    4.17    0.60
  -5 -12   0   -0.12    0.26
  -5 -12   0   -0.38    0.48
  -5 -12   0    1.19    1.05
  -5 -12   0   -0.14    0.36
   5 -12   0    0.48    0.35
  -5  12   0    0.34    0.26
  -5  12   0    0.00    0.31
   5  12   0   -0.29    0.18
  -5  12   0    0.11    0.29
   5  12   0    0.42    0.37
  -6 -12   0    2.79    1.05
  -6 -12   0    7.09    2.05
   6 -12   0    3.62    0.58
  -6  12   0    2.41    0.56
   6  12   0    4.14    0.60
  -6  12   0    3.60    0.47
   6  12   0    3.74    0.53
   7 -12   0    2.36    0.51
  -7 -12   0    5.49    1.81
  -7 -12   0    1.05    0.86
   7  12   0    2.40    0.55
  -7  12   0    1.96    0.54
   7  12   0    1.89    0.42
  -7  12   0    1.28    0.62
   8 -12   0    0.11    0.31
  -8 -12   0    0.22    0.60
  -8  12   0    0.06    0.28
   8  12   0    0.07    0.27
   8  12   0    0.08    0.41
  -8  12   0    0.20    0.36
  -9 -12   0    0.13    0.68
   9 -12   0   -0.01    0.36
  -9  12   0   -0.10    0.42
  -9  12   0    0.94    0.50
   9  12   0    0.26    0.39
  11 -12   0   -0.03    0.29
  11  12   0   -0.32    0.44
 -11  12   0   -0.39    0.43
   0 -13   0    0.26    0.34
   0 -13   0    0.02    0.79
   0 -13   0    0.21    0.59
   0  13   0   -0.34    0.24
   0  13   0   -0.01    0.15
   0  13   0   -0.18    0.21
   1 -13   0   -0.01    0.77
   1 -13   0    0.36    0.73
  -1 -13   0    0.55    0.29
   1 -13   0   -0.40    0.29
  -1 -13   0   -0.13    0.79
  -1 -13   0    1.08    0.94
  -1  13   0    0.12    0.29
  -1  13   0    0.53    0.38
  -1  13   0    0.09    0.23
   1  13   0    0.42    0.37
   1  13   0    0.04    0.19
   1  13   0    0.32    0.31
  -2 -13   0    0.29    0.37
  -2 -13   0    0.29    0.88
  -2 -13   0    0.03    0.85
   2 -13   0    0.59    0.32
   2 -13   0    0.20    0.74
   2 -13   0    0.01    0.63
   2  13   0    0.19    0.23
   2  13   0    0.66    0.39
  -2  13   0    0.44    0.32
  -2  13   0    0.08    0.26
  -2  13   0   -0.03    0.33
   2  13   0    0.25    0.20
   3 -13   0   21.38    1.76
  -3 -13   0   19.68    1.05
   3 -13   0   20.11    1.78
  -3 -13   0   19.52    2.35
  -3 -13   0   22.78    2.43
   3 -13   0   21.91    1.07
  -3  13   0   21.58    1.29
  -3  13   0   21.36    0.99
  -3  13   0   21.44    1.09
   3  13   0   20.78    1.03
   3  13   0   21.36    0.96
   3  13   0   20.48    1.04
   4 -13   0    0.82    0.40
  -4 -13   0    1.06    0.40
  -4 -13   0    0.67    0.72
  -4 -13   0    1.14    1.08
   4 -13   0    1.07    0.57
   4  13   0    1.07    0.41
  -4  13   0    1.01    0.36
  -4  13   0    0.74    0.32
  -4  13   0    0.57    0.36
   4  13   0    1.24    0.39
   5 -13   0    0.24    0.27
  -5 -13   0   -0.05    0.99
  -5 -13   0    0.63    0.35
  -5 -13   0   -0.26    0.60
  -5  13   0   -0.08    0.32
   5  13   0    0.47    0.31
  -5  13   0   -0.09    0.31
  -5  13   0   -0.10    0.23
  -6 -13   0    0.05    1.20
   6 -13   0   -0.13    0.31
  -6 -13   0   -0.45    0.58
  -6  13   0    0.20    0.34
  -6  13   0   -0.41    0.25
   6  13   0   -0.59    0.31
   6  13   0    0.04    0.24
  -7 -13   0    2.79    1.03
   7 -13   0    3.15    0.58
   7  13   0    3.73    0.57
  -7  13   0    1.80    0.70
  -7  13   0    2.32    0.60
   7  13   0    4.58    0.70
  -8 -13   0   -0.43    0.83
   8 -13   0    0.17    0.39
   8  13   0    0.64    0.36
   8  13   0    0.58    0.46
  -8  13   0    0.35    0.32
  -8  13   0    0.16    0.38
   9 -13   0   -0.50    0.28
  -9 -13   0   -0.86    0.54
  -9  13   0    0.37    0.44
   9  13   0    0.31    0.49
  -9  13   0    0.90    0.54
   0 -14   0    5.16    0.70
   0 -14   0    4.46    1.29
   0 -14   0    3.61    0.96
   0  14   0    4.38    0.59
   0  14   0    4.82    0.68
   0  14   0    2.99    0.48
  -1 -14   0    0.83    1.07
   1 -14   0    0.91    0.45
   1 -14   0    0.89    0.82
  -1 -14   0    1.79    0.44
   1 -14   0    0.27    0.88
  -1 -14   0    0.25    0.92
   1  14   0    1.20    0.47
   1  14   0    1.15    0.35
  -1  14   0    1.28    0.43
   1  14   0    0.88    0.31
  -1  14   0    0.85    0.35
  -1  14   0    0.91    0.38
  -2 -14   0    7.89    0.79
   2 -14   0    9.70    0.85
   2 -14   0    7.54    1.46
  -2 -14   0    5.13    1.18
   2 -14   0    6.60    1.20
  -2 -14   0    7.78    1.67
   2  14   0    8.62    0.75
   2  14   0    9.33    0.80
  -2  14   0    7.76    0.79
   2  14   0    8.32    0.71
  -2  14   0    8.49    0.67
  -2  14   0    9.42    0.96
   3 -14   0    0.75    0.59
  -3 -14   0   -0.50    0.70
  -3 -14   0    0.60    0.39
  -3 -14   0   -0.10    0.88
   3 -14   0    0.21    0.47
   3 -14   0   -0.03    0.35
   3  14   0    0.27    0.35
  -3  14   0   -0.03    0.21
   3  14   0   -0.06    0.16
  -3  14   0   -0.14    0.27
   3  14   0    0.11    0.37
  -3  14   0    0.02    0.35
  -4 -14   0   -0.34    0.72
   4 -14   0    1.54    0.62
  -4 -14   0    0.43    0.31
  -4 -14   0    1.48    1.36
   4 -14   0    1.24    0.42
   4  14   0    0.49    0.27
  -4  14   0    0.77    0.41
  -4  14   0    0.55    0.33
  -4  14   0    0.44    0.28
   4  14   0    0.50    0.40
  -5 -14   0   -0.83    0.96
  -5 -14   0    0.55    0.38
  -5 -14   0    1.49    1.36
   5 -14   0   -0.19    0.23
  -5  14   0    0.56    0.31
   5  14   0    0.11    0.40
  -5  14   0    0.40    0.37
  -5  14   0    0.30    0.30
  -6 -14   0    1.74    1.36
   6 -14   0   -0.59    0.28
  -6 -14   0   -0.76    0.63
   6  14   0    0.13    0.29
  -6  14   0   -0.01    0.29
   6  14   0    0.13    0.30
  -6  14   0   -0.09    0.36
  -7 -14   0    3.24    1.55
   7 -14   0   -0.42    0.34
  -7 -14   0   -0.87    0.62
   7  14   0   -0.11    0.27
  -7  14   0   -0.07    0.26
  -7  14   0    0.14    0.40
   7  14   0   -0.39    0.38
  -8 -14   0   -1.34    0.93
   8 -14   0    0.37    0.39
   8  14   0    0.32    0.43
  -8  14   0    0.42    0.44
  -8  14   0    0.55    0.41
  -9 -14   0   -1.58    0.92
   9 -14   0    0.42    0.42
  -9  14   0   -0.03    0.49
   9  14   0    0.85    0.51
  -9  14   0    0.10    0.46
   0 -15   0    0.29    0.67
   0 -15   0   -0.03    0.38
   0 -15   0   -1.20    0.87
   0  15   0    0.42    0.41
   0  15   0    0.42    0.35
   0  15   0   -0.29    0.22
  -1 -15   0    2.19    0.50
   1 -15   0    1.24    1.00
   1 -15   0    3.63    0.68
  -1 -15   0    1.11    1.17
   1 -15   0    2.01    0.81
  -1 -15   0    1.60    0.89
  -1  15   0    2.49    0.49
   1  15   0    2.82    0.50
   1  15   0    2.92    0.62
  -1  15   0    3.07    0.58
   1  15   0    2.22    0.43
  -1  15   0    2.81    0.53
  -2 -15   0   -0.55    0.73
  -2 -15   0   -0.62    0.91
  -2 -15   0    0.31    0.31
   2 -15   0    0.90    0.48
   2 -15   0   -0.19    0.75
   2 -15   0    0.52    0.57
  -2  15   0   -0.33    0.37
   2  15   0    0.52    0.29
   2  15   0    0.11    0.25
  -2  15   0    0.66    0.34
  -2  15   0    0.40    0.35
   2  15   0   -0.17    0.29
   3 -15   0    0.51    0.41
  -3 -15   0    0.02    1.26
  -3 -15   0   -1.38    0.67
  -3 -15   0    0.18    0.29
   3 -15   0    0.38    0.53
  -3  15   0    0.27    0.34
   3  15   0    0.51    0.44
   3  15   0   -0.01    0.25
  -3  15   0    0.29    0.32
  -3  15   0   -0.07    0.26
  -4 -15   0    0.40    0.39
  -4 -15   0    0.79    1.19
   4 -15   0    0.15    0.38
  -4 -15   0   -0.09    0.87
   4  15   0    0.43    0.43
  -4  15   0    0.39    0.34
  -4  15   0    0.24    0.38
  -4  15   0    0.36    0.33
  -5 -15   0    0.47    1.28
  -5 -15   0   -0.84    0.80
   5 -15   0   -0.57    0.31
  -5 -15   0   -0.24    0.21
  -5  15   0   -0.09    0.24
  -5  15   0   -0.03    0.29
   5  15   0   -0.03    0.28
   6 -15   0   -0.17    0.37
  -6 -15   0    1.54    1.52
  -6  15   0   -0.07    0.37
   6  15   0   -0.37    0.23
   6  15   0   -0.03    0.44
   7 -15   0    0.35    0.44
  -7 -15   0   -1.52    0.70
  -7  15   0   -0.04    0.43
   7  15   0   -0.47    0.38
  -7  15   0    0.29    0.33
   8 -15   0   -0.14    0.45
   8  15   0    0.05    0.48
  -9 -15   0   -1.77    1.14
  -9  15   0   -0.06    0.50
   0 -16   0    3.45    1.43
   0 -16   0    3.55    1.20
   0 -16   0    5.66    0.81
   0  16   0    5.05    0.78
   0  16   0    4.15    0.61
   0  16   0    4.10    0.60
  -1 -16   0   -1.13    0.85
  -1 -16   0   -1.04    0.63
  -1 -16   0    0.34    0.33
   1 -16   0   -0.55    0.77
   1 -16   0    0.36    0.36
   1  16   0   -0.20    0.24
   1  16   0    0.07    0.25
  -1  16   0   -0.21    0.31
  -1  16   0    0.11    0.42
   1  16   0   -0.14    0.42
  -1  16   0    0.06    0.22
  -2 -16   0    2.58    1.37
   2 -16   0    5.45    0.76
  -2 -16   0    5.47    0.76
   2 -16   0    5.81    1.25
  -2 -16   0    4.08    1.64
   2  16   0    4.04    0.55
   2  16   0    5.79    0.78
   2  16   0    5.64    0.74
  -2  16   0    5.38    0.75
  -2  16   0    5.31    0.68
  -2  16   0    3.93    0.62
  -3 -16   0    1.08    0.41
   3 -16   0    1.31    0.52
  -3 -16   0   -1.87    1.11
  -3 -16   0    0.13    1.42
   3  16   0    1.09    0.45
  -3  16   0    0.54    0.40
   3  16   0    0.68    0.42
  -3  16   0    0.29    0.36
  -3  16   0    0.22    0.44
  -4 -16   0    1.02    0.49
   4 -16   0    0.88    0.50
  -4 -16   0    0.29    1.42
  -4 -16   0   -2.10    1.21
  -4  16   0    1.04    0.40
  -4  16   0    0.94    0.49
   4  16   0    0.82    0.42
  -4  16   0    0.40    0.42
  -5 -16   0    0.67    1.47
   5 -16   0   -0.57    0.37
  -5 -16   0   -1.35    0.89
  -5  16   0   -0.16    0.28
   5  16   0   -0.13    0.42
  -5  16   0   -0.15    0.26
   6 -16   0    0.30    0.47
  -6 -16   0    4.56    1.97
   6  16   0    0.31    0.48
  -6  16   0    0.48    0.39
  -6  16   0    0.04    0.40
   7 -16   0    0.24    0.45
  -7 -16   0   -1.52    0.88
  -7  16   0    0.39    0.40
   7  16   0    0.49    0.54
  -7  16   0    0.53    0.54
   8 -16   0   -0.01    0.44
  -8  16   0    0.29    0.54
   8  16   0   -0.16    0.50
   0 -17   0   -0.48    0.90
   0 -17   0    0.31    0.46
   0  17   0   -0.25    0.26
   0  17   0   -0.13    0.25
   0  17   0    0.04    0.47
  -1 -17   0   -0.66    0.73
   1 -17   0    0.18    0.35
   1 -17   0    0.38    0.88
  -1 -17   0    0.08    0.33
  -1  17   0    0.05    0.33
  -1  17   0    0.56    0.33
  -1  17   0   -0.16    0.43
   1  17   0    0.27    0.48
   1  17   0    0.51    0.42
   1  17   0    0.00    0.24
  -2 -17   0   -1.20    0.76
   2 -17   0    0.84    0.66
  -2 -17   0    0.71    0.39
  -2 -17   0   -1.73    1.17
   2 -17   0   -0.10    0.42
  -2  17   0    0.09    0.36
  -2  17   0    0.30    0.46
   2  17   0    0.58    0.42
   2  17   0   -0.16    0.41
  -2  17   0   -0.05    0.34
  -3 -17   0    0.04    0.31
  -3 -17   0   -0.38    1.00
   3 -17   0    0.29    0.37
  -3 -17   0   -1.96    1.42
   3  17   0    0.56    0.40
  -3  17   0   -0.35    0.30
  -3  17   0    0.43    0.32
   3  17   0    0.18    0.29
  -3  17   0    0.31    0.34
  -4 -17   0    0.64    0.47
  -4 -17   0   -0.42    1.48
   4 -17   0    0.19    0.36
   4  17   0    0.38    0.39
  -4  17   0    0.33    0.35
  -4  17   0   -0.09    0.28
  -4  17   0   -0.33    0.39
   5 -17   0    0.08    0.47
  -5 -17   0    1.54    1.61
  -5  17   0    0.35    0.45
   5  17   0   -0.10    0.46
  -5  17   0    0.04    0.33
   6 -17   0    0.48    0.50
  -6 -17   0    1.06    1.63
  -6  17   0   -0.38    0.26
   6  17   0   -0.47    0.44
  -6  17   0   -0.03    0.42
  -7 -17   0   -3.19    1.40
   7 -17   0    0.79    0.55
  -7  17   0    0.34    0.43
  -7  17   0    0.42    0.54
   7  17   0    0.51    0.45
  -8 -17   0    8.99    2.39
   0 -18   0   21.49    2.71
   0 -18   0   20.31    1.35
   0  18   0   21.58    1.23
   0  18   0   22.90    1.42
   0  18   0   20.31    1.40
  -1 -18   0    0.33    0.38
   1 -18   0    0.28    0.69
  -1 -18   0   -0.64    1.12
   1 -18   0    1.23    0.59
  -1  18   0   -0.05    0.48
  -1  18   0    0.61    0.36
   1  18   0    0.75    0.57
   1  18   0    0.34    0.36
  -1  18   0    0.08    0.36
   1  18   0    0.90    0.47
   2 -18   0   -0.14    0.47
  -2 -18   0   -2.45    1.08
   2 -18   0    0.92    0.87
  -2 -18   0    0.10    0.35
  -2  18   0    0.14    0.37
   2  18   0   -0.29    0.26
  -2  18   0    0.32    0.50
  -2  18   0    0.13    0.29
   2  18   0   -0.40    0.44
  -3 -18   0    0.94    0.50
   3 -18   0    0.68    0.57
   3  18   0    0.07    0.28
  -3  18   0    0.00    0.28
   3  18   0   -0.22    0.47
  -3  18   0    0.35    0.51
  -3  18   0   -0.16    0.36
   4 -18   0    0.78    0.55
  -4 -18   0   -0.65    1.73
  -4 -18   0   -0.03    0.44
   4  18   0    0.02    0.49
  -4  18   0    0.13    0.36
  -4  18   0   -0.39    0.37
  -5 -18   0   -1.10    1.60
   5 -18   0    0.02    0.36
  -5  18   0   -0.41    0.38
   5  18   0   -0.49    0.48
  -6 -18   0    3.95    2.21
   6 -18   0   -0.39    0.48
   6  18   0   -0.05    0.56
  -6  18   0   -0.10    0.39
  -6  18   0   -0.15    0.32
  -7 -18   0    5.66    2.35
   0 -19   0    0.67    0.55
   0 -19   0   -0.33    1.04
   0  19   0    0.00    0.50
   0  19   0    0.33    0.35
   0  19   0    0.49    0.39
   1 -19   0    2.21    1.16
   1 -19   0    3.15    0.77
  -1 -19   0    1.22    1.36
  -1 -19   0    3.63    0.73
  -1  19   0    3.16    0.59
  -1  19   0    2.93    0.67
  -1  19   0    1.91    0.56
   1  19   0    2.90    0.68
   1  19   0    3.33    0.79
   2 -19   0    0.34    0.52
  -2 -19   0    0.34    0.36
  -2 -19   0   -2.91    1.18
   2 -19   0    0.28    0.63
  -2  19   0   -0.32    0.34
   2  19   0   -0.17    0.27
   2  19   0   -0.65    0.47
  -2  19   0    0.16    0.31
  -2  19   0    0.37    0.39
  -3 -19   0   -2.21    0.91
  -3 -19   0   -0.37    0.45
   3 -19   0    0.12    0.39
   3  19   0   -1.06    0.43
  -3  19   0   -0.05    0.41
  -3  19   0   -0.60    0.46
  -3  19   0    0.03    0.38
   4 -19   0    1.61    0.67
   4  19   0    0.24    0.57
  -4  19   0    0.47    0.40
  -4  19   0    1.32    0.59
   5 -19   0   -0.46    0.51
   5  19   0   -0.38    0.37
  -5  19   0   -0.73    0.40
   0 -20   0    5.42    0.91
   0 -20   0    2.81    1.42
   0  20   0    3.89    0.68
   0  20   0    3.68    0.87
   1 -20   0   -0.10    0.53
  -1 -20   0    0.20    0.43
  -1 -20   0   -2.31    1.08
   1 -20   0    0.06    1.00
  -1  20   0    0.10    0.32
   1  20   0    0.39    0.48
  -1  20   0   -0.02    0.27
  -1  20   0    0.15    0.43
   1  20   0   -0.15    0.53
  -2 -20   0    1.26    0.52
   2 -20   0    1.28    0.95
   2 -20   0    0.31    0.44
  -2  20   0    0.40    0.46
   2  20   0   -0.25    0.57
  -2  20   0   -0.53    0.36
  -2  20   0    0.31    0.60
   2  20   0    0.24    0.37
  -3 -20   0    0.37    0.55
   3 -20   0    0.11    0.46
  -3  20   0   -0.50    0.39
   3  20   0    1.18    0.69
  -3  20   0    0.10    0.42
  -4  20   0    0.38    0.52
  -4  20   0    0.60    0.47
   4  20   0    0.40    0.63
   0 -21   0    0.17    0.44
   0  21   0   -0.82    0.51
   0  21   0    0.18    0.38
   1 -21   0    0.14    0.65
  -1 -21   0    0.28    0.44
  -1  21   0   -0.21    0.41
   1  21   0    0.17    0.48
   1  21   0    0.04    0.62
  -1  21   0   -0.75    0.51
  -1  21   0   -0.45    0.40
  -2 -21   0    0.60    0.62
   2  21   0   -0.91    0.54
  -2  21   0   -0.56    0.56
  -2  21   0   -0.62    0.39
 -13   0   1    0.36    0.57
 -13   0   1    0.20    0.48
 -12   0   1    0.86    0.66
 -12   0   1   -0.04    0.39
 -11   0   1    0.04    0.28
 -11   0   1    0.20    0.36
  10   0  -1   -0.14    0.13
 -10   0   1    0.16    0.23
 -10   0   1    0.23    0.54
 -10   0   1    0.02    0.26
  -9   0   1   15.20    1.72
  -9   0   1   14.52    1.61
   9   0  -1   14.12    0.48
  -9   0   1   14.22    0.90
   8   0  -1   -0.07    0.12
   8   0  -1   -0.16    0.11
  -8   0   1   -0.13    0.15
  -8   0   1    0.09    0.26
  -7   0   1    0.12    0.07
   7   0  -1    0.17    0.10
   7   0  -1    0.10    0.11
  -7   0   1    0.01    0.20
  -7   0   1    0.07    0.14
  -6   0   1    0.02    0.13
   6   0  -1    0.01    0.08
   6   0  -1    0.08    0.08
  -6   0   1   -0.20    0.16
  -6   0   1    0.00    0.10
  -6   0   1    0.02    0.06
   5   0  -1    0.02    0.07
   5   0  -1   -0.01    0.07
  -5   0   1   -0.03    0.06
  -5   0   1   -0.16    0.09
  -5   0   1    0.10    0.11
  -5   0   1    0.05    0.17
  -5   0   1   -0.08    0.05
  -4   0   1    0.02    0.04
  -4   0   1   -0.02    0.08
   4   0  -1   -0.03    0.05
   4   0  -1    0.02    0.06
  -4   0   1   -0.03    0.04
  -4   0   1   -0.08    0.07
  -4   0   1    0.02    0.13
   3   0  -1   43.50    0.55
   3   0  -1   44.20    0.56
  -3   0   1   44.32    0.89
  -2   0   1   -0.05    0.07
  -1   0   1  179.50    2.13
   1   0  -1  179.00    1.86
  -1   0   1  181.01    2.09
   0   0  -1   -0.29    0.02
   0   0   1   -0.31    0.03
   0   0   1   -0.30    0.02
   0   0   1   -0.32    0.03
   0   0  -1   -0.30    0.02
   0   0   1   -0.30    0.02
   0   0   1   -0.36    0.04
   0   0  -1   -0.38    0.05
   0   0  -1   -0.31    0.02
   0   0   1   -0.27    0.02
   1   0   1  219.07    2.46
  -1   0  -1  220.02    2.72
  -1   0  -1  224.82    2.54
  -1   0  -1  218.39    2.46
   1   0   1  220.37    4.12
   1   0   1  212.33    2.42
   1   0   1  223.81    2.73
  -1   0  -1  222.89    4.82
  -1   0  -1  216.71    4.11
  -1   0  -1  222.02    2.43
   1   0   1  212.11    4.80
   1   0   1  194.77    2.48
   2   0   1   -0.02    0.07
  -2   0  -1   -0.06    0.07
  -2   0  -1    0.02    0.05
   2   0   1   -0.08    0.07
   2   0   1   -0.03    0.09
   2   0   1    0.03    0.05
  -2   0  -1    0.00    0.08
  -2   0  -1    0.04    0.04
  -2   0  -1   -0.06    0.07
   3   0   1   42.63    0.80
  -3   0  -1   43.88    1.69
   3   0   1   43.22    0.93
  -3   0  -1   43.81    0.63
   3   0   1   44.78    0.83
  -3   0  -1   42.97    0.93
  -4   0  -1    0.05    0.07
  -4   0  -1   -0.04    0.10
  -4   0  -1    0.05    0.15
   4   0   1    0.00    0.08
   4   0   1   -0.05    0.09
  -4   0  -1   -0.01    0.08
   4   0   1   -0.07    0.09
   5   0   1   48.25    1.01
  -5   0  -1   49.21    0.83
  -5   0  -1   48.26    1.00
  -5   0  -1   48.92    2.25
   5   0   1   47.44    0.97
  -5   0  -1   48.51    1.20
  -6   0  -1    0.04    0.20
  -6   0  -1    0.02    0.12
   6   0   1   -0.03    0.13
   6   0   1    0.08    0.14
  -6   0  -1    0.07    0.10
  -6   0  -1   -0.03    0.08
  -7   0  -1    0.48    0.28
   7   0   1    0.79    0.21
   7   0   1    0.81    0.22
  -7   0  -1    0.60    0.18
  -7   0  -1    0.60    0.19
  -8   0  -1   -0.14    0.15
  -8   0  -1    0.20    0.25
   8   0   1   -0.17    0.17
  -9   0  -1   14.80    0.87
   9   0   1   15.29    0.68
  -9   0  -1   15.38    1.83
  -9   0  -1   15.38    1.82
  10   0   1    0.27    0.23
 -10   0  -1   -0.02    0.37
 -10   0  -1    0.41    0.41
 -11   0  -1    2.21    0.72
 -11   0  -1    3.09    0.99
  11   0   1    4.40    0.48
 -12   0  -1    0.70    0.64
 -12   0  -1    0.31    0.48
 -13   0  -1   -0.16    0.46
 -13  -1   1    0.22    0.52
 -13  -1   1    0.36    0.51
 -13   1   1   -0.10    0.46
 -13   1   1    0.67    0.61
 -12  -1   1    1.03    0.72
 -12  -1   1    0.45    0.51
 -12   1   1    1.02    0.67
 -12   1   1    0.39    0.49
 -11  -1   1    1.23    0.67
 -11  -1   1    0.57    0.47
 -11   1   1    1.54    0.73
 -11   1   1    0.40    0.45
 -10  -1   1   -0.07    0.34
 -10  -1   1    0.09    0.24
 -10  -1   1    0.23    0.22
  10  -1  -1    0.05    0.14
  10   1  -1    0.14    0.15
 -10   1   1    0.29    0.22
 -10   1   1    0.10    0.37
  -9  -1   1    2.07    0.37
  -9  -1   1    1.76    0.55
   9  -1  -1    2.76    0.28
  -9  -1   1    2.42    0.73
   9   1  -1    3.02    0.29
  -9   1   1    2.44    0.35
  -9   1   1    2.15    0.42
  -9   1   1    2.00    0.61
  -8  -1   1    3.14    0.78
   8  -1  -1    4.61    0.29
  -8  -1   1    4.52    0.50
  -8  -1   1    3.41    0.67
   8  -1  -1    4.59    0.30
   8   1  -1    4.21    0.30
  -8   1   1    5.35    0.58
   8   1  -1    4.71    0.30
  -8   1   1    4.62    0.42
  -8   1   1    3.31    0.69
  -7  -1   1    0.44    0.19
  -7  -1   1    0.57    0.34
   7  -1  -1    0.79    0.15
  -7  -1   1    0.60    0.11
   7  -1  -1    0.69    0.14
  -7  -1   1    0.08    0.21
  -7   1   1    0.69    0.11
  -7   1   1    0.45    0.20
  -7   1   1    0.61    0.30
   7   1  -1    0.54    0.14
   7   1  -1    0.59    0.15
  -6  -1   1    3.80    0.38
   6  -1  -1    3.89    0.22
   6  -1  -1    3.63    0.21
  -6  -1   1    3.73    0.42
  -6  -1   1    2.97    0.59
  -6  -1   1    3.93    0.19
  -6   1   1    4.09    0.45
  -6   1   1    2.29    0.48
   6   1  -1    3.64    0.23
  -6   1   1    3.84    0.18
   6   1  -1    3.86    0.23
  -5  -1   1   29.74    0.52
  -5  -1   1   31.10    0.91
   5  -1  -1   28.83    0.54
   5  -1  -1   30.40    0.56
  -5  -1   1   29.97    0.93
  -5  -1   1   30.33    1.59
  -5   1   1   29.78    0.50
   5   1  -1   27.65    0.57
   5   1  -1   29.31    0.56
  -5   1   1   30.95    1.71
  -5   1   1   29.80    1.03
   4  -1  -1    9.91    0.26
  -4  -1   1   10.55    0.83
  -4  -1   1    9.51    0.24
  -4  -1   1   10.09    0.46
   4  -1  -1    9.70    0.26
  -4  -1   1    9.68    0.25
  -4   1   1    9.97    0.23
  -4   1   1    9.54    0.53
   4   1  -1    9.45    0.27
  -3  -1   1   66.21    1.93
  -3  -1   1   64.67    1.94
   3  -1  -1   64.42    0.80
  -3  -1   1   63.58    0.80
  -3  -1   1   65.90    1.14
   3  -1  -1   65.13    0.81
  -3  -1   1   65.12    0.80
  -3   1   1   64.61    0.78
   3   1  -1   63.73    0.83
  -3   1   1   64.73    0.78
  -3   1   1   64.98    1.36
  -2  -1   1    3.16    0.37
  -2  -1   1    3.50    0.12
  -2  -1   1    3.65    0.23
   2  -1  -1    3.44    0.12
  -2  -1   1    3.50    0.13
  -2   1   1    3.54    0.12
  -2   1   1    3.59    0.11
  -2   1   1    3.32    0.20
   2   1  -1    3.55    0.13
   2   1  -1    2.98    0.22
  -1  -1   1   20.30    0.33
   1  -1  -1   19.93    0.41
  -1  -1   1   20.81    0.33
   1  -1  -1   15.80    0.31
  -1  -1   1   18.07    0.86
  -1  -1   1   20.00    0.61
   1   1  -1   19.59    0.89
  -1   1   1   20.29    0.32
   1   1  -1   15.89    0.31
  -1   1   1   18.80    0.40
  -1   1   1   21.12    0.34
   1   1  -1   20.21    0.61
   0  -1   1   91.31    1.10
   0  -1   1   99.47    1.69
   0  -1   1   79.67    1.51
   0   1   1   90.66    1.59
   0   1  -1   85.34    2.18
   0   1   1   78.41    1.88
   0   1   1   82.55    1.09
   1  -1   1  240.34    3.06
  -1  -1  -1  237.41    2.48
   1  -1   1  231.70    2.63
   1  -1   1  231.56    4.41
   1  -1   1  231.34    5.20
  -1  -1  -1  236.88    4.42
  -1  -1  -1  234.37    2.62
   1  -1   1  234.18    2.65
  -1  -1  -1  235.68    4.09
  -1  -1  -1  237.32    2.22
  -1  -1  -1  232.72    2.66
  -1  -1  -1  230.96    3.22
  -1   1  -1  229.04    3.04
   1   1   1  236.38    4.09
  -1   1  -1  232.23    2.66
  -1   1  -1  233.13    5.21
   1   1   1  239.27    2.68
  -1   1  -1  238.12    2.63
   1   1   1  236.85    3.27
   1   1   1  233.53    4.40
   1   1   1  230.79    2.47
  -1   1  -1  233.74    4.43
   1   1   1  232.56    2.63
  -2  -1  -1  175.24    2.22
  -2  -1  -1  175.09    1.94
  -2  -1  -1  176.35    3.58
   2  -1   1  172.42    2.11
  -2  -1  -1  172.49    2.15
  -2  -1  -1  170.57    3.73
  -2  -1  -1  176.24    2.11
   2  -1   1  175.49    2.14
   2  -1   1  173.40    2.49
   2  -1   1  173.46    3.80
   2   1   1  171.14    2.11
   2   1   1  172.99    1.94
   2   1   1  172.30    3.74
  -2   1  -1  174.64    2.15
  -2   1  -1  173.98    3.84
   2   1   1  177.44    2.17
  -2   1  -1  176.83    2.51
  -2   1  -1  171.79    4.33
  -2   1  -1  171.48    2.09
   2   1   1  180.26    2.23
  -3  -1  -1    0.21    0.11
  -3  -1  -1    0.06    0.16
   3  -1   1    0.20    0.11
  -3  -1  -1    0.05    0.06
  -3  -1  -1    0.08    0.11
  -3  -1  -1    0.16    0.09
   3  -1   1    0.12    0.12
   3  -1   1    0.05    0.09
   3   1   1    0.15    0.11
  -3   1  -1    0.04    0.09
  -3   1  -1   -0.04    0.12
  -3   1  -1    0.12    0.10
   3   1   1    0.18    0.07
   3   1   1    0.05    0.11
   4  -1   1    0.44    0.13
  -4  -1  -1    0.36    0.10
  -4  -1  -1    0.10    0.17
  -4  -1  -1    0.32    0.09
   4  -1   1    0.36    0.15
  -4  -1  -1    0.29    0.12
  -4   1  -1    0.20    0.11
   4   1   1    0.33    0.13
  -4   1  -1    0.31    0.13
   4   1   1    0.26    0.12
   4   1   1    0.34    0.10
  -4   1  -1    0.22    0.16
   5  -1   1    2.50    0.25
  -5  -1  -1    2.56    0.24
  -5  -1  -1    2.63    0.27
  -5  -1  -1    2.43    0.29
  -5  -1  -1    1.46    0.35
  -5  -1  -1    2.35    0.21
   5  -1   1    2.61    0.27
  -5   1  -1    3.14    0.34
  -5   1  -1    1.83    0.42
   5   1   1    2.44    0.24
   5   1   1    2.63    0.25
  -6  -1  -1    0.43    0.17
  -6  -1  -1    0.07    0.18
   6  -1   1    0.58    0.19
   6  -1   1    0.52    0.18
  -6  -1  -1    0.19    0.28
  -6  -1  -1    0.47    0.20
  -6  -1  -1    0.49    0.15
   6   1   1    0.42    0.17
   6   1   1    0.56    0.18
  -6   1  -1    0.40    0.28
  -6   1  -1    0.45    0.17
  -6   1  -1    0.67    0.18
  -7  -1  -1    0.78    0.40
  -7  -1  -1    0.91    0.21
   7  -1   1    0.72    0.20
  -7  -1  -1    0.36    0.30
   7  -1   1    1.14    0.24
  -7  -1  -1    0.92    0.21
   7   1   1    0.99    0.22
  -7   1  -1    1.00    0.17
  -7   1  -1    0.86    0.21
   7   1   1    1.11    0.24
  -7   1  -1    0.69    0.21
  -7   1  -1    0.36    0.28
  -8  -1  -1    2.92    0.67
   8  -1   1    4.75    0.40
  -8  -1  -1    3.24    0.78
  -8  -1  -1    4.46    0.48
  -8   1  -1    2.85    0.66
   8   1   1    4.87    0.41
  -8   1  -1    4.52    0.32
  -8   1  -1    3.26    0.43
  -9  -1  -1    0.43    0.40
  -9  -1  -1    0.18    0.18
   9  -1   1    0.53    0.24
  -9  -1  -1    0.25    0.41
  -9   1  -1    0.10    0.20
   9   1   1    0.14    0.22
  -9   1  -1    0.12    0.36
 -10  -1  -1    2.28    0.70
 -10  -1  -1    4.24    1.04
  10  -1   1    4.30    0.46
  10   1   1    4.00    0.45
 -10   1  -1    2.64    0.46
 -10   1  -1    2.43    0.73
 -11  -1  -1    0.51    0.65
  11  -1   1    0.34    0.24
 -11  -1  -1    0.46    0.46
  11   1   1    0.42    0.27
 -11   1  -1    0.29    0.50
 -11   1  -1   -0.01    0.43
 -12  -1  -1    0.63    0.68
 -12  -1  -1   -0.08    0.32
 -12   1  -1    0.68    0.51
 -12   1  -1    0.01    0.34
 -13  -1  -1    1.05    0.70
 -13   1  -1    0.90    0.69
 -13  -2   1    1.03    0.69
 -13  -2   1    0.29    0.40
 -13   2   1    1.60    0.79
 -12  -2   1    0.60    0.51
 -12  -2   1    0.53    0.66
 -12   2   1    0.44    0.41
 -12   2   1    0.89    0.66
 -11  -2   1    0.62    0.59
 -11  -2   1   -0.02    0.35
 -11   2   1   -0.01    0.26
 -11   2   1   -0.02    0.23
  10  -2  -1    4.19    0.31
 -10  -2   1    3.41    0.79
 -10  -2   1    3.89    1.01
  10   2  -1    4.72    0.35
 -10   2   1    2.43    0.71
 -10   2   1    3.58    0.55
  -9  -2   1    0.93    0.64
   9  -2  -1    1.59    0.23
  -9  -2   1    1.15    0.47
  -9  -2   1    1.14    0.28
  -9   2   1    1.50    0.29
  -9   2   1    1.06    0.50
  -9   2   1    0.80    0.31
   9   2  -1    1.35    0.23
  -8  -2   1   16.25    1.55
  -8  -2   1   16.02    0.81
  -8  -2   1   17.21    1.59
   8  -2  -1   15.62    0.50
  -8   2   1   16.72    1.72
  -8   2   1   17.37    1.01
  -8   2   1   15.69    0.66
   8   2  -1   17.16    0.55
  -7  -2   1    4.93    0.85
  -7  -2   1    5.71    0.46
   7  -2  -1    5.80    0.30
   7  -2  -1    6.23    0.31
  -7  -2   1    5.90    0.27
  -7   2   1    5.54    0.39
   7   2  -1    5.68    0.32
  -7   2   1    5.72    0.25
  -7   2   1    5.85    0.93
  -7   2   1    6.12    0.60
  -6  -2   1    6.67    0.50
  -6  -2   1    6.13    0.27
   6  -2  -1    6.13    0.29
  -6  -2   1    7.21    0.89
  -6  -2   1    6.80    0.47
   6   2  -1    6.30    0.31
  -6   2   1    6.27    0.93
  -6   2   1    5.95    0.37
  -6   2   1    6.03    0.52
  -5  -2   1   28.74    0.58
  -5  -2   1   30.31    0.90
  -5  -2   1   29.59    1.55
  -5  -2   1   28.58    1.60
   5  -2  -1   28.34    0.58
   5   2  -1   29.76    0.62
  -5   2   1   28.72    1.69
  -5   2   1   30.49    1.10
  -5   2   1   29.33    0.56
  -5   2   1   30.42    0.77
  -4  -2   1    7.67    0.70
  -4  -2   1    7.64    0.43
   4  -2  -1    7.36    0.26
  -4  -2   1    7.05    0.76
  -4  -2   1    7.02    0.26
  -4   2   1    7.42    0.25
   4   2  -1    7.20    0.28
  -4   2   1    7.77    0.25
  -4   2   1    7.49    0.35
  -4   2   1    7.44    0.51
  -3  -2   1   98.54    1.25
  -3  -2   1   97.35    1.27
  -3  -2   1  100.86    2.49
   3  -2  -1   98.93    1.26
  -3  -2   1  100.22    2.62
  -3  -2   1  101.31    1.52
   3   2  -1  101.01    1.52
  -3   2   1   99.08    1.24
  -3   2   1   99.51    1.43
  -3   2   1   98.94    1.24
  -3   2   1   99.40    1.89
   3   2  -1   97.63    1.28
   2  -2  -1  377.37    4.69
  -2  -2   1  389.99    4.35
   2  -2  -1  400.33    4.24
   2  -2  -1  400.13    4.54
  -2  -2   1  398.36    6.79
  -2  -2   1  399.17    6.87
  -2  -2   1  384.69    4.58
   2   2  -1  375.31    4.36
  -2   2   1  385.92    4.52
  -2   2   1  393.11    4.23
   2   2  -1  400.72    6.78
   2   2  -1  389.81    4.41
   2   2  -1  406.89    4.03
  -2   2   1  384.10    4.49
  -2   2   1  406.92    5.20
   1  -2  -1   20.60    0.45
  -1  -2   1   19.21    1.00
  -1  -2   1   20.36    0.42
  -1  -2   1   20.15    0.42
   1  -2  -1   19.98    0.70
   1  -2  -1   20.20    0.42
  -1  -2   1   20.37    0.48
  -1  -2   1   19.62    0.71
   1  -2  -1   19.90    0.40
   1   2  -1   20.36    0.72
   1   2  -1   19.81    1.00
  -1   2   1   19.91    0.40
  -1   2   1   20.11    0.42
  -1   2   1   20.27    0.57
   1   2  -1   20.12    0.48
  -1   2   1   20.27    0.72
   1   2  -1   20.17    0.42
  -1   2   1   19.42    0.44
   1   2  -1   19.99    0.42
  -1   2   1   19.77    0.56
   0  -2  -1   70.34    0.96
   0  -2   1   68.93    1.48
   0  -2   1   67.56    0.90
   0  -2  -1   70.85    1.01
   0  -2   1   70.28    1.16
   0  -2   1   71.03    0.99
   0  -2  -1   70.34    1.56
   0  -2   1   68.01    1.99
   0  -2   1   69.43    0.99
   0  -2  -1   68.69    1.64
   0  -2  -1   69.98    0.98
   0   2   1   68.11    0.97
   0   2   1   70.53    1.65
   0   2  -1   69.58    1.41
   0   2  -1   69.72    1.16
   0   2   1   70.24    1.53
   0   2   1   70.01    1.01
   0   2  -1   70.40    0.99
   0   2  -1   68.41    2.00
   0   2  -1   67.75    0.99
   0   2   1   69.40    0.96
   0   2  -1   70.29    1.51
  -1  -2  -1   15.62    0.38
  -1  -2  -1   15.37    0.70
  -1  -2  -1   14.86    0.40
   1  -2   1   15.17    0.29
   1  -2   1   14.66    0.40
  -1  -2  -1   14.48    0.68
   1  -2   1   15.12    0.49
   1  -2   1   14.85    0.82
  -1  -2  -1   14.33    0.41
   1  -2   1   15.05    0.40
   1  -2   1   15.50    0.71
   1   2   1   14.82    0.67
   1   2   1   14.67    0.39
  -1   2  -1   15.23    0.40
   1   2   1   15.26    0.42
  -1   2  -1   15.34    0.87
  -1   2  -1   15.20    0.41
  -1   2  -1   14.71    0.28
  -1   2  -1   15.54    0.50
  -1   2  -1   14.54    0.70
   1   2   1   15.15    0.38
   1   2   1   15.69    0.71
   2  -2   1  119.38    1.28
  -2  -2  -1  118.80    1.50
  -2  -2  -1  115.57    1.58
   2  -2   1  119.18    1.61
   2  -2   1  117.21    1.95
   2  -2   1  115.43    1.59
  -2  -2  -1  116.62    1.64
  -2  -2  -1  119.83    1.42
   2  -2   1  117.94    2.92
   2  -2   1  115.24    3.23
  -2  -2  -1  117.19    2.75
  -2  -2  -1  118.54    2.81
   2   2   1  117.08    1.60
  -2   2  -1  116.91    1.62
   2   2   1  115.42    1.50
  -2   2  -1  120.20    3.29
  -2   2  -1  118.36    2.94
   2   2   1  119.55    2.80
  -2   2  -1  120.00    1.59
  -2   2  -1  117.02    1.95
  -2   2  -1  116.54    1.26
   2   2   1  115.81    2.72
   2   2   1  120.58    1.66
   2   2   1  116.71    1.41
  -3  -2  -1    6.68    0.65
  -3  -2  -1    6.49    0.28
  -3  -2  -1    6.03    0.32
  -3  -2  -1    6.08    0.62
   3  -2   1    6.19    0.31
  -3  -2  -1    6.51    0.31
   3  -2   1    6.43    0.32
  -3  -2  -1    6.25    0.22
  -3   2  -1    5.89    0.17
  -3   2  -1    6.30    0.41
  -3   2  -1    6.30    0.31
  -3   2  -1    6.07    0.68
   3   2   1    6.39    0.31
   3   2   1    6.27    0.32
  -4  -2  -1   12.16    0.96
   4  -2   1   13.06    0.47
  -4  -2  -1   12.66    0.47
  -4  -2  -1   12.16    0.97
  -4  -2  -1   12.81    0.42
  -4  -2  -1   12.65    0.43
   4  -2   1   12.91    0.47
  -4  -2  -1   12.72    0.49
  -4   2  -1   12.46    0.62
   4   2   1   12.76    0.46
   4   2   1   11.92    0.47
  -4   2  -1   12.95    0.31
  -4   2  -1   12.37    1.06
  -4   2  -1   12.37    0.46
  -5  -2  -1    1.40    0.23
  -5  -2  -1    0.75    0.28
   5  -2   1    1.28    0.21
  -5  -2  -1    0.95    0.36
   5  -2   1    1.24    0.23
  -5  -2  -1    0.79    0.14
  -5  -2  -1    1.12    0.23
   5   2   1    1.34    0.21
  -5   2  -1    1.13    0.13
   5   2   1    1.35    0.21
  -5   2  -1    0.68    0.28
  -5   2  -1    0.85    0.18
  -5   2  -1    1.07    0.21
  -6  -2  -1    4.02    0.42
   6  -2   1    4.49    0.35
  -6  -2  -1    4.04    0.33
  -6  -2  -1    2.99    0.63
  -6  -2  -1    3.83    0.32
   6  -2   1    4.40    0.33
   6   2   1    3.70    0.32
  -6   2  -1    4.48    0.47
   6   2   1    4.10    0.34
  -6   2  -1    4.32    0.33
  -6   2  -1    4.35    0.24
  -7  -2  -1    1.79    0.49
   7  -2   1    2.81    0.34
  -7  -2  -1    2.31    0.66
   7  -2   1    2.81    0.32
  -7  -2  -1    2.55    0.32
  -7  -2  -1    3.26    0.34
  -7   2  -1    1.98    0.51
   7   2   1    2.87    0.35
  -7   2  -1    2.32    0.37
  -7   2  -1    2.87    0.23
   7   2   1    3.12    0.36
  -8  -2  -1    1.96    0.62
  -8  -2  -1    1.61    0.26
  -8  -2  -1    1.41    0.49
   8  -2   1    2.02    0.32
  -8   2  -1    2.20    0.25
  -8   2  -1    1.97    0.36
   8   2   1    2.19    0.33
  -8   2  -1    1.16    0.50
  -9  -2  -1    0.00    0.49
   9  -2   1    0.27    0.23
  -9  -2  -1    0.06    0.33
  -9   2  -1    0.38    0.34
  -9   2  -1    0.16    0.22
   9   2   1    0.31    0.25
  10  -2   1    0.06    0.21
 -10  -2  -1    0.66    0.57
 -10  -2  -1   -0.11    0.31
 -10   2  -1   -0.23    0.31
 -10   2  -1   -0.03    0.21
  10   2   1    0.02    0.24
  11  -2   1    0.47    0.28
 -11  -2  -1    0.13    0.42
 -11  -2  -1    0.61    0.69
  11   2   1    0.59    0.29
 -11   2  -1    0.11    0.37
 -12  -2  -1    0.59    0.56
 -12  -2  -1    0.30    0.48
 -12   2  -1    0.14    0.51
 -12   2  -1    1.12    0.66
 -13  -2  -1    0.06    0.46
 -13   2  -1   -0.21    0.46
 -13  -3   1    0.48    0.56
 -13  -3   1    1.15    0.74
 -13   3   1    2.62    0.99
 -13   3   1    0.83    0.61
 -12  -3   1   -0.35    0.29
 -12  -3   1    0.62    0.55
 -12   3   1    0.00    0.43
 -11  -3   1    0.21    0.42
 -11  -3   1   -0.01    0.33
 -11   3   1    0.15    0.26
 -11   3   1    0.28    0.48
 -10  -3   1    0.43    0.39
  10  -3  -1    0.47    0.18
 -10  -3   1    0.32    0.44
 -10   3   1    0.59    0.31
  10   3  -1    0.22    0.19
 -10   3   1    0.35    0.43
  -9  -3   1    3.80    0.77
  -9  -3   1    5.78    0.55
  -9  -3   1    4.20    1.02
   9  -3  -1    5.69    0.37
  -9   3   1    4.32    0.59
  -9   3   1    3.84    0.84
   9   3  -1    5.39    0.38
  -9   3   1    5.27    0.45
  -8  -3   1    0.19    0.21
  -8  -3   1   -0.04    0.14
   8  -3  -1   -0.18    0.13
  -8  -3   1    0.14    0.31
   8   3  -1    0.04    0.16
  -8   3   1   -0.05    0.13
  -8   3   1    0.17    0.21
  -8   3   1   -0.13    0.18
   7  -3  -1    0.11    0.12
  -7  -3   1    0.08    0.10
  -7  -3   1    0.03    0.11
   7  -3  -1   -0.10    0.05
  -7  -3   1    0.05    0.16
  -7  -3   1   -0.07    0.22
  -7   3   1   -0.06    0.16
  -7   3   1   -0.09    0.14
   7   3  -1    0.04    0.14
  -7   3   1    0.00    0.25
   6  -3  -1    6.38    0.32
  -6  -3   1    4.31    0.76
  -6  -3   1    5.40    0.47
  -6  -3   1    6.00    0.81
  -6  -3   1    5.86    0.41
  -6  -3   1    5.66    0.29
  -6   3   1    5.82    0.28
   6   3  -1    4.63    0.29
  -6   3   1    6.57    0.98
  -6   3   1    6.13    0.59
   6   3  -1    5.22    0.31
  -6   3   1    6.13    0.39
  -5  -3   1    0.91    0.24
  -5  -3   1    0.54    0.35
   5  -3  -1    0.85    0.15
  -5  -3   1    1.24    0.17
   5  -3  -1    1.32    0.18
  -5  -3   1    0.72    0.25
  -5   3   1    1.03    0.25
  -5   3   1    1.05    0.18
  -5   3   1    1.37    0.17
   5   3  -1    1.32    0.19
   5   3  -1    1.31    0.19
  -4  -3   1    4.58    0.56
  -4  -3   1    5.25    0.35
   4  -3  -1    5.18    0.26
  -4  -3   1    5.10    0.26
  -4  -3   1    4.89    0.68
   4  -3  -1    5.27    0.26
   4   3  -1    5.02    0.27
  -4   3   1    5.56    0.31
   4   3  -1    5.02    0.27
  -4   3   1    5.31    0.45
  -4   3   1    4.94    0.25
   4   3  -1    5.29    0.37
   3  -3  -1   12.12    0.37
  -3  -3   1   11.04    0.82
   3  -3  -1   11.57    0.41
  -3  -3   1   11.81    0.68
  -3  -3   1   11.01    0.37
   3  -3  -1   11.14    0.36
  -3   3   1   12.22    0.40
   3   3  -1   12.07    0.68
  -3   3   1   11.50    0.41
   3   3  -1   11.67    0.39
   3   3  -1   11.78    0.46
  -3   3   1   12.01    0.36
  -3   3   1   11.90    0.61
   3   3  -1   11.51    0.37
   2  -3  -1   42.34    0.74
   2  -3  -1   41.19    1.05
  -2  -3   1   42.92    0.75
  -2  -3   1   43.92    0.83
  -2  -3   1   42.12    1.42
  -2  -3   1   40.84    1.90
  -2  -3   1   41.74    0.82
  -2  -3   1   41.96    1.09
   2  -3  -1   42.70    0.80
  -2  -3   1   40.68    0.75
   2  -3  -1   42.68    0.76
   2   3  -1   42.59    0.77
   2   3  -1   41.30    1.39
  -2   3   1   41.96    1.07
  -2   3   1   41.84    0.79
  -2   3   1   40.86    1.32
  -2   3   1   42.42    0.74
  -2   3   1   42.43    0.75
   2   3  -1   42.56    0.76
  -2   3   1   43.53    1.37
   2   3  -1   43.54    1.11
  -1  -3   1  114.06    1.53
   1  -3  -1  116.82    1.53
   1  -3  -1  115.49    1.88
  -1  -3   1  117.22    1.54
  -1  -3   1  117.90    1.73
   1  -3  -1  115.59    2.48
  -1  -3   1  113.21    3.27
  -1  -3   1  115.59    2.49
   1  -3  -1  115.88    2.45
  -1  -3   1  114.73    1.54
   1  -3  -1  117.68    1.54
   1  -3  -1  114.01    1.55
  -1   3   1  116.70    1.89
  -1   3   1  114.65    1.52
   1   3  -1  111.23    3.24
   1   3  -1  106.40    2.11
   1   3  -1  115.33    1.72
  -1   3   1  118.47    1.54
   1   3  -1  115.98    2.48
   1   3  -1  118.22    1.56
  -1   3   1  118.31    2.47
  -1   3   1  115.97    1.55
  -1   3   1  114.05    2.50
   1   3  -1  113.44    1.54
   0  -3   1   41.25    1.55
   0  -3   1   41.28    0.88
   0  -3   1   41.72    0.77
   0  -3   1   42.62    0.77
   0  -3  -1   40.34    1.24
   0  -3  -1   42.08    0.83
   0  -3   1   41.06    0.69
   0  -3   1   42.95    1.26
   0  -3  -1   41.85    0.75
   0  -3  -1   40.59    0.78
   0  -3  -1   39.88    0.75
   0  -3  -1   41.09    1.29
   0   3   1   42.24    0.78
   0   3  -1   41.56    0.90
   0   3   1   42.64    1.28
   0   3  -1   41.15    0.76
   0   3  -1   40.04    1.54
   0   3  -1   41.08    0.77
   0   3   1   42.10    1.27
   0   3   1   40.98    0.75
   0   3  -1   42.72    1.25
   0   3  -1   40.74    0.70
   0   3   1   41.32    0.83
   0   3   1   41.57    0.75
  -1  -3  -1    1.72    0.17
   1  -3   1    1.40    0.17
   1  -3   1    1.48    0.19
  -1  -3  -1    1.04    0.26
  -1  -3  -1    1.53    0.16
   1  -3   1    1.10    0.17
   1  -3   1    0.91    0.25
  -1  -3  -1    1.49    0.19
   1  -3   1    1.67    0.43
   1  -3   1    1.65    0.14
  -1   3  -1    1.61    0.18
  -1   3  -1    1.49    0.18
   1   3   1    1.70    0.16
   1   3   1    1.10    0.20
  -1   3  -1    1.21    0.31
   1   3   1    1.44    0.17
   1   3   1    1.65    0.12
  -1   3  -1    1.15    0.16
   1   3   1    1.57    0.19
   1   3   1    1.23    0.24
  -1   3  -1    1.63    0.13
  -2  -3  -1    4.47    0.26
  -2  -3  -1    4.48    0.49
   2  -3   1    4.35    0.27
   2  -3   1    4.44    0.18
   2  -3   1    4.48    0.28
  -2  -3  -1    4.27    0.28
  -2  -3  -1    4.51    0.49
   2  -3   1    4.14    0.63
  -2   3  -1    5.20    0.29
   2   3   1    4.25    0.28
  -2   3  -1    4.28    0.49
   2   3   1    4.15    0.26
   2   3   1    4.48    0.22
  -2   3  -1    4.73    0.70
  -2   3  -1    4.25    0.18
   2   3   1    4.26    0.46
  -2   3  -1    4.50    0.34
   2   3   1    4.64    0.29
   3  -3   1   92.79    1.16
   3  -3   1   93.84    1.48
  -3  -3  -1   92.40    1.50
  -3  -3  -1   95.55    1.53
  -3  -3  -1   92.20    2.68
  -3  -3  -1   93.26    2.64
  -3  -3  -1   94.34    1.36
   3  -3   1   92.94    1.46
  -3   3  -1   90.71    1.13
  -3   3  -1   93.46    1.88
   3   3   1   94.16    1.37
  -3   3  -1   93.00    1.48
   3   3   1   92.94    1.41
   3   3   1   95.46    1.54
  -3   3  -1   92.99    2.86
   3   3   1   93.19    1.47
   4  -3   1    0.88    0.18
  -4  -3  -1    0.66    0.33
   4  -3   1    0.80    0.18
  -4  -3  -1    0.36    0.20
  -4  -3  -1    1.15    0.21
  -4  -3  -1    0.61    0.08
  -4  -3  -1    0.43    0.16
   4   3   1    0.60    0.19
  -4   3  -1    0.91    0.19
  -4   3  -1    0.55    0.18
   4   3   1    1.35    0.22
  -4   3  -1    0.43    0.22
  -4   3  -1    0.72    0.10
  -5  -3  -1   23.51    0.59
  -5  -3  -1   24.86    1.59
  -5  -3  -1   23.90    1.49
  -5  -3  -1   23.95    0.72
  -5  -3  -1   24.49    0.78
   5  -3   1   24.02    0.71
   5  -3   1   24.04    0.71
  -5   3  -1   24.41    1.00
   5   3   1   24.21    0.75
   5   3   1   23.35    0.71
  -5   3  -1   24.81    1.65
  -5   3  -1   23.71    0.72
  -5   3  -1   24.14    0.50
   6  -3   1    9.44    0.47
   6  -3   1   10.05    0.50
  -6  -3  -1   10.31    0.50
  -6  -3  -1   10.78    1.13
  -6  -3  -1    9.39    1.07
  -6  -3  -1   10.43    0.57
  -6  -3  -1   10.38    0.44
  -6   3  -1    9.69    0.48
  -6   3  -1   11.00    0.72
  -6   3  -1   10.22    0.34
   6   3   1   10.02    0.51
  -6   3  -1   10.28    1.23
  -7  -3  -1    0.96    0.18
  -7  -3  -1    0.80    0.33
   7  -3   1    1.50    0.28
  -7  -3  -1    1.43    0.26
  -7  -3  -1    0.93    0.44
   7  -3   1    1.50    0.26
  -7   3  -1    1.42    0.25
   7   3   1    1.09    0.24
  -7   3  -1    0.97    0.39
   7   3   1    1.48    0.29
  -7   3  -1    1.22    0.16
  -7   3  -1    0.97    0.27
  -8  -3  -1    1.22    0.53
   8  -3   1    1.21    0.28
  -8  -3  -1    1.03    0.44
  -8  -3  -1    1.15    0.21
   8   3   1    1.26    0.29
  -8   3  -1    0.91    0.42
  -8   3  -1    1.09    0.33
  -9  -3  -1   -0.12    0.50
  -9  -3  -1   -0.08    0.32
   9  -3   1   -0.07    0.20
   9   3   1   -0.05    0.22
  -9   3  -1   -0.08    0.33
  -9   3  -1    0.22    0.25
 -10  -3  -1    0.73    0.50
  10  -3   1    0.56    0.28
 -10  -3  -1    0.36    0.47
 -10   3  -1    0.62    0.43
 -10   3  -1    0.17    0.26
  10   3   1    1.09    0.31
 -11  -3  -1    0.67    0.58
  11  -3   1    0.46    0.26
 -11  -3  -1    0.47    0.47
  11   3   1    0.42    0.29
 -11   3  -1    0.15    0.46
 -12  -3  -1    0.29    0.49
 -12  -3  -1    0.45    0.49
 -12   3  -1   -0.26    0.46
 -13  -3  -1   -0.40    0.42
 -13  -4   1    0.34    0.55
 -13  -4   1    0.04    0.41
 -13   4   1    0.23    0.54
 -12  -4   1    0.07    0.39
 -12  -4   1   -0.17    0.37
 -12   4   1    0.18    0.52
 -12   4   1   -0.18    0.27
 -11  -4   1    0.82    0.48
 -11  -4   1    1.42    0.79
 -11   4   1    0.80    0.37
 -11   4   1    1.04    0.61
 -10  -4   1    0.43    0.36
 -10  -4   1    1.12    0.69
  10  -4  -1    0.96    0.23
 -10   4   1    1.28    0.59
 -10   4   1    0.84    0.33
  10   4  -1    0.79    0.24
   9  -4  -1    1.58    0.27
  -9  -4   1    0.67    0.37
  -9  -4   1    0.95    0.65
   9   4  -1    1.48    0.28
  -9   4   1    1.06    0.35
  -9   4   1    0.91    0.44
  -8  -4   1    2.78    0.59
  -8  -4   1    4.32    0.42
  -8  -4   1    3.26    0.84
   8  -4  -1    4.23    0.34
  -8   4   1    2.41    0.64
  -8   4   1    3.23    0.50
   8   4  -1    4.32    0.37
  -8   4   1    3.75    0.38
  -7  -4   1    1.07    0.35
   7  -4  -1    1.21    0.21
  -7  -4   1    1.42    0.22
   7  -4  -1    1.73    0.24
  -7  -4   1    1.11    0.50
  -7  -4   1    1.52    0.22
   7   4  -1    1.69    0.27
  -7   4   1    1.63    0.22
   7   4  -1    1.74    0.25
  -7   4   1    1.42    0.24
  -7   4   1    0.99    0.39
  -7   4   1    1.28    0.32
  -6  -4   1    9.58    0.95
   6  -4  -1    8.86    0.41
  -6  -4   1    9.11    0.40
  -6  -4   1    9.49    1.11
   6  -4  -1    9.29    0.41
  -6   4   1    8.98    0.39
   6   4  -1    9.67    0.45
  -6   4   1    9.51    0.46
  -6   4   1    9.34    1.12
  -6   4   1    9.12    0.69
   6   4  -1    9.04    0.43
  -5  -4   1    4.52    0.29
   5  -4  -1    4.30    0.29
  -5  -4   1    4.66    0.63
   5  -4  -1    4.30    0.29
  -5  -4   1    3.38    0.61
  -5   4   1    4.40    0.33
   5   4  -1    4.34    0.30
   5   4  -1    4.75    0.32
  -5   4   1    2.89    0.38
  -5   4   1    4.34    0.27
   5   4  -1    4.96    0.41
  -4  -4   1   13.23    0.84
  -4  -4   1   13.10    0.47
   4  -4  -1   12.55    0.44
   4  -4  -1   12.82    0.45
  -4  -4   1   13.33    1.04
  -4  -4   1   12.69    0.44
   4   4  -1   11.88    0.54
  -4   4   1   12.56    0.43
   4   4  -1   12.10    0.45
   4   4  -1   12.53    0.47
  -4   4   1   12.41    0.73
  -4   4   1   12.30    0.47
   3  -4  -1   28.35    0.67
  -3  -4   1   27.91    0.68
   3  -4  -1   28.51    0.66
  -3  -4   1   29.34    0.69
  -3  -4   1   28.58    1.36
  -3  -4   1   29.03    1.06
  -3   4   1   28.21    0.66
   3   4  -1   27.87    0.67
   3   4  -1   30.03    0.72
  -3   4   1   28.35    1.27
  -3   4   1   29.57    0.70
  -3   4   1   29.37    1.02
   3   4  -1   29.05    0.77
   3   4  -1   28.80    1.06
  -2  -4   1   37.43    0.81
  -2  -4   1   37.62    0.79
  -2  -4   1   37.79    1.01
   2  -4  -1   36.88    0.78
   2  -4  -1   38.23    0.77
  -2  -4   1   34.74    1.82
  -2  -4   1   36.57    1.40
   2  -4  -1   38.06    0.79
  -2   4   1   38.32    1.07
   2   4  -1   37.23    0.78
  -2   4   1   38.26    1.29
  -2   4   1   37.25    0.77
   2   4  -1   38.21    1.02
  -2   4   1   37.23    0.78
   2   4  -1   37.17    0.81
   2   4  -1   37.53    0.80
   1  -4  -1   -0.01    0.08
  -1  -4   1    0.06    0.09
   1  -4  -1    0.01    0.08
   1  -4  -1    0.37    0.20
   1  -4  -1    0.04    0.08
   1  -4  -1    0.18    0.22
  -1  -4   1   -0.06    0.26
   1  -4  -1    0.11    0.11
  -1  -4   1    0.10    0.08
  -1  -4   1    0.28    0.11
   1   4  -1    0.04    0.08
   1   4  -1    0.16    0.16
  -1   4   1    0.48    0.27
  -1   4   1   -0.05    0.09
   1   4  -1   -0.09    0.15
   1   4  -1    0.08    0.12
   1   4  -1    0.08    0.09
  -1   4   1    0.08    0.08
  -1   4   1    0.16    0.09
  -1   4   1    0.21    0.16
  -1   4   1    0.30    0.14
   1   4  -1    0.11    0.10
   0  -4   1  143.15    3.07
   0  -4   1  144.04    1.97
   0  -4  -1  143.76    2.00
   0  -4   1  148.65    2.27
   0  -4  -1  143.59    3.14
   0  -4  -1  143.90    1.90
   0  -4   1  142.05    1.84
   0  -4  -1  139.05    3.41
   0  -4   1  139.76    3.83
   0  -4  -1  145.02    1.95
   0  -4  -1  147.31    2.18
   0  -4   1  145.07    1.97
   0   4  -1  139.93    3.84
   0   4   1  144.09    2.17
   0   4  -1  144.77    3.14
   0   4  -1  146.56    1.87
   0   4  -1  142.15    1.97
   0   4   1  147.65    3.16
   0   4   1  140.63    1.90
   0   4   1  143.36    1.99
   0   4   1  143.54    1.96
   0   4  -1  146.41    1.98
   0   4   1  143.55    3.15
   0   4  -1  148.18    2.28
   1  -4   1   49.53    1.54
   1  -4   1   50.29    0.97
   1  -4   1   50.75    0.98
   1  -4   1   51.49    1.91
   1  -4   1   53.72    1.34
  -1  -4  -1   55.08    1.07
   1  -4   1   51.79    0.85
  -1  -4  -1   50.25    1.01
  -1  -4  -1   53.73    1.62
  -1  -4  -1   51.13    1.65
  -1  -4  -1   52.32    0.91
   1   4   1   50.46    0.99
   1   4   1   52.60    1.02
  -1   4  -1   52.09    1.09
   1   4   1   51.80    1.58
  -1   4  -1   51.75    1.59
   1   4   1   51.38    0.91
  -1   4  -1   50.16    1.19
   1   4   1   56.51    1.86
  -1   4  -1   50.27    1.92
  -1   4  -1   51.47    0.99
  -1   4  -1   49.62    0.84
   1   4   1   50.96    0.95
   2  -4   1   11.53    0.35
  -2  -4  -1   11.42    0.46
  -2  -4  -1   10.93    0.79
  -2  -4  -1   11.78    0.79
   2  -4   1   11.54    0.46
   2  -4   1   11.22    0.94
   2  -4   1   11.64    0.46
  -2   4  -1   11.19    0.44
  -2   4  -1   11.57    0.99
   2   4   1   10.33    0.44
  -2   4  -1   12.05    0.60
   2   4   1   12.59    0.77
   2   4   1   11.33    0.44
   2   4   1   11.46    0.25
  -2   4  -1   11.21    0.34
   2   4   1   11.53    0.45
   3  -4   1   -0.07    0.12
   3  -4   1   -0.02    0.12
   3  -4   1    0.02    0.07
  -3  -4  -1   -0.05    0.12
   3  -4   1   -0.03    0.31
  -3  -4  -1   -0.09    0.14
  -3  -4  -1   -0.06    0.12
  -3   4  -1    0.10    0.14
  -3   4  -1   -0.10    0.11
   3   4   1   -0.06    0.12
  -3   4  -1   -0.06    0.07
  -3   4  -1    0.04    0.15
   3   4   1   -0.02    0.12
   3   4   1    0.02    0.13
   3   4   1   -0.09    0.10
   4  -4   1   36.94    0.90
  -4  -4  -1   38.18    1.81
  -4  -4  -1   36.72    1.69
   4  -4   1   37.33    0.90
   4  -4   1   36.48    0.67
  -4  -4  -1   37.12    0.93
  -4   4  -1   36.76    0.65
  -4   4  -1   38.50    1.93
   4   4   1   37.58    0.95
  -4   4  -1   36.72    0.91
   4   4   1   34.96    0.89
   4   4   1   37.34    0.89
  -4   4  -1   37.79    1.24
  -5  -4  -1    7.47    0.43
  -5  -4  -1    6.99    0.88
  -5  -4  -1    8.69    0.92
   5  -4   1    7.10    0.42
  -5  -4  -1    7.54    0.23
  -5  -4  -1    7.25    0.45
   5  -4   1    6.94    0.41
  -5   4  -1    7.64    0.59
   5   4   1    6.69    0.43
  -5   4  -1    7.90    0.43
   5   4   1    7.10    0.43
  -5   4  -1    7.19    0.28
  -5   4  -1    7.45    0.94
  -6  -4  -1   13.61    0.60
  -6  -4  -1   13.24    1.33
   6  -4   1   13.81    0.59
   6  -4   1   13.26    0.58
  -6  -4  -1   13.91    0.65
  -6  -4  -1   14.69    1.25
  -6  -4  -1   13.92    0.42
  -6   4  -1   14.38    0.60
   6   4   1   13.16    0.60
  -6   4  -1   14.03    0.40
   6   4   1   14.03    0.62
  -6   4  -1   14.33    1.39
  -6   4  -1   14.08    0.86
  -7  -4  -1    0.07    0.09
  -7  -4  -1   -0.02    0.24
   7  -4   1   -0.06    0.15
  -7  -4  -1    0.00    0.21
  -7  -4  -1   -0.16    0.15
   7   4   1   -0.12    0.17
  -7   4  -1    0.00    0.13
  -7   4  -1    0.01    0.26
  -7   4  -1   -0.04    0.17
  -7   4  -1    0.02    0.10
  -8  -4  -1    2.98    0.79
  -8  -4  -1    2.62    0.60
  -8   4  -1    3.14    0.47
   8   4   1    4.17    0.42
  -8   4  -1    2.36    0.66
  -9  -4  -1   10.34    1.47
  -9  -4  -1   11.94    1.57
   9  -4   1   10.70    0.62
  -9   4  -1   11.08    0.95
   9   4   1   11.03    0.65
  -9   4  -1   10.97    1.57
  10  -4   1    0.69    0.28
 -10  -4  -1    0.71    0.65
 -10  -4  -1    0.54    0.44
  10   4   1    0.76    0.32
 -10   4  -1    0.19    0.27
 -10   4  -1    0.59    0.46
 -11  -4  -1    0.36    0.45
 -11  -4  -1    0.18    0.52
  11  -4   1   -0.11    0.21
 -11   4  -1   -0.05    0.26
  11   4   1    0.28    0.28
 -11   4  -1    0.18    0.48
 -12  -4  -1   -0.15    0.41
 -12  -4  -1    0.18    0.49
 -12   4  -1   -0.55    0.38
 -12  -5   1    1.52    0.80
 -12  -5   1    0.40    0.44
 -12   5   1    0.56    0.56
 -12   5   1    0.96    0.45
 -11  -5   1    3.49    1.08
 -11  -5   1    2.44    0.68
 -11   5   1    2.25    0.84
 -11   5   1    3.09    0.58
 -10  -5   1   -0.14    0.38
 -10  -5   1    0.19    0.34
  10  -5  -1   -0.08    0.18
  10   5  -1   -0.14    0.20
 -10   5   1   -0.17    0.35
 -10   5   1   -0.05    0.17
  -9  -5   1    0.30    0.41
   9  -5  -1    0.17    0.18
  -9  -5   1   -0.11    0.23
  -9   5   1    0.14    0.25
   9   5  -1    0.18    0.21
  -9   5   1    0.04    0.27
  -8  -5   1    4.92    1.00
  -8  -5   1    3.71    0.66
  -8   5   1    4.02    0.81
  -8   5   1    4.10    0.58
   7  -5  -1    0.03    0.17
  -7  -5   1    0.07    0.11
  -7  -5   1    0.07    0.20
  -7  -5   1    0.00    0.14
   7  -5  -1    0.22    0.16
  -7  -5   1    0.23    0.31
   7   5  -1   -0.11    0.13
  -7   5   1    0.08    0.17
   7   5  -1    0.21    0.19
  -7   5   1    0.08    0.15
  -7   5   1   -0.02    0.25
  -6  -5   1    9.12    0.44
  -6  -5   1    9.11    0.91
   6  -5  -1    8.98    0.44
   6  -5  -1    9.53    0.46
  -6  -5   1    8.99    0.47
  -6  -5   1    8.35    1.01
   6   5  -1    8.83    0.47
  -6   5   1    8.72    0.42
   6   5  -1    9.21    0.48
   6   5  -1    7.76    0.52
  -6   5   1    9.30    0.77
  -6   5   1    9.36    0.47
   5  -5  -1    8.44    0.41
  -5  -5   1    8.81    0.43
  -5  -5   1    9.14    0.96
  -5  -5   1    8.99    0.42
  -5  -5   1    9.61    0.83
   5  -5  -1    8.41    0.41
   5   5  -1    8.47    0.45
  -5   5   1    8.33    0.41
   5   5  -1    7.75    0.48
   5   5  -1    9.51    0.47
  -5   5   1    8.61    0.70
  -5   5   1    9.07    0.46
   4  -5  -1   35.17    0.82
   4  -5  -1   33.02    0.82
  -4  -5   1   34.87    1.37
  -4  -5   1   34.05    0.80
  -4  -5   1   34.38    1.72
  -4  -5   1   32.85    0.83
  -4   5   1   32.80    0.80
   4   5  -1   34.39    0.94
   4   5  -1   33.74    0.86
   4   5  -1   34.87    1.40
  -4   5   1   34.24    0.84
  -4   5   1   34.52    1.25
   4   5  -1   34.53    0.85
   3  -5  -1    1.70    0.24
   3  -5  -1    1.75    0.24
  -3  -5   1    1.05    0.19
  -3  -5   1    1.44    0.56
  -3  -5   1    1.28    0.16
  -3  -5   1    1.42    0.36
  -3  -5   1    1.72    0.24
  -3   5   1    1.78    0.23
  -3   5   1    1.78    0.43
   3   5  -1    2.01    0.26
   3   5  -1    1.83    0.24
   3   5  -1    1.05    0.19
  -3   5   1    1.19    0.23
  -3   5   1    1.49    0.21
  -2  -5   1   19.94    0.73
   2  -5  -1   19.53    0.90
   2  -5  -1   19.61    0.58
  -2  -5   1   19.60    0.60
  -2  -5   1   19.03    1.40
  -2  -5   1   21.49    1.17
   2  -5  -1   20.50    0.62
   2  -5  -1   18.89    1.11
  -2  -5   1   19.78    0.61
   2   5  -1   19.86    0.62
  -2   5   1   20.08    0.60
   2   5  -1   18.97    0.59
  -2   5   1   19.55    0.96
   2   5  -1   19.43    0.61
  -2   5   1   20.39    0.61
   2   5  -1   19.74    0.71
  -2   5   1   19.22    0.78
   1  -5  -1   89.61    2.40
   1  -5  -1   85.25    1.41
  -1  -5   1   86.36    1.45
  -1  -5   1   89.53    2.47
   1  -5  -1   84.60    2.24
  -1  -5   1   88.87    1.58
  -1  -5   1   84.17    2.94
   1  -5  -1   88.66    1.47
   1   5  -1   86.48    1.46
  -1   5   1   85.62    1.42
  -1   5   1   86.34    1.71
  -1   5   1   84.44    2.26
   1   5  -1   85.20    1.57
   1   5  -1   89.66    1.46
  -1   5   1   85.95    1.39
   1   5  -1   77.99    1.37
   1   5  -1   86.91    1.83
   0  -5   1    7.31    0.39
   0  -5  -1    6.85    0.59
   0  -5   1    7.53    0.47
   0  -5  -1    7.54    0.40
   0  -5   1    8.22    0.73
   0  -5  -1    7.11    0.37
   0  -5   1    8.26    0.92
   0  -5  -1    9.22    0.90
   0   5   1    7.49    0.40
   0   5   1    7.59    0.40
   0   5  -1    7.84    0.43
   0   5  -1    7.72    0.41
   0   5  -1    7.56    0.34
   0   5   1    7.39    0.62
   0   5   1    7.74    0.37
   0   5  -1    6.95    0.79
   1  -5   1  126.27    1.91
   1  -5   1  125.07    1.69
   1  -5   1  128.10    2.99
  -1  -5  -1  123.21    3.11
  -1  -5  -1  122.19    1.91
  -1  -5  -1  124.82    2.95
   1  -5   1  119.30    3.53
  -1  -5  -1  126.00    1.90
   1   5   1  127.53    1.90
   1   5   1  123.04    2.95
  -1   5  -1  119.76    3.57
   1   5   1  126.43    1.89
  -1   5  -1  124.26    1.70
  -1   5  -1  121.59    2.24
   1   5   1  122.52    1.83
  -1   5  -1  124.08    1.90
  -2  -5  -1   37.99    0.70
  -2  -5  -1   38.23    1.60
   2  -5   1   38.30    0.75
   2  -5   1   38.50    1.76
   2  -5   1   36.69    0.89
  -2  -5  -1   39.09    0.95
  -2  -5  -1   39.57    1.50
   2  -5   1   38.21    0.92
   2   5   1   37.46    0.92
  -2   5  -1   37.93    0.92
   2   5   1   39.69    1.06
   2   5   1   39.25    1.47
   2   5   1   37.41    0.69
   2   5   1   37.61    0.89
  -2   5  -1   38.31    1.15
  -2   5  -1   38.48    0.75
   3  -5   1    2.14    0.29
  -3  -5  -1    2.07    0.29
   3  -5   1    1.52    0.49
   3  -5   1    2.15    0.27
  -3  -5  -1    1.40    0.30
  -3  -5  -1    1.30    0.36
   3  -5   1    1.98    0.19
  -3   5  -1    1.28    0.32
   3   5   1    1.93    0.26
  -3   5  -1    1.31    0.24
  -3   5  -1    2.55    0.31
   3   5   1    1.83    0.26
   3   5   1    1.85    0.28
   3   5   1    1.87    0.22
  -3   5  -1    2.22    0.20
   4  -5   1    0.01    0.11
   4  -5   1    0.03    0.08
  -4  -5  -1    0.14    0.16
  -4  -5  -1    0.16    0.17
   4  -5   1    0.21    0.16
  -4  -5  -1    0.11    0.28
   4   5   1   -0.08    0.09
  -4   5  -1    0.10    0.09
   4   5   1    0.43    0.18
  -4   5  -1   -0.02    0.12
  -4   5  -1    0.03    0.13
   4   5   1    0.12    0.13
  -4   5  -1    0.09    0.12
   4   5   1    0.07    0.12
   5  -5   1    3.09    0.35
  -5  -5  -1    1.86    0.49
  -5  -5  -1    2.77    0.34
   5  -5   1    2.83    0.33
  -5   5  -1    1.81    0.45
   5   5   1    3.46    0.39
  -5   5  -1    2.94    0.34
   5   5   1    2.59    0.33
  -5   5  -1    1.73    0.33
  -5   5  -1    2.81    0.22
  -6  -5  -1    0.65    0.42
  -6  -5  -1    0.18    0.23
  -6  -5  -1    0.57    0.21
   6  -5   1    0.39    0.21
   6  -5   1    0.72    0.23
  -6   5  -1    0.77    0.14
   6   5   1    1.06    0.26
  -6   5  -1    0.27    0.29
  -6   5  -1    0.65    0.21
   6   5   1    0.55    0.23
  -6   5  -1    0.36    0.18
  -7  -5  -1   -0.16    0.35
  -7  -5  -1    0.07    0.16
   7  -5   1    0.03    0.17
  -7  -5  -1   -0.24    0.18
  -7   5  -1    0.14    0.28
   7   5   1   -0.21    0.21
  -7   5  -1   -0.08    0.18
  -7   5  -1   -0.18    0.16
  -7   5  -1   -0.26    0.09
   8  -5   1    0.75    0.27
  -8  -5  -1    0.44    0.30
  -8  -5  -1    0.08    0.36
  -8   5  -1    0.39    0.34
   8   5   1    0.24    0.28
  -8   5  -1    0.75    0.32
  -9  -5  -1    2.31    0.77
   9  -5   1    2.77    0.41
  -9  -5  -1    1.58    0.55
  -9   5  -1    1.56    0.57
   9   5   1    2.15    0.41
  -9   5  -1    2.24    0.48
  10  -5   1    0.15    0.25
 -10  -5  -1    0.04    0.39
 -10  -5  -1   -0.10    0.31
 -10   5  -1    0.00    0.27
  10   5   1    0.12    0.28
 -10   5  -1   -0.13    0.23
  11  -5   1    1.03    0.33
 -11  -5  -1    1.03    0.81
 -11  -5  -1    0.61    0.50
  11   5   1    1.62    0.39
 -11   5  -1    0.24    0.50
 -11   5  -1    0.42    0.35
 -12  -5  -1   -0.14    0.44
 -12  -5  -1    0.16    0.50
 -12   5  -1   -0.04    0.47
 -12  -6   1    0.34    0.74
 -12   6   1    0.23    0.44
 -12   6   1    0.13    0.37
 -11  -6   1    0.42    0.40
 -11  -6   1    0.01    0.46
  11   6  -1    0.62    0.29
 -11   6   1    0.71    0.54
 -11   6   1    0.68    0.39
 -10  -6   1    2.44    0.90
  10  -6  -1    3.23    0.38
 -10  -6   1    2.00    0.59
  10   6  -1    2.56    0.40
 -10   6   1    2.54    0.54
 -10   6   1    2.14    0.70
  -9  -6   1    0.00    0.22
  -9  -6   1    0.21    0.42
   9  -6  -1   -0.01    0.19
  -9   6   1   -0.04    0.24
   9   6  -1   -0.42    0.20
  -9   6   1   -0.24    0.15
  -8  -6   1    0.23    0.27
   8  -6  -1    0.32    0.22
  -8  -6   1   -0.26    0.45
  -8   6   1    0.09    0.33
  -8   6   1   -0.06    0.19
   8   6  -1   -0.10    0.22
  -8   6   1   -0.06    0.25
   7  -6  -1    0.20    0.19
  -7  -6   1   -0.06    0.20
  -7  -6   1    0.10    0.32
  -7  -6   1    0.14    0.10
  -7   6   1    0.05    0.23
  -7   6   1   -0.02    0.18
   7   6  -1    0.24    0.22
  -7   6   1    0.23    0.25
  -6  -6   1    0.00    0.11
   6  -6  -1    0.20    0.18
  -6  -6   1    0.15    0.17
  -6  -6   1    0.05    0.16
  -6  -6   1   -0.01    0.33
   6  -6  -1    0.19    0.18
  -6   6   1    0.12    0.16
  -6   6   1    0.12    0.15
   6   6  -1   -0.04    0.19
   6   6  -1    0.05    0.14
   6   6  -1    0.20    0.19
  -6   6   1   -0.15    0.13
  -5  -6   1    0.07    0.23
   5  -6  -1    0.00    0.17
  -5  -6   1    0.10    0.10
   5  -6  -1    0.05    0.17
  -5  -6   1    0.19    0.14
  -5  -6   1    0.01    0.15
  -5   6   1   -0.04    0.13
   5   6  -1    0.06    0.16
   5   6  -1    0.09    0.14
   5   6  -1    0.21    0.18
  -5   6   1    0.14    0.14
  -5   6   1    0.09    0.14
  -4  -6   1   18.92    0.99
  -4  -6   1   18.88    1.35
   4  -6  -1   18.96    0.66
  -4  -6   1   19.13    0.59
  -4  -6   1   18.41    0.65
   4  -6  -1   18.97    0.64
  -4  -6   1   17.54    1.70
  -4   6   1   17.92    0.63
  -4   6   1   18.14    0.96
   4   6  -1   18.82    0.98
   4   6  -1   18.84    0.67
  -4   6   1   18.86    0.64
   4   6  -1   17.06    0.67
   4   6  -1   18.54    0.67
  -3  -6   1   27.59    1.88
  -3  -6   1   27.94    0.75
  -3  -6   1   27.90    1.52
  -3  -6   1   28.98    1.08
   3  -6  -1   27.37    0.79
  -3  -6   1   27.08    0.78
   3  -6  -1   28.02    0.78
  -3   6   1   27.56    1.38
  -3   6   1   27.04    0.77
  -3   6   1   28.09    1.10
   3   6  -1   29.03    0.83
   3   6  -1   26.96    0.80
  -3   6   1   27.83    0.77
   3   6  -1   28.81    1.07
   3   6  -1   27.66    0.75
   2  -6  -1    4.62    0.53
   2  -6  -1    3.89    0.60
  -2  -6   1    4.58    0.33
  -2  -6   1    5.25    0.45
  -2  -6   1    5.20    0.68
   2  -6  -1    4.89    0.32
  -2  -6   1    4.62    0.35
  -2  -6   1    4.11    0.79
   2  -6  -1    4.24    0.32
  -2   6   1    4.92    0.35
   2   6  -1    4.80    0.34
  -2   6   1    4.56    0.42
   2   6  -1    4.54    0.37
  -2   6   1    4.99    0.36
   2   6  -1    4.61    0.37
  -2   6   1    4.87    0.61
   2   6  -1    5.12    0.36
  -1  -6   1    0.06    0.33
   1  -6  -1    0.38    0.29
   1  -6  -1    0.38    0.28
  -1  -6   1    0.54    0.41
   1  -6  -1    0.11    0.12
  -1  -6   1    0.30    0.17
  -1   6   1    0.14    0.20
   1   6  -1    0.21    0.15
   1   6  -1    0.21    0.14
  -1   6   1    0.21    0.16
   1   6  -1    0.24    0.14
  -1   6   1    0.19    0.17
  -1   6   1    0.25    0.11
   1   6  -1    0.22    0.12
   0  -6  -1   40.04    1.66
   0  -6   1   38.44    1.86
   0  -6   1   39.59    0.96
   0  -6   1   40.76    1.69
   0  -6  -1   38.08    1.55
   0  -6  -1   40.12    0.98
   0   6   1   39.27    1.03
   0   6   1   39.87    0.95
   0   6   1   38.83    0.91
   0   6  -1   38.37    0.95
   0   6  -1   40.98    0.91
   0   6  -1   39.69    1.10
  -1  -6  -1    1.24    0.29
  -1  -6  -1    1.72    0.47
   1  -6   1    1.44    0.43
   1  -6   1    2.12    0.61
  -1  -6  -1    1.28    0.17
   1  -6   1    1.70    0.26
  -1  -6  -1    1.82    0.27
  -1  -6  -1    1.79    0.49
   1   6   1    1.98    0.23
  -1   6  -1    1.96    0.28
  -1   6  -1    1.35    0.20
   1   6   1    1.71    0.25
   1   6   1    2.00    0.29
  -1   6  -1    1.50    0.23
  -2  -6  -1   15.34    0.63
  -2  -6  -1   15.82    1.00
  -2  -6  -1   15.71    1.13
   2  -6   1   16.12    1.25
   2  -6   1   15.46    0.62
  -2  -6  -1   16.05    0.48
  -2   6  -1   15.25    0.50
   2   6   1   15.79    0.61
   2   6   1   15.04    0.59
   2   6   1   16.02    0.47
  -2   6  -1   14.97    0.76
  -2   6  -1   16.39    0.64
  -3  -6  -1   27.64    1.37
  -3  -6  -1   27.81    1.52
  -3  -6  -1   27.29    0.85
   3  -6   1   26.40    0.82
   3  -6   1   25.79    1.58
  -3   6  -1   27.26    0.66
   3   6   1   25.88    0.47
   3   6   1   26.21    0.83
  -3   6  -1   26.07    0.81
   3   6   1   25.85    0.80
  -3   6  -1   25.47    1.04
   4  -6   1    7.60    0.47
  -4  -6  -1    6.31    0.44
   4  -6   1    7.06    0.93
  -4  -6  -1    7.08    0.93
  -4  -6  -1    7.19    0.81
   4   6   1    6.96    0.41
  -4   6  -1    6.94    0.59
   4   6   1    6.71    0.46
  -4   6  -1    6.92    0.34
   4   6   1    7.43    0.48
  -4   6  -1    6.77    0.45
  -4   6  -1    7.01    0.93
   5  -6   1    5.72    0.44
  -5  -6  -1    6.83    0.98
  -5  -6  -1    5.80    0.44
  -5  -6  -1    6.14    0.82
  -5   6  -1    5.85    0.32
  -5   6  -1    6.53    0.94
  -5   6  -1    3.86    0.49
   5   6   1    6.05    0.46
   5   6   1    6.06    0.42
  -5   6  -1    5.72    0.43
  -6  -6  -1    9.39    1.06
   6  -6   1    8.25    0.54
  -6  -6  -1    7.64    1.13
  -6  -6  -1    9.16    0.54
  -6   6  -1    8.39    0.37
  -6   6  -1    8.90    0.53
  -6   6  -1    8.67    1.16
   6   6   1    8.48    0.55
  -6   6  -1   10.38    0.83
  -7  -6  -1    8.90    1.30
  -7  -6  -1    7.74    1.09
  -7  -6  -1    8.46    0.54
   7  -6   1    8.16    0.54
  -7   6  -1    8.32    0.37
   7   6   1    8.04    0.57
  -7   6  -1    7.75    0.75
  -7   6  -1    8.10    0.57
  -8  -6  -1    0.27    0.52
  -8  -6  -1    0.23    0.32
   8  -6   1    0.21    0.22
   8   6   1    0.06    0.29
  -8   6  -1    0.28    0.33
  -8   6  -1    0.54    0.27
  -9  -6  -1   -0.25    0.27
  -9  -6  -1    0.29    0.60
   9  -6   1    0.25    0.23
  -9   6  -1   -0.01    0.24
  -9   6  -1    0.25    0.23
   9   6   1    0.23    0.29
  10  -6   1    3.04    0.46
 -10  -6  -1    2.38    0.95
 -10  -6  -1    1.92    0.64
 -10   6  -1    1.26    0.59
  10   6   1    2.99    0.48
 -10   6  -1    1.75    0.48
 -11  -6  -1    0.75    0.78
 -11  -6  -1   -0.05    0.35
  11  -6   1    0.43    0.32
 -11   6  -1    0.05    0.44
 -11   6  -1   -0.05    0.30
  11   6   1    0.35    0.33
 -12  -6  -1   -0.03    0.44
 -12  -6  -1    0.09    0.53
  12   6   1    0.07    0.32
 -12   6  -1   -0.05    0.53
 -12   6  -1   -0.23    0.31
 -12  -7   1    0.07    0.74
 -12   7   1    0.04    0.38
 -12   7   1    0.04    0.37
 -11  -7   1   -0.22    0.55
  11   7  -1   -0.24    0.26
 -11   7   1    0.04    0.23
 -11   7   1    0.15    0.34
 -10  -7   1    0.56    0.66
  10  -7  -1    0.96    0.29
 -10  -7   1    0.25    0.39
 -10   7   1    0.92    0.59
  10   7  -1    0.66    0.31
 -10   7   1    0.64    0.39
  -9  -7   1   -0.05    0.29
   9  -7  -1    0.09    0.21
  -9  -7   1   -0.33    0.49
   9   7  -1   -0.02    0.25
  -9   7   1   -0.17    0.30
  -9   7   1   -0.18    0.16
  -8  -7   1    0.85    0.37
  -8  -7   1    1.66    0.65
   8  -7  -1    1.86    0.33
   8   7  -1    2.58    0.41
  -8   7   1    1.94    0.33
  -8   7   1    1.14    0.51
  -8   7   1    1.64    0.44
   7  -7  -1   24.83    0.84
  -7  -7   1   24.38    1.90
  -7  -7   1   26.81    1.66
  -7   7   1   24.74    0.83
   7   7  -1   24.14    1.02
  -7   7   1   24.11    1.37
   7   7  -1   24.58    0.90
  -7   7   1   24.54    2.07
   6  -7  -1   35.11    1.00
  -6  -7   1   34.26    0.99
  -6  -7   1   36.30    1.76
  -6  -7   1   34.40    2.11
   6  -7  -1   35.82    1.00
  -6   7   1   34.43    0.97
   6   7  -1   36.18    1.04
  -6   7   1   37.12    1.00
   6   7  -1   34.99    1.05
  -6   7   1   35.85    1.56
   6   7  -1   34.30    1.13
   5  -7  -1    3.57    0.41
  -5  -7   1    3.10    0.27
  -5  -7   1    2.77    0.93
   5  -7  -1    3.45    0.39
  -5  -7   1    2.27    0.60
  -5  -7   1    3.20    0.37
   5   7  -1    2.94    0.39
  -5   7   1    2.98    0.34
  -5   7   1    3.11    0.37
   5   7  -1    3.44    0.35
   5   7  -1    3.30    0.38
  -5   7   1    2.44    0.40
  -4  -7   1    0.18    0.43
  -4  -7   1    0.02    0.08
  -4  -7   1   -0.02    0.23
  -4  -7   1    0.21    0.16
   4  -7  -1    0.00    0.16
   4  -7  -1   -0.02    0.16
  -4  -7   1    0.09    0.18
  -4   7   1    0.19    0.17
   4   7  -1   -0.02    0.17
  -4   7   1    0.01    0.18
   4   7  -1    0.13    0.12
  -4   7   1    0.13    0.16
  -3  -7   1    2.98    0.79
  -3  -7   1    2.17    0.56
  -3  -7   1    3.26    0.37
   3  -7  -1    3.13    0.53
  -3  -7   1    3.19    0.51
   3  -7  -1    3.86    0.36
  -3  -7   1    3.29    0.29
  -3   7   1    2.95    0.35
   3   7  -1    3.13    0.31
   3   7  -1    3.04    0.31
  -3   7   1    2.73    0.62
   3   7  -1    3.20    0.39
  -3   7   1    2.99    0.32
  -3   7   1    2.54    0.37
   2  -7  -1   20.62    0.74
  -2  -7   1   21.68    0.74
  -2  -7   1   22.02    1.36
   2  -7  -1   21.16    1.09
   2  -7  -1   21.72    1.27
  -2  -7   1   20.76    1.61
   2   7  -1   22.10    0.87
  -2   7   1   21.68    0.73
   2   7  -1   21.51    0.74
  -2   7   1   21.92    1.15
  -2   7   1   20.46    0.68
   2   7  -1   20.86    0.73
   2   7  -1   21.10    0.75
  -2   7   1   21.59    0.93
  -1  -7   1    1.36    0.27
   1  -7  -1    1.26    0.48
   1  -7  -1    1.59    0.29
  -1  -7   1    1.40    0.53
  -1  -7   1    0.83    0.47
   1  -7  -1    1.19    0.41
   1   7  -1    0.68    0.19
  -1   7   1    0.71    0.20
  -1   7   1    1.00    0.25
   1   7  -1    0.91    0.19
  -1   7   1    1.15    0.21
   1   7  -1    1.02    0.19
   1   7  -1    1.26    0.28
  -1   7   1    0.97    0.30
   0  -7  -1    3.62    0.36
   0  -7   1    4.45    0.82
   0  -7  -1    3.12    0.58
   0  -7  -1    3.92    0.63
   0  -7   1    3.44    0.39
   0  -7   1    3.29    0.56
   0   7  -1    4.09    0.40
   0   7  -1    4.00    0.38
   0   7   1    3.93    0.34
   0   7  -1    4.22    0.35
   0   7   1    3.84    0.33
   0   7   1    4.04    0.37
  -1  -7  -1    7.55    0.89
   1  -7   1    7.32    0.45
  -1  -7  -1    7.12    0.84
   1  -7   1    7.70    0.99
  -1  -7  -1    7.12    0.41
   1  -7   1    7.94    0.95
  -1  -7  -1    7.40    0.48
   1   7   1    7.11    0.44
  -1   7  -1    7.64    0.40
   1   7   1    7.46    0.42
  -1   7  -1    7.02    0.44
   1   7   1    7.48    0.47
  -1   7  -1    7.66    0.53
  -2  -7  -1   17.86    1.10
  -2  -7  -1   17.04    1.37
  -2  -7  -1   16.58    0.56
   2  -7   1   18.19    1.25
  -2  -7  -1   16.17    1.20
   2  -7   1   16.87    1.30
   2  -7   1   16.48    0.67
  -2  -7  -1   16.88    0.70
   2   7   1   17.22    0.55
   2   7   1   16.98    0.67
  -2   7  -1   16.86    0.69
  -2   7  -1   17.20    0.86
  -2   7  -1   16.65    0.58
   2   7   1   16.63    0.65
   3  -7   1   33.38    0.99
   3  -7   1   33.59    1.86
  -3  -7  -1   33.96    1.82
  -3  -7  -1   33.84    0.69
  -3  -7  -1   33.21    1.57
  -3  -7  -1   32.53    1.00
   3   7   1   34.02    0.99
  -3   7  -1   34.51    0.82
   3   7   1   34.18    0.68
  -3   7  -1   35.70    1.31
   3   7   1   34.46    1.01
  -3   7  -1   33.93    1.00
  -4  -7  -1    7.37    0.93
   4  -7   1    7.75    0.99
   4  -7   1    7.12    0.46
  -4  -7  -1    7.07    0.50
  -4  -7  -1    7.72    0.88
  -4   7  -1    6.96    0.97
  -4   7  -1    7.12    0.46
  -4   7  -1    7.65    0.39
   4   7   1    7.00    0.43
   4   7   1    7.03    0.50
   4   7   1    7.58    0.49
  -4   7  -1    7.02    0.67
   5  -7   1    3.62    0.44
  -5  -7  -1    3.06    0.41
  -5  -7  -1    2.41    0.60
   5   7   1    3.20    0.42
   5   7   1    3.32    0.38
  -5   7  -1    3.14    0.40
  -5   7  -1    2.35    0.51
  -5   7  -1    2.71    0.44
  -5   7  -1    3.09    0.28
  -6  -7  -1    3.73    0.77
  -6  -7  -1    2.88    0.54
  -6  -7  -1    4.30    0.43
   6  -7   1    4.90    0.46
  -6   7  -1    4.91    0.33
  -6   7  -1    3.67    0.53
  -6   7  -1    4.86    0.44
  -6   7  -1    2.70    0.60
   6   7   1    5.18    0.45
   6   7   1    5.64    0.50
  -7  -7  -1    1.13    0.60
  -7  -7  -1    0.48    0.34
   7  -7   1    0.61    0.30
  -7   7  -1    0.33    0.37
   7   7   1    0.65    0.31
  -7   7  -1    0.51    0.32
   8  -7   1    1.49    0.35
  -8  -7  -1    0.94    0.68
  -8  -7  -1    0.89    0.43
  -8   7  -1    1.00    0.55
  -8   7  -1    1.45    0.43
   8   7   1    1.93    0.42
   9  -7   1    0.61    0.28
  -9  -7  -1    0.10    0.32
  -9  -7  -1    0.48    0.50
  -9   7  -1    0.25    0.32
  -9   7  -1    0.32    0.43
   9   7   1    0.04    0.30
 -10  -7  -1    0.04    0.42
  10  -7   1    0.18    0.28
 -10  -7  -1   -0.22    0.31
 -10   7  -1    0.11    0.33
  10   7   1    0.05    0.32
 -10   7  -1   -0.32    0.29
 -11  -7  -1    0.17    0.54
 -11  -7  -1    0.02    0.40
  11  -7   1    0.33    0.30
 -11   7  -1    0.19    0.39
  11   7   1    0.34    0.35
 -11   7  -1    0.48    0.39
 -12  -7  -1   -0.14    0.74
  12   7   1   -0.11    0.33
 -12   7  -1   -0.27    0.32
 -12   7  -1    0.02    0.39
 -12  -8   1    0.83    0.82
 -12   8   1    0.50    0.63
 -12   8   1   -0.13    0.34
 -11  -8   1    0.16    0.62
  11   8  -1   -0.52    0.28
 -11   8   1   -0.03    0.45
 -11   8   1   -0.18    0.30
  10  -8  -1    0.28    0.24
 -10  -8   1    0.50    0.64
  10   8  -1    0.09    0.29
 -10   8   1   -0.12    0.28
 -10   8   1   -0.03    0.32
  -9  -8   1    0.28    0.46
  -9  -8   1    0.27    0.29
   9  -8  -1    0.59    0.28
   9   8  -1    0.34    0.30
  -9   8   1    0.10    0.37
  -9   8   1    0.57    0.31
  -8  -8   1    0.16    0.26
   8  -8  -1    0.00    0.24
  -8  -8   1   -0.07    0.37
  -8   8   1    0.08    0.28
  -8   8   1   -0.04    0.28
   8   8  -1    0.06    0.29
  -8   8   1    0.03    0.22
  -7  -8   1   16.37    1.65
   7  -8  -1   18.52    0.80
  -7  -8   1   18.37    1.40
  -7   8   1   17.70    1.23
   7   8  -1   17.05    0.80
   7   8  -1   17.89    0.90
  -7   8   1   17.42    0.73
  -6  -8   1    4.01    0.81
  -6  -8   1    5.19    0.76
  -6  -8   1    5.60    1.44
   6  -8  -1    5.17    0.46
  -6  -8   1    5.12    0.44
  -6   8   1    3.63    0.53
  -6   8   1    4.65    0.45
   6   8  -1    4.61    0.51
   6   8  -1    4.84    0.48
  -6   8   1    5.22    0.43
  -5  -8   1    1.01    0.26
  -5  -8   1    0.46    0.24
  -5  -8   1    0.42    0.13
  -5  -8   1    0.72    0.47
   5  -8  -1    0.89    0.26
  -5  -8   1    1.10    0.75
  -5   8   1    1.13    0.26
  -5   8   1    0.96    0.26
   5   8  -1    1.01    0.28
   5   8  -1    0.71    0.26
  -5   8   1    0.80    0.31
  -4  -8   1    2.36    0.57
  -4  -8   1    2.76    0.84
  -4  -8   1    2.70    0.28
  -4  -8   1    1.90    0.34
  -4  -8   1    3.08    0.39
   4  -8  -1    2.51    0.37
  -4   8   1    2.90    0.38
  -4   8   1    3.10    0.35
  -4   8   1    1.90    0.36
   4   8  -1    2.53    0.38
  -3  -8   1    1.85    0.58
  -3  -8   1    2.31    0.78
  -3  -8   1    2.37    0.35
  -3  -8   1    1.54    0.29
   3  -8  -1    2.84    0.38
   3  -8  -1    2.77    0.55
   3   8  -1    2.69    0.38
  -3   8   1    2.18    0.31
   3   8  -1    1.77    0.24
  -3   8   1    1.53    0.32
  -3   8   1    2.26    0.59
  -3   8   1    2.38    0.35
   3   8  -1    2.22    0.34
  -2  -8   1    0.12    0.44
   2  -8  -1    0.45    0.23
   2  -8  -1    0.41    0.33
   2  -8  -1    0.23    0.30
  -2  -8   1    0.41    0.44
  -2  -8   1    0.35    0.21
   2   8  -1    0.21    0.17
   2   8  -1    0.20    0.14
  -2   8   1    0.34    0.15
   2   8  -1    0.15    0.14
   2   8  -1    0.23    0.13
  -2   8   1    0.25    0.30
  -2   8   1    0.38    0.22
  -2   8   1    0.16    0.17
   1  -8  -1    1.08    0.28
  -1  -8   1    1.14    0.25
   1  -8  -1    1.56    0.56
   1  -8  -1    1.38    0.47
  -1  -8   1    1.37    0.50
  -1  -8   1    1.27    0.57
   1   8  -1    1.71    0.29
  -1   8   1    1.41    0.30
   1   8  -1    0.75    0.23
  -1   8   1    1.28    0.37
  -1   8   1    0.91    0.20
   1   8  -1    1.24    0.25
   1   8  -1    1.20    0.22
  -1   8   1    0.79    0.21
   0  -8   1    2.49    0.67
   0  -8  -1    2.66    0.58
   0  -8  -1    3.01    0.38
   0  -8   1    2.83    0.65
   0  -8   1    2.71    0.38
   0  -8  -1    2.95    0.59
   0   8  -1    2.79    0.32
   0   8   1    3.14    0.36
   0   8  -1    3.00    0.39
   0   8  -1    2.24    0.31
   0   8   1    3.25    0.40
   0   8   1    3.49    0.38
  -1  -8  -1    4.96    0.74
   1  -8   1    5.12    0.41
   1  -8   1    4.93    0.91
  -1  -8  -1    3.85    0.68
   1  -8   1    5.37    0.79
  -1  -8  -1    4.51    0.43
   1   8   1    4.63    0.42
  -1   8  -1    4.34    0.43
   1   8   1    4.93    0.39
   1   8   1    5.50    0.42
  -1   8  -1    5.23    0.48
  -1   8  -1    5.67    0.40
  -2  -8  -1    2.13    0.61
  -2  -8  -1    1.54    0.36
  -2  -8  -1    3.14    0.41
   2  -8   1    2.12    0.50
   2  -8   1    2.68    0.73
   2  -8   1    3.19    0.42
  -2  -8  -1    2.15    0.61
  -2  -8  -1    2.87    0.28
  -2   8  -1    2.46    0.29
  -2   8  -1    2.00    0.32
   2   8   1    3.09    0.30
   2   8   1    2.92    0.40
  -2   8  -1    2.78    0.39
   2   8   1    2.36    0.34
  -3  -8  -1   15.79    1.16
  -3  -8  -1   13.86    0.47
   3  -8   1   15.26    1.36
  -3  -8  -1   14.59    0.69
  -3  -8  -1   14.42    1.33
   3  -8   1   14.85    0.71
  -3   8  -1   14.18    0.88
   3   8   1   12.98    0.67
   3   8   1   13.05    0.65
  -3   8  -1   15.08    0.71
  -3   8  -1   13.40    0.55
   3   8   1   14.04    0.48
   4  -8   1    5.60    0.98
  -4  -8  -1    4.92    0.43
   4  -8   1    5.11    0.47
  -4  -8  -1    3.97    0.77
   4   8   1    4.92    0.41
   4   8   1    4.73    0.47
  -4   8  -1    5.13    0.43
   4   8   1    5.39    0.49
  -4   8  -1    5.73    0.39
  -4   8  -1    5.38    0.62
  -5  -8  -1    1.93    0.36
  -5  -8  -1    0.67    0.37
   5  -8   1    1.31    0.32
  -5  -8  -1    0.57    0.40
   5   8   1    0.92    0.25
  -5   8  -1    0.63    0.25
  -5   8  -1    1.26    0.30
  -5   8  -1    0.59    0.30
  -5   8  -1    1.22    0.21
   5   8   1    1.60    0.35
   6  -8   1    1.13    0.35
  -6  -8  -1    1.34    0.33
  -6  -8  -1    0.60    0.35
  -6  -8  -1    0.92    0.48
  -6   8  -1    0.88    0.43
  -6   8  -1    1.14    0.22
  -6   8  -1    0.65    0.28
   6   8   1    1.71    0.37
  -6   8  -1    1.46    0.33
   6   8   1    1.26    0.29
  -7  -8  -1    0.59    0.58
   7  -8   1    0.77    0.31
  -7  -8  -1    0.38    0.33
  -7   8  -1    0.38    0.32
   7   8   1    0.36    0.33
  -7   8  -1    0.39    0.39
  -8  -8  -1    0.13    0.33
   8  -8   1    0.36    0.31
  -8  -8  -1    0.14    0.41
  -8   8  -1    0.15    0.24
  -8   8  -1    0.08    0.38
   8   8   1   -0.11    0.27
   9  -8   1    0.57    0.32
  -9  -8  -1    0.06    0.53
  -9  -8  -1   -0.14    0.31
   9   8   1    0.19    0.30
  -9   8  -1   -0.08    0.37
  -9   8  -1    0.08    0.25
  10  -8   1    0.59    0.30
 -10  -8  -1    0.64    0.60
 -10  -8  -1    0.07    0.38
  10   8   1    0.15    0.31
 -10   8  -1    0.09    0.25
 -10   8  -1    0.24    0.53
  11  -8   1    0.17    0.29
 -11  -8  -1    0.48    0.58
 -11   8  -1   -0.20    0.32
  11   8   1   -0.03    0.34
 -11   8  -1    0.03    0.49
  12   8   1    0.00    0.36
 -12   8  -1    0.01    0.38
 -12  -9   1    0.26    0.83
 -12   9   1    0.04    0.40
 -10  -9   1    0.19    0.53
  10   9  -1    0.20    0.33
   9  -9  -1    3.35    0.47
  -9  -9   1    1.78    0.87
  -9  -9   1    6.40    1.95
  -9   9   1    2.73    0.76
  -9   9   1    2.68    0.54
   9   9  -1    3.57    0.54
  -8  -9   1   -0.28    0.24
  -8  -9   1   -0.68    0.46
  -8  -9   1    0.87    1.08
   8  -9  -1    0.16    0.26
   8   9  -1   -0.06    0.27
  -8   9   1   -0.11    0.21
   8   9  -1    0.10    0.26
  -8   9   1    0.06    0.38
  -7  -9   1    9.39    1.38
  -7  -9   1   13.27    2.25
   7  -9  -1    9.94    0.64
  -7  -9   1   10.51    1.13
   7   9  -1   10.18    0.69
   7   9  -1   10.77    0.71
  -7   9   1    9.52    0.62
  -7   9   1   10.39    0.97
  -6  -9   1    0.68    0.49
  -6  -9   1    0.47    0.31
   6  -9  -1    1.12    0.34
  -6  -9   1    1.72    0.96
  -6  -9   1    1.02    0.32
  -6   9   1    0.81    0.31
   6   9  -1    1.37    0.36
   6   9  -1    1.21    0.34
  -6   9   1    1.10    0.28
  -6   9   1    1.29    0.32
  -5  -9   1    9.45    0.93
   5  -9  -1    9.75    0.61
  -5  -9   1   10.46    1.35
  -5  -9   1    9.75    1.66
  -5  -9   1    9.60    0.59
  -5   9   1   10.96    0.64
  -5   9   1    8.72    0.56
   5   9  -1    9.40    0.59
   5   9  -1    9.76    0.64
  -5   9   1    9.52    0.82
  -4  -9   1    0.99    0.28
  -4  -9   1    0.39    0.28
   4  -9  -1    1.62    0.35
  -4  -9   1    1.20    0.74
  -4  -9   1    1.17    0.49
  -4   9   1    1.30    0.31
  -4   9   1    0.73    0.25
   4   9  -1    0.89    0.19
   4   9  -1    1.27    0.32
  -4   9   1    0.81    0.24
   3  -9  -1   27.59    0.96
  -3  -9   1   27.32    1.87
   3  -9  -1   28.53    1.47
  -3  -9   1   28.88    2.24
  -3  -9   1   28.46    0.98
  -3   9   1   28.16    0.92
   3   9  -1   25.40    0.95
  -3   9   1   28.41    0.98
   3   9  -1   27.20    0.90
  -3   9   1   29.66    1.27
   3   9  -1   28.80    1.17
  -2  -9   1    1.50    0.68
   2  -9  -1    1.22    0.53
  -2  -9   1    1.69    0.33
   2  -9  -1    1.80    0.33
  -2  -9   1    1.68    0.67
   2  -9  -1    1.39    0.48
   2   9  -1    1.31    0.24
   2   9  -1    1.11    0.28
  -2   9   1    1.10    0.25
   2   9  -1    1.41    0.29
  -2   9   1    1.11    0.23
  -2   9   1    1.64    0.30
   2   9  -1    0.92    0.22
  -2   9   1    1.30    0.42
  -1  -9   1    1.46    0.68
  -1  -9   1    1.62    0.33
   1  -9  -1    1.37    0.32
   1  -9  -1    1.11    0.47
  -1  -9   1    1.41    0.63
   1  -9  -1    1.25    0.53
  -1   9   1    1.35    0.32
   1   9  -1    0.87    0.26
   1   9  -1    1.13    0.24
  -1   9   1    1.43    0.29
  -1   9   1    1.54    0.27
   1   9  -1    1.31    0.32
   1   9  -1    0.86    0.25
  -1   9   1    1.39    0.42
   0  -9  -1    2.79    0.64
   0  -9  -1    2.77    0.39
   0  -9  -1    2.70    0.64
   0  -9   1    2.06    0.56
   0  -9   1    3.34    0.42
   0  -9   1    2.69    0.77
   0   9  -1    2.07    0.31
   0   9  -1    2.72    0.32
   0   9  -1    2.47    0.39
   0   9   1    2.80    0.38
   0   9   1    2.67    0.34
   0   9   1    2.44    0.32
  -1  -9  -1    8.08    1.01
   1  -9   1    7.78    0.96
  -1  -9  -1    6.94    0.54
   1  -9   1    7.64    0.56
  -1  -9  -1    7.89    1.08
   1  -9   1    7.61    1.22
  -1   9  -1    7.03    0.50
   1   9   1    7.66    0.54
  -1   9  -1    8.17    0.50
   1   9   1    7.91    0.53
   1   9   1    8.09    0.53
  -1   9  -1    9.09    0.67
   2  -9   1   -0.06    0.15
   2  -9   1    0.15    0.42
   2  -9   1    0.44    0.56
  -2  -9  -1    0.23    0.36
  -2  -9  -1    0.26    0.26
  -2  -9  -1    0.23    0.39
  -2  -9  -1    0.52    0.25
   2   9   1   -0.02    0.23
  -2   9  -1    0.17    0.15
  -2   9  -1    0.09    0.17
   2   9   1    0.19    0.16
   2   9   1    0.12    0.12
  -2   9  -1    0.07    0.17
  -3  -9  -1    3.28    0.71
  -3  -9  -1    4.36    0.32
  -3  -9  -1    4.02    0.41
  -3  -9  -1    2.52    0.50
  -3  -9  -1    4.41    1.00
   3  -9   1    4.13    0.49
   3  -9   1    4.02    0.87
   3   9   1    4.24    0.32
  -3   9  -1    2.90    0.44
   3   9   1    3.77    0.44
  -3   9  -1    4.29    0.51
   3   9   1    3.40    0.46
  -3   9  -1    3.66    0.36
  -4  -9  -1    0.89    0.46
   4  -9   1    1.40    0.34
  -4  -9  -1    0.98    0.37
  -4  -9  -1    1.28    0.32
   4  -9   1    0.52    0.48
   4   9   1    1.01    0.30
  -4   9  -1    1.19    0.25
  -4   9  -1    1.09    0.31
   4   9   1    1.33    0.32
  -4   9  -1    1.08    0.32
  -5  -9  -1    0.03    0.32
   5  -9   1    0.09    0.40
  -5  -9  -1    0.20    0.23
   5  -9   1    0.03    0.22
  -5  -9  -1   -0.23    0.28
  -5   9  -1    0.18    0.20
  -5   9  -1   -0.11    0.14
  -5   9  -1   -0.08    0.20
   5   9   1   -0.09    0.16
   5   9   1   -0.07    0.14
   5   9   1    0.23    0.20
  -5   9  -1   -0.07    0.23
  -6  -9  -1    0.13    0.33
  -6  -9  -1    0.91    0.59
   6  -9   1    0.84    0.32
  -6  -9  -1    0.91    0.30
  -6   9  -1    0.22    0.29
   6   9   1    0.82    0.29
  -6   9  -1    0.47    0.21
  -6   9  -1    0.68    0.28
   6   9   1    1.26    0.37
  -6   9  -1    0.43    0.28
   7  -9   1   12.14    0.76
  -7  -9  -1   14.30    1.67
  -7  -9  -1   13.89    1.51
  -7   9  -1   12.18    1.58
   7   9   1   11.97    0.72
  -7   9  -1   13.39    1.08
   7   9   1   12.62    0.81
  -8  -9  -1    1.48    0.80
  -8  -9  -1    1.19    0.49
   8  -9   1    2.09    0.46
  -8   9  -1    1.45    0.46
  -8   9  -1    0.91    0.49
   8   9   1    1.89    0.45
   9  -9   1    0.76    0.33
  -9  -9  -1   -0.05    0.48
  -9  -9  -1    0.23    0.45
   9   9   1    0.49    0.35
  -9   9  -1    0.18    0.36
  -9   9  -1    0.47    0.39
  10  -9   1   -0.04    0.29
 -10  -9  -1   -0.62    0.63
  10   9   1   -0.11    0.28
 -10   9  -1   -0.09    0.29
 -10   9  -1    0.04    0.36
 -11  -9  -1    0.04    0.81
  11  -9   1   -0.12    0.29
  11   9   1    0.08    0.38
 -11   9  -1    0.08    0.52
 -11   9  -1    0.68    0.47
   9 -10  -1    0.33    0.30
  -9 -10   1   -0.02    0.49
  -9 -10   1    3.51    1.39
  -9  10   1    0.06    0.26
  -9  10   1    0.17    0.34
   9  10  -1   -0.23    0.28
  -8 -10   1    2.01    0.79
  -8 -10   1    2.80    1.55
   8 -10  -1    2.19    0.44
  -8  10   1    0.68    0.33
   8  10  -1    1.71    0.45
  -8  10   1    1.84    0.69
   8  10  -1    1.72    0.43
  -7 -10   1    6.52    1.25
   7 -10  -1    9.03    0.69
  -7 -10   1   11.67    2.58
  -7  10   1    8.18    0.63
   7  10  -1    8.33    0.69
  -7  10   1    9.64    0.97
   7  10  -1    8.31    0.73
   6 -10  -1    4.03    0.52
  -6 -10   1    3.90    1.48
  -6 -10   1    2.75    0.88
  -6 -10   1    2.10    0.48
  -6 -10   1    3.91    0.52
  -6  10   1    3.51    0.58
  -6  10   1    3.38    0.42
   6  10  -1    3.45    0.51
   6  10  -1    3.70    0.52
   5 -10  -1    2.29    0.42
  -5 -10   1    2.20    0.68
  -5 -10   1    2.27    1.09
  -5 -10   1    2.55    0.42
  -5  10   1    2.60    0.38
   5  10  -1    2.90    0.43
  -5  10   1    1.65    0.41
  -5  10   1    2.89    0.43
   5  10  -1    2.31    0.39
  -4 -10   1    2.40    1.01
   4 -10  -1    2.34    0.42
  -4 -10   1    1.10    0.33
  -4 -10   1    1.71    0.37
  -4 -10   1    1.38    0.69
   4  10  -1    1.51    0.25
  -4  10   1    1.67    0.28
  -4  10   1    1.53    0.37
  -4  10   1    1.98    0.38
   4  10  -1    1.87    0.36
  -3 -10   1    4.46    0.93
  -3 -10   1    5.22    0.50
   3 -10  -1    5.77    0.81
   3 -10  -1    5.04    0.51
   3 -10  -1    4.07    0.77
  -3 -10   1    5.17    1.22
   3  10  -1    5.85    0.51
   3  10  -1    5.77    0.57
  -3  10   1    5.46    0.52
  -3  10   1    4.22    0.46
   3  10  -1    6.54    0.57
  -3  10   1    5.93    0.62
   3  10  -1    5.29    0.48
   2 -10  -1   33.70    1.13
   2 -10  -1   34.05    1.72
  -2 -10   1   34.46    2.38
   2 -10  -1   35.60    2.01
  -2 -10   1   34.21    2.20
  -2 -10   1   33.45    1.11
   2  10  -1   32.48    1.11
   2  10  -1   33.76    1.35
   2  10  -1   32.17    1.12
  -2  10   1   33.87    1.35
   2  10  -1   34.57    1.16
  -2  10   1   34.97    1.14
  -2  10   1   33.37    1.04
   1 -10  -1    1.42    0.32
   1 -10  -1    1.37    0.54
  -1 -10   1    1.34    0.58
  -1 -10   1    1.42    0.71
   1 -10  -1    1.72    0.63
  -1 -10   1    1.17    0.29
   1  10  -1    1.00    0.24
   1  10  -1    1.60    0.33
  -1  10   1    1.22    0.28
  -1  10   1    1.12    0.29
  -1  10   1    1.21    0.30
   1  10  -1    1.49    0.29
   0 -10  -1    0.69    0.52
   0 -10  -1    0.78    0.26
   0 -10   1    0.61    0.47
   0 -10   1    0.53    0.61
   0 -10   1    0.29    0.20
   0 -10  -1    0.65    0.49
   0  10   1    0.55    0.28
   0  10  -1    0.58    0.24
   0  10   1    0.64    0.20
   0  10   1    0.78    0.27
   0  10  -1    0.49    0.21
   0  10  -1    0.40    0.23
  -1 -10  -1    0.17    0.61
  -1 -10  -1    0.20    0.19
   1 -10   1    0.10    0.24
   1 -10   1    0.17    0.38
  -1 -10  -1    0.24    0.41
   1 -10   1   -0.02    0.64
   1  10   1    0.31    0.23
  -1  10  -1    0.00    0.13
   1  10   1    0.15    0.13
  -1  10  -1    0.07    0.18
   1  10   1    0.11    0.25
  -1  10  -1   -0.05    0.22
   2 -10   1   21.23    1.51
   2 -10   1   22.06    1.79
  -2 -10  -1   20.37    0.92
  -2 -10  -1   21.37    1.70
   2 -10   1   19.71    0.91
  -2 -10  -1   22.43    1.78
   2  10   1   21.42    0.82
   2  10   1   20.47    0.92
  -2  10  -1   21.94    0.82
   2  10   1   21.46    0.91
  -2  10  -1   20.80    1.07
  -2  10  -1   20.71    0.89
  -3 -10  -1    3.87    0.50
  -3 -10  -1    2.08    0.49
  -3 -10  -1    2.88    0.81
   3 -10   1    3.18    0.46
  -3 -10  -1    3.24    0.91
   3 -10   1    3.87    0.91
  -3  10  -1    3.59    0.39
   3  10   1    3.76    0.35
  -3  10  -1    2.80    0.46
   3  10   1    3.40    0.48
  -3  10  -1    3.77    0.50
   3  10   1    3.10    0.42
   4 -10   1    1.12    0.58
  -4 -10  -1    0.41    0.41
  -4 -10  -1    1.23    0.75
   4 -10   1    1.06    0.34
  -4 -10  -1    0.78    0.48
  -4 -10  -1    0.77    0.31
   4  10   1    0.75    0.14
   4  10   1    1.04    0.31
   4  10   1    0.98    0.29
  -4  10  -1    1.15    0.35
  -4  10  -1    1.25    0.26
  -4  10  -1    0.52    0.29
   5 -10   1    1.33    0.60
  -5 -10  -1    0.55    0.59
  -5 -10  -1    0.76    0.46
   5 -10   1    1.07    0.30
  -5 -10  -1    1.48    0.88
  -5 -10  -1    1.52    0.37
   5  10   1    0.99    0.34
  -5  10  -1    1.26    0.32
   5  10   1    1.02    0.28
  -5  10  -1    0.83    0.38
   5  10   1    1.33    0.37
  -5  10  -1    1.01    0.32
  -5  10  -1    1.17    0.25
  -6 -10  -1    5.23    0.60
  -6 -10  -1    3.50    0.98
   6 -10   1    5.63    0.64
   6  10   1    4.60    0.52
  -6  10  -1    5.78    0.58
  -6  10  -1    3.82    0.60
  -6  10  -1    2.74    0.70
  -6  10  -1    5.24    0.45
   6  10   1    5.35    0.64
   7 -10   1    0.54    0.36
  -7 -10  -1    0.01    0.62
  -7 -10  -1   -0.54    0.37
  -7  10  -1    0.15    0.38
  -7  10  -1    0.43    0.30
   7  10   1    0.21    0.22
   7  10   1    0.04    0.32
   8 -10   1   -0.29    0.25
  -8 -10  -1    0.06    0.45
  -8 -10  -1   -0.61    0.28
   8  10   1    0.36    0.35
  -8  10  -1   -0.03    0.34
  -8  10  -1   -0.03    0.40
   9 -10   1    0.05    0.29
  -9 -10  -1   -0.65    0.63
  -9  10  -1   -0.23    0.35
   9  10   1   -0.11    0.31
  -9  10  -1    0.12    0.28
 -10 -10  -1    0.20    0.78
  10 -10   1   -0.30    0.30
 -10  10  -1    0.14    0.29
 -10  10  -1   -0.17    0.43
  10  10   1   -0.15    0.31
 -11 -10  -1   -0.66    0.85
  11 -10   1    0.31    0.35
 -11  10  -1    0.27    0.60
  11  10   1   -0.34    0.38
 -11  10  -1   -0.31    0.36
  11  11  -1    2.04    0.54
 -10 -11   1   -0.12    0.80
   9 -11  -1   -0.32    0.29
  -9 -11   1    4.26    1.61
  -9 -11   1   -0.59    0.71
   9  11  -1   -0.17    0.35
  -9  11   1    0.14    0.30
  -9  11   1    0.11    0.45
  -8 -11   1    0.43    0.78
  -8 -11   1    3.39    1.60
   8 -11  -1    0.09    0.32
   8  11  -1    0.67    0.39
   8  11  -1    0.25    0.28
  -8  11   1    0.49    0.34
  -8  11   1    0.39    0.39
  -7 -11   1    4.97    1.88
  -7 -11   1    1.65    0.75
   7 -11  -1    2.42    0.48
  -7  11   1    2.26    0.38
  -7  11   1    1.94    0.53
   7  11  -1    2.54    0.51
   7  11  -1    2.37    0.47
  -6 -11   1   12.48    2.58
   6 -11  -1    9.52    0.72
  -6 -11   1    6.92    1.23
  -6  11   1    8.88    0.63
   6  11  -1    9.87    0.76
  -6  11   1    8.70    0.92
   6  11  -1    9.26    0.71
  -5 -11   1   12.99    0.77
   5 -11  -1   11.80    0.77
  -5 -11   1   12.57    2.16
  -5 -11   1   11.12    1.69
   5  11  -1   12.64    0.80
  -5  11   1   11.91    0.74
  -5  11   1   12.95    1.08
  -5  11   1   11.35    0.69
  -4 -11   1    0.85    0.89
  -4 -11   1    1.41    0.35
   4 -11  -1    1.43    0.39
  -4 -11   1    0.55    0.57
   4 -11  -1    1.20    0.43
  -4  11   1    1.01    0.34
   4  11  -1    0.94    0.35
  -4  11   1    0.83    0.29
   4  11  -1    0.50    0.20
  -4  11   1    0.99    0.30
  -3 -11   1    0.96    0.33
  -3 -11   1    0.58    0.77
   3 -11  -1    0.73    0.58
  -3 -11   1    0.69    0.75
   3 -11  -1    0.95    0.45
   3 -11  -1    0.91    0.29
  -3  11   1    0.50    0.21
   3  11  -1    0.80    0.26
  -3  11   1    1.09    0.30
   3  11  -1    0.69    0.23
  -3  11   1    0.46    0.27
   3  11  -1    1.01    0.36
  -2 -11   1    5.60    0.51
   2 -11  -1    4.95    0.57
   2 -11  -1    5.11    0.98
   2 -11  -1    3.78    0.76
  -2 -11   1    4.14    0.90
  -2 -11   1    5.63    1.25
  -2  11   1    5.33    0.50
   2  11  -1    4.92    0.54
   2  11  -1    4.76    0.57
   2  11  -1    4.92    0.51
  -2  11   1    5.07    0.47
   1 -11  -1    1.70    0.35
  -1 -11   1    2.09    0.87
   1 -11  -1    1.24    0.71
  -1 -11   1    1.97    0.41
   1 -11  -1    2.38    0.74
  -1 -11   1    2.17    0.82
   1  11  -1    1.46    0.30
  -1  11   1    1.41    0.33
   1  11  -1    2.09    0.39
   1  11  -1    1.56    0.31
  -1  11   1    1.62    0.34
  -1  11   1    2.29    0.36
   0 -11   1    4.53    0.96
   0 -11  -1    4.86    0.58
   0 -11   1    5.57    1.14
   0 -11  -1    4.30    0.88
   0 -11  -1    5.12    0.95
   0 -11   1    5.28    0.60
   0  11  -1    5.08    0.46
   0  11  -1    5.45    0.59
   0  11   1    4.92    0.49
   0  11  -1    5.25    0.61
   0  11   1    4.58    0.51
   0  11   1    5.30    0.51
  -1 -11  -1   -0.14    0.22
   1 -11   1   -0.05    0.18
  -1 -11  -1    0.06    0.49
  -1 -11  -1   -0.07    0.47
   1 -11   1    0.17    0.44
   1 -11   1    0.28    0.65
  -1  11  -1    0.01    0.13
  -1  11  -1    0.11    0.21
  -1  11  -1   -0.17    0.25
   1  11   1    0.23    0.23
   1  11   1   -0.01    0.14
   1  11   1   -0.01    0.23
  -2 -11  -1    2.13    0.72
  -2 -11  -1    3.03    0.46
   2 -11   1    2.54    0.46
   2 -11   1    2.70    0.85
   2 -11   1    1.55    0.67
  -2 -11  -1    2.47    0.81
  -2  11  -1    2.25    0.36
   2  11   1    1.94    0.29
  -2  11  -1    1.98    0.37
   2  11   1    2.71    0.45
  -2  11  -1    2.81    0.48
   2  11   1    1.97    0.39
  -3 -11  -1    9.07    1.46
   3 -11   1    9.45    0.71
   3 -11   1    9.69    1.28
  -3 -11  -1    9.61    0.71
  -3 -11  -1    9.52    1.38
  -3  11  -1    9.62    0.71
  -3  11  -1    8.86    0.59
  -3  11  -1    8.86    0.85
   3  11   1   10.11    0.72
   3  11   1    9.96    0.56
   3  11   1   10.23    0.74
  -4 -11  -1    0.00    0.57
   4 -11   1    0.21    0.29
  -4 -11  -1    0.07    0.20
   4 -11   1    0.04    0.49
  -4 -11  -1    0.18    0.49
  -4 -11  -1    0.09    0.39
   4  11   1   -0.30    0.24
   4  11   1    0.04    0.12
  -4  11  -1    0.09    0.25
  -4  11  -1    0.03    0.20
   4  11   1   -0.19    0.20
  -4  11  -1    0.12    0.23
  -5 -11  -1   22.15    2.42
   5 -11   1   20.77    1.00
  -5 -11  -1   19.13    0.97
  -5 -11  -1   20.16    1.89
   5 -11   1   21.83    1.84
  -5 -11  -1   20.49    1.71
   5  11   1   21.12    1.04
  -5  11  -1   19.11    1.25
   5  11   1   20.72    1.03
  -5  11  -1   20.29    1.89
   5  11   1   19.97    0.88
  -5  11  -1   19.51    0.94
  -5  11  -1   19.93    0.80
   6 -11   1    0.63    0.35
  -6 -11  -1    1.32    1.04
  -6 -11  -1   -0.26    0.45
  -6 -11  -1    0.23    0.27
  -6 -11  -1   -0.17    0.42
   6  11   1    0.02    0.23
   6  11   1    0.05    0.34
  -6  11  -1    0.11    0.29
  -6  11  -1    0.23    0.30
  -6  11  -1    0.70    0.26
  -6  11  -1   -0.04    0.31
   7 -11   1   -0.30    0.28
  -7 -11  -1    2.75    1.31
  -7 -11  -1   -0.52    0.43
  -7 -11  -1   -0.09    0.47
   7  11   1    0.50    0.38
  -7  11  -1   -0.14    0.20
   7  11   1    0.20    0.23
  -7  11  -1    0.20    0.40
  -8 -11  -1    0.52    0.80
   8 -11   1    1.44    0.43
  -8  11  -1    1.57    0.54
  -8  11  -1    0.54    0.52
   8  11   1    1.12    0.45
  -9 -11  -1   -0.10    0.75
   9 -11   1   -0.07    0.37
  -9  11  -1    0.30    0.49
   9  11   1   -0.21    0.31
  -9  11  -1    0.08    0.27
  10 -11   1    0.47    0.36
 -10 -11  -1   -0.48    0.43
  10  11   1    0.20    0.39
 -10  11  -1   -0.13    0.38
 -10  11  -1    0.10    0.37
  11 -11   1    0.14    0.38
 -11  11  -1    0.09    0.42
 -11  11  -1    0.42    0.49
  11  11   1    0.62    0.47
  11 -12  -1    0.06    0.32
 -11  12   1    0.07    0.37
  11  12  -1   -0.35    0.37
  10  12  -1    0.73    0.46
  -9 -12   1   -1.35    0.62
   9 -12  -1    0.41    0.34
  -9 -12   1    3.97    1.54
   9  12  -1    0.04    0.33
  -9  12   1    0.10    0.47
  -9  12   1   -0.20    0.25
  -8 -12   1   -0.36    0.68
  -8 -12   1    3.78    1.51
   8 -12  -1   -0.06    0.33
  -8  12   1   -0.14    0.25
   8  12  -1    0.19    0.27
   8  12  -1    0.12    0.33
  -8  12   1   -0.02    0.29
  -7 -12   1   -1.15    0.57
  -7 -12   1    0.73    1.04
   7 -12  -1   -0.03    0.27
  -7  12   1   -0.37    0.31
  -7  12   1   -0.28    0.22
   7  12  -1   -0.12    0.33
   7  12  -1   -0.30    0.21
   6 -12  -1   -0.29    0.27
  -6 -12   1   -0.49    0.71
  -6 -12   1    1.30    1.42
  -6  12   1   -0.18    0.23
   6  12  -1   -0.07    0.25
   6  12  -1    0.21    0.34
  -6  12   1   -0.02    0.25
   5 -12  -1    0.24    0.32
  -5 -12   1    0.31    0.29
  -5 -12   1   -0.30    0.53
  -5 -12   1   -0.32    0.95
  -5  12   1    0.13    0.25
  -5  12   1    0.38    0.31
   5  12  -1    0.18    0.32
  -5  12   1    0.33    0.28
  -4 -12   1    2.18    0.45
   4 -12  -1    2.32    0.49
  -4 -12   1    2.29    1.25
  -4 -12   1    1.93    0.79
   4 -12  -1    1.79    0.53
   4  12  -1    1.42    0.28
   4  12  -1    1.84    0.45
  -4  12   1    2.06    0.40
  -4  12   1    1.81    0.42
  -4  12   1    1.47    0.42
   3 -12  -1    2.54    0.49
  -3 -12   1    2.62    0.48
  -3 -12   1    1.47    0.92
   3 -12  -1    2.76    0.65
  -3 -12   1    3.32    1.23
   3 -12  -1    1.78    0.73
  -3  12   1    2.38    0.47
   3  12  -1    2.17    0.39
   3  12  -1    2.01    0.33
  -3  12   1    1.81    0.35
   3  12  -1    2.38    0.44
  -3  12   1    2.39    0.45
  -2 -12   1   13.23    2.06
   2 -12  -1   14.04    1.36
   2 -12  -1   14.92    0.88
  -2 -12   1   14.74    1.69
   2 -12  -1   16.34    1.70
  -2 -12   1   14.66    0.86
   2  12  -1   14.17    0.87
   2  12  -1   13.80    0.82
   2  12  -1   14.05    0.84
  -2  12   1   13.96    0.80
  -2  12   1   14.05    0.96
  -2  12   1   14.53    0.82
  -1 -12   1    3.12    1.05
   1 -12  -1    2.87    0.87
  -1 -12   1    2.85    0.46
  -1 -12   1    2.47    0.93
   1 -12  -1    3.24    0.51
   1 -12  -1    2.72    0.75
   1  12  -1    2.98    0.51
   1  12  -1    2.50    0.39
  -1  12   1    2.99    0.46
  -1  12   1    2.43    0.40
   1  12  -1    3.09    0.46
  -1  12   1    3.28    0.51
   0 -12   1    0.24    0.69
   0 -12  -1    0.33    0.54
   0 -12  -1    0.30    0.61
   0 -12   1    0.34    0.74
   0 -12   1    0.35    0.27
   0 -12  -1    0.37    0.25
   0  12   1    0.49    0.28
   0  12   1    0.14    0.21
   0  12  -1    0.22    0.26
   0  12  -1    0.09    0.23
   0  12   1    0.14    0.17
   0  12  -1    0.09    0.16
  -1 -12  -1    2.39    0.44
   1 -12   1    1.61    0.77
  -1 -12  -1    1.60    0.88
   1 -12   1    1.84    1.00
   1 -12   1    2.28    0.43
  -1 -12  -1    2.00    0.77
   1  12   1    1.64    0.31
   1  12   1    1.86    0.40
   1  12   1    2.00    0.46
  -1  12  -1    1.29    0.33
  -1  12  -1    1.81    0.36
  -1  12  -1    1.76    0.44
  -2 -12  -1    0.55    0.33
  -2 -12  -1    0.56    0.64
   2 -12   1    0.05    0.58
  -2 -12  -1    0.01    0.60
   2 -12   1    0.44    0.78
   2 -12   1    0.22    0.31
   2  12   1    0.03    0.31
   2  12   1    0.18    0.19
   2  12   1    0.54    0.26
  -2  12  -1    0.17    0.33
  -2  12  -1    0.06    0.17
  -2  12  -1    0.27    0.25
   3 -12   1    1.71    0.45
   3 -12   1    1.05    0.73
  -3 -12  -1    1.89    0.46
  -3 -12  -1    1.33    0.85
  -3 -12  -1    1.50    0.76
   3  12   1    1.09    0.35
  -3  12  -1    1.03    0.34
   3  12   1    1.08    0.24
  -3  12  -1    1.29    0.32
  -3  12  -1    0.74    0.34
   3  12   1    1.35    0.34
  -4 -12  -1    3.67    0.56
   4 -12   1    3.14    0.90
  -4 -12  -1    3.53    1.07
  -4 -12  -1    3.94    1.30
  -4 -12  -1    3.03    0.63
   4 -12   1    3.82    0.58
  -4  12  -1    3.24    0.58
  -4  12  -1    4.65    0.63
   4  12   1    3.76    0.56
  -4  12  -1    3.89    0.46
   4  12   1    3.14    0.52
  -5 -12  -1    2.58    1.23
  -5 -12  -1    0.14    0.45
   5 -12   1    1.81    0.70
  -5 -12  -1    1.55    0.93
   5 -12   1    1.80    0.47
  -5 -12  -1    1.26    0.40
  -5  12  -1    1.74    0.43
  -5  12  -1    0.54    0.40
  -5  12  -1    0.89    0.35
   5  12   1    1.22    0.41
  -5  12  -1    1.54    0.32
   5  12   1    1.69    0.42
   5  12   1    1.08    0.35
  -6 -12  -1    0.39    0.62
  -6 -12  -1    0.77    0.36
  -6 -12  -1    1.23    1.16
   6 -12   1    0.00    0.30
  -6 -12  -1   -0.70    0.43
  -6  12  -1    0.17    0.21
  -6  12  -1   -0.08    0.33
   6  12   1    0.38    0.38
   6  12   1    0.42    0.26
  -6  12  -1   -0.11    0.25
   7 -12   1    6.60    0.77
  -7 -12  -1    5.21    1.29
   7  12   1    6.58    0.68
  -7  12  -1    3.99    0.88
  -7  12  -1    4.08    0.72
   7  12   1    6.77    0.80
   8 -12   1    0.20    0.34
  -8 -12  -1    0.00    0.57
   8  12   1   -0.07    0.36
   9 -12   1    0.09    0.34
 -10 -13   1   -0.82    0.94
  10  13  -1    0.18    0.42
   9 -13  -1    0.21    0.36
  -9 -13   1   -0.70    0.83
  -9  13   1    0.22    0.51
   9  13  -1    0.16    0.40
  -8 -13   1    1.10    0.84
   8 -13  -1    1.85    0.49
  -8 -13   1    6.04    2.21
  -8  13   1    1.21    0.53
  -8  13   1    1.26    0.63
   8  13  -1    1.77    0.47
   8  13  -1    1.92    0.53
   7 -13  -1    0.76    0.42
  -7 -13   1    3.72    1.86
  -7 -13   1    0.22    0.90
   7  13  -1    0.57    0.39
  -7  13   1    0.91    0.39
   7  13  -1    0.90    0.37
  -6 -13   1   -0.78    0.77
  -6 -13   1    0.29    1.34
   6 -13  -1    0.50    0.37
  -6  13   1    0.46    0.41
   6  13  -1    0.37    0.39
  -6  13   1   -0.16    0.25
   6  13  -1    0.41    0.30
   5 -13  -1    2.85    0.57
  -5 -13   1    3.02    0.53
  -5 -13   1    1.70    0.88
  -5 -13   1    5.11    1.94
  -5  13   1    2.31    0.45
  -5  13   1    2.54    0.50
  -5  13   1    1.59    0.49
   5  13  -1    2.81    0.56
  -4 -13   1   11.51    2.33
   4 -13  -1   10.56    1.08
   4 -13  -1    9.16    0.79
  -4 -13   1    6.00    1.22
  -4 -13   1    8.79    0.74
  -4  13   1    8.68    0.72
   4  13  -1    9.21    0.80
  -4  13   1    9.55    0.94
  -4  13   1    8.02    0.73
   4  13  -1    8.05    0.64
   3 -13  -1    2.64    0.86
  -3 -13   1    4.80    1.57
  -3 -13   1    2.77    1.16
  -3 -13   1    3.75    0.58
   3 -13  -1    3.24    0.71
   3 -13  -1    3.48    0.54
   3  13  -1    2.96    0.52
   3  13  -1    2.49    0.44
   3  13  -1    2.21    0.38
  -3  13   1    2.89    0.50
  -3  13   1    2.86    0.48
  -3  13   1    2.26    0.49
   2 -13  -1   20.44    1.07
  -2 -13   1   21.51    1.08
   2 -13  -1   20.43    1.97
  -2 -13   1   19.85    2.36
   2 -13  -1   19.35    1.61
  -2 -13   1   20.50    2.30
   2  13  -1   19.40    1.05
  -2  13   1   21.32    1.25
  -2  13   1   19.55    1.04
   2  13  -1   19.45    1.02
   2  13  -1   19.00    0.96
  -2  13   1   17.54    0.90
   1 -13  -1    0.05    0.54
   1 -13  -1    0.45    0.30
  -1 -13   1    0.51    0.89
  -1 -13   1    0.80    0.33
  -1 -13   1    1.53    0.94
   1 -13  -1    0.92    0.77
   1  13  -1    0.49    0.26
  -1  13   1    1.06    0.32
  -1  13   1    0.79    0.41
  -1  13   1    0.61    0.29
   1  13  -1    0.22    0.34
   1  13  -1    0.45    0.26
   0 -13   1    9.73    1.78
   0 -13   1    9.65    0.79
   0 -13  -1    9.02    0.72
   0 -13  -1   10.91    1.55
   0 -13  -1    7.80    1.32
   0 -13   1   10.38    1.49
   0  13  -1    9.17    0.78
   0  13  -1    9.83    0.68
   0  13   1    8.38    0.66
   0  13   1   10.04    0.79
   0  13  -1   10.14    0.85
   0  13   1    8.93    0.71
   1 -13   1   30.31    2.52
   1 -13   1   27.78    2.06
  -1 -13  -1   30.06    2.30
  -1 -13  -1   30.94    2.57
   1 -13   1   30.15    1.29
  -1 -13  -1   32.44    1.33
   1  13   1   32.98    1.27
  -1  13  -1   30.42    1.24
   1  13   1   31.59    1.26
  -1  13  -1   31.14    1.43
  -1  13  -1   31.99    1.19
   1  13   1   30.79    1.25
   2 -13   1   17.70    2.04
   2 -13   1   15.77    0.93
   2 -13   1   19.37    1.89
  -2 -13  -1   17.58    1.92
  -2 -13  -1   17.66    2.27
  -2 -13  -1   16.21    0.94
  -2  13  -1   18.24    0.98
  -2  13  -1   17.93    0.90
   2  13   1   19.06    0.97
  -2  13  -1   17.51    1.13
   2  13   1   17.51    0.97
   2  13   1   18.27    0.93
  -3 -13  -1    0.31    0.28
  -3 -13  -1   -0.14    0.63
  -3 -13  -1    0.08    0.91
   3 -13   1    0.27    0.66
   3 -13   1    0.09    0.36
   3  13   1   -0.04    0.16
  -3  13  -1   -0.07    0.24
  -3  13  -1    0.12    0.27
   3  13   1    0.30    0.38
  -3  13  -1    0.26    0.31
   3  13   1   -0.34    0.28
   4 -13   1    0.46    0.57
  -4 -13  -1    0.46    0.85
  -4 -13  -1   -0.83    0.82
   4 -13   1   -0.21    0.31
  -4 -13  -1    0.05    0.31
   4  13   1   -0.66    0.30
  -4  13  -1   -0.17    0.29
   4  13   1    0.24    0.26
  -4  13  -1    0.08    0.33
  -4  13  -1   -0.14    0.23
  -5 -13  -1    0.37    0.35
  -5 -13  -1    0.87    0.98
  -5 -13  -1   -0.07    0.84
   5 -13   1    0.57    0.37
   5 -13   1    0.83    0.53
  -5  13  -1    0.58    0.37
  -5  13  -1    0.18    0.36
   5  13   1    0.13    0.26
  -5  13  -1    0.14    0.26
   5  13   1    0.40    0.27
  -5  13  -1   -0.01    0.23
   5  13   1    0.26    0.38
  -6 -13  -1    1.52    1.04
   6 -13   1    2.20    0.53
  -6 -13  -1    6.27    1.90
   6  13   1    2.84    0.59
  -6  13  -1    1.45    0.55
  -6  13  -1    1.51    0.52
   6  13   1    2.06    0.42
  -7 -13  -1   -0.49    0.80
   7 -13   1    0.40    0.38
   7  13   1   -0.17    0.36
  -7  13  -1    0.00    0.31
  -7  13  -1   -0.25    0.33
   8 -13   1    4.29    0.68
  -8 -13  -1    2.43    1.02
  -8  13  -1    2.22    0.57
   8  13   1    4.41    0.73
   9 -13   1    0.12    0.38
   9  13   1   -0.08    0.40
 -10  14   1    0.24    0.62
  -8 -14   1   -0.95    0.64
   8 -14  -1   -0.30    0.32
   8  14  -1    0.18    0.42
  -8  14   1   -0.04    0.38
  -8  14   1    0.05    0.46
  -7 -14   1    3.69    1.77
   7 -14  -1    0.17    0.36
  -7 -14   1   -1.20    0.91
   7  14  -1    0.04    0.38
  -7  14   1   -0.04    0.28
   7  14  -1   -0.12    0.26
  -6 -14   1   -1.44    0.86
  -6 -14   1    0.54    1.43
   6 -14  -1   -0.25    0.31
   6  14  -1   -0.05    0.25
  -6  14   1    0.02    0.26
  -6  14   1   -0.43    0.24
   6  14  -1    0.56    0.41
  -5 -14   1    0.04    1.25
  -5 -14   1   -0.66    0.67
   5 -14  -1    0.11    0.35
  -5 -14   1   -0.02    0.28
  -5  14   1   -0.26    0.27
  -5  14   1   -0.21    0.20
   5  14  -1    0.13    0.28
  -4 -14   1   -0.45    1.06
  -4 -14   1   -0.50    0.68
  -4 -14   1    0.06    0.31
   4 -14  -1   -0.27    0.30
   4  14  -1   -0.21    0.32
  -4  14   1   -0.05    0.30
  -4  14   1   -0.11    0.21
  -4  14   1   -0.21    0.30
  -3 -14   1    4.36    0.65
  -3 -14   1    5.85    1.78
   3 -14  -1    5.00    0.70
  -3 -14   1    2.44    1.00
   3 -14  -1    4.07    1.01
  -3  14   1    4.01    0.58
   3  14  -1    3.15    0.45
  -3  14   1    4.99    0.68
   3  14  -1    4.25    0.63
  -3  14   1    2.71    0.52
   2 -14  -1    0.90    0.45
  -2 -14   1    1.50    1.20
  -2 -14   1    1.54    0.46
   2 -14  -1    1.64    0.69
  -2 -14   1    1.58    0.89
   2 -14  -1    1.55    0.73
  -2  14   1    1.43    0.42
   2  14  -1    1.12    0.33
   2  14  -1    1.42    0.47
  -2  14   1    1.80    0.45
  -2  14   1    1.16    0.48
   2  14  -1    1.97    0.46
  -1 -14   1    6.30    1.67
   1 -14  -1    6.77    0.68
   1 -14  -1    5.60    1.16
   1 -14  -1    5.68    1.25
  -1 -14   1    6.14    0.76
  -1 -14   1    3.90    1.05
   1  14  -1    6.78    0.72
  -1  14   1    5.72    0.66
  -1  14   1    6.20    0.78
   1  14  -1    6.17    0.67
  -1  14   1    6.44    0.70
   1  14  -1    5.67    0.69
   0 -14   1    0.04    1.09
   0 -14   1    0.60    0.66
   0 -14  -1    0.03    0.80
   0 -14   1    1.15    0.39
   0 -14  -1    0.55    0.69
   0 -14  -1    0.88    0.37
   0  14   1    0.77    0.30
   0  14  -1    0.71    0.36
   0  14  -1    1.07    0.39
   0  14  -1    0.57    0.31
   0  14   1    1.17    0.46
   0  14   1    1.05    0.33
   1 -14   1    1.80    0.46
   1 -14   1    1.73    1.03
  -1 -14  -1    1.81    0.98
   1 -14   1    1.92    0.88
  -1 -14  -1    1.87    0.87
  -1 -14  -1    2.81    0.56
   1  14   1    1.80    0.44
  -1  14  -1    2.11    0.43
  -1  14  -1    1.74    0.37
  -1  14  -1    1.95    0.55
   1  14   1    2.30    0.54
   1  14   1    2.05    0.38
   2 -14   1    5.14    1.23
   2 -14   1    3.89    0.88
   2 -14   1    6.41    0.80
  -2 -14  -1    3.15    1.02
  -2 -14  -1    5.94    0.77
  -2 -14  -1    6.05    1.45
  -2  14  -1    4.94    0.58
  -2  14  -1    5.81    0.72
   2  14   1    5.84    0.77
   2  14   1    5.51    0.62
  -2  14  -1    4.31    0.62
   2  14   1    5.32    0.67
   3 -14   1    2.05    0.85
  -3 -14  -1    0.81    1.11
  -3 -14  -1    2.31    1.13
   3 -14   1    1.91    0.53
  -3 -14  -1    1.77    0.51
   3  14   1    2.16    0.45
   3  14   1    1.29    0.33
  -3  14  -1    1.61    0.47
  -3  14  -1    2.28    0.42
  -3  14  -1    1.75    0.46
   3  14   1    2.20    0.50
   4 -14   1    0.22    0.39
  -4 -14  -1    0.33    0.38
   4 -14   1    0.89    0.62
  -4 -14  -1    0.66    0.99
  -4 -14  -1   -0.28    1.00
  -4  14  -1   -0.11    0.24
   4  14   1    0.06    0.30
  -4  14  -1    0.19    0.27
  -4  14  -1    0.33    0.37
   4  14   1    0.07    0.34
  -5 -14  -1    0.26    0.36
  -5 -14  -1    0.98    1.18
   5 -14   1    0.21    0.38
   5 -14   1    0.50    0.46
  -5 -14  -1   -1.62    0.85
   5  14   1   -0.04    0.21
   5  14   1    0.04    0.24
  -5  14  -1    0.35    0.38
  -5  14  -1   -0.02    0.23
   5  14   1   -0.52    0.32
  -5  14  -1   -0.09    0.21
  -5  14  -1   -0.25    0.22
  -6 -14  -1   -0.76    0.91
   6 -14   1    0.12    0.38
  -6 -14  -1    1.81    1.23
   6  14   1    0.10    0.25
  -6  14  -1    0.09    0.26
  -6  14  -1   -0.32    0.32
   6  14   1   -0.04    0.29
   7 -14   1    0.33    0.41
  -7 -14  -1   -0.97    0.89
   7  14   1    0.39    0.47
  -7  14  -1   -0.21    0.39
  -7  14  -1    0.14    0.36
  -8  14  -1    0.41    0.47
   8  14   1    0.25    0.44
  -9 -15   1   -1.81    1.15
   9 -15  -1    0.79    0.48
  -9  15   1    0.42    0.60
   9  15  -1    0.53    0.56
  -9  15   1    0.17    0.38
  -8 -15   1    5.92    2.23
  -8 -15   1   -1.29    0.77
   8 -15  -1    0.38    0.43
   8  15  -1    0.48    0.48
  -8  15   1    0.58    0.54
  -8  15   1   -0.41    0.40
  -7 -15   1   -1.78    1.03
   7 -15  -1   -0.02    0.36
   7  15  -1    0.45    0.48
  -7  15   1   -0.04    0.29
  -6 -15   1   -1.73    1.06
   6 -15  -1    0.63    0.43
  -6 -15   1    1.05    1.74
  -6  15   1    0.35    0.34
  -6  15   1    0.49    0.37
   6  15  -1    0.35    0.31
   6  15  -1   -0.23    0.40
  -5 -15   1    0.13    1.48
  -5 -15   1   -1.15    0.76
   5 -15  -1    0.27    0.30
   5  15  -1    0.26    0.32
  -5  15   1    0.12    0.31
  -5  15   1    0.47    0.31
  -4 -15   1   -0.13    0.34
  -4 -15   1   -0.36    1.16
   4 -15  -1    0.17    0.39
  -4 -15   1   -0.37    1.36
  -4  15   1    0.08    0.36
  -4  15   1   -0.07    0.33
  -4  15   1    0.14    0.32
   4  15  -1   -0.03    0.27
  -3 -15   1    1.24    1.65
  -3 -15   1    0.33    1.15
  -3 -15   1    2.68    0.59
   3 -15  -1    1.67    0.53
   3 -15  -1    2.36    0.88
  -3  15   1    1.91    0.41
   3  15  -1    1.04    0.32
  -3  15   1    1.57    0.49
   3  15  -1    1.59    0.45
  -3  15   1    1.76    0.46
  -2 -15   1    7.89    1.98
   2 -15  -1    5.49    1.08
   2 -15  -1    7.39    0.74
  -2 -15   1    8.17    0.75
  -2 -15   1    3.78    1.16
  -2  15   1    7.94    0.70
   2  15  -1    6.88    0.80
   2  15  -1    7.67    0.88
  -2  15   1    7.01    0.83
  -2  15   1    8.60    0.95
   2  15  -1    7.06    0.69
   1 -15  -1   12.07    0.90
  -1 -15   1    9.69    1.51
   1 -15  -1   11.33    1.65
  -1 -15   1    9.67    1.95
  -1 -15   1   10.92    0.91
  -1  15   1   10.40    0.97
   1  15  -1   11.34    0.83
  -1  15   1   12.96    0.98
   1  15  -1   11.00    0.86
  -1  15   1   12.36    0.92
   1  15  -1   11.29    0.94
   0 -15  -1    5.68    0.76
   0 -15  -1    3.94    1.04
   0 -15   1    5.52    1.66
   0 -15  -1    5.35    1.30
   0 -15   1    5.03    1.11
   0 -15   1    6.60    0.79
   0  15  -1    4.85    0.64
   0  15   1    6.64    0.76
   0  15   1    7.00    0.86
   0  15  -1    6.18    0.76
   0  15   1    5.74    0.70
   0  15  -1    6.55    0.72
   1 -15   1    0.56    0.63
  -1 -15  -1    1.24    0.41
   1 -15   1    0.68    0.46
   1 -15   1   -0.16    0.94
  -1 -15  -1    0.97    0.84
  -1 -15  -1   -0.11    0.86
  -1  15  -1    0.40    0.34
   1  15   1    0.75    0.41
  -1  15  -1    0.63    0.31
  -1  15  -1    0.79    0.31
   1  15   1    0.60    0.47
   1  15   1    0.91    0.31
  -2 -15  -1   -0.92    1.03
   2 -15   1    0.15    0.42
  -2 -15  -1    0.68    0.45
  -2 -15  -1   -0.17    0.86
   2 -15   1   -0.23    0.87
   2 -15   1    0.30    0.53
  -2  15  -1   -0.04    0.41
   2  15   1    0.31    0.33
  -2  15  -1    0.07    0.29
  -2  15  -1    0.49    0.30
   2  15   1    0.33    0.39
   2  15   1    0.42    0.26
  -3 -15  -1    3.55    0.67
   3 -15   1    3.54    1.02
  -3 -15  -1    2.57    1.12
  -3 -15  -1    4.00    1.42
   3 -15   1    4.30    0.69
   3  15   1    3.11    0.66
   3  15   1    3.41    0.60
  -3  15  -1    2.82    0.60
  -3  15  -1    3.08    0.64
  -3  15  -1    3.18    0.51
   4 -15   1    0.68    0.45
  -4 -15  -1   -0.96    0.74
  -4 -15  -1    0.37    0.32
  -4 -15  -1    0.52    1.19
   4  15   1    0.52    0.48
   4  15   1    0.35    0.30
  -4  15  -1    0.27    0.28
  -4  15  -1    0.26    0.37
  -4  15  -1    0.12    0.28
  -5 -15  -1    0.56    1.10
   5 -15   1    0.44    0.41
  -5 -15  -1   -2.08    0.98
  -5 -15  -1    0.41    0.41
   5  15   1   -0.31    0.26
  -5  15  -1    0.06    0.30
  -5  15  -1    0.04    0.30
  -5  15  -1   -0.01    0.33
  -6 -15  -1   -1.70    1.00
  -6 -15  -1    4.40    1.78
   6 -15   1   -0.17    0.36
   6  15   1    0.22    0.47
  -6  15  -1    0.19    0.43
  -6  15  -1   -0.26    0.37
   7 -15   1    0.05    0.40
  -7 -15  -1   -2.04    1.04
   7  15   1   -0.55    0.42
  -7  15  -1    0.21    0.46
  -7  15  -1    0.40    0.47
   8 -15   1    0.38    0.45
   8  15   1    0.01    0.47
   8 -16  -1    2.35    0.62
  -8 -16   1    7.33    2.49
  -8 -16   1   -0.21    1.19
  -8  16   1    1.56    0.67
  -8  16   1    1.29    0.73
   8  16  -1    2.42    0.68
  -7 -16   1    4.90    2.18
   7 -16  -1    0.17    0.43
   7  16  -1    0.22    0.47
  -7  16   1    0.02    0.45
   6 -16  -1   -0.21    0.38
  -6 -16   1    0.59    1.74
  -6  16   1    0.35    0.44
  -6  16   1   -0.26    0.30
   6  16  -1   -0.09    0.42
   5 -16  -1    0.24    0.43
  -5 -16   1   -1.00    1.57
  -5 -16   1   -2.22    1.20
  -5  16   1    0.16    0.35
   5  16  -1    0.13    0.43
  -5  16   1   -0.22    0.37
   4 -16  -1    0.48    0.44
  -4 -16   1    0.54    0.44
  -4 -16   1   -1.26    1.53
  -4  16   1    0.70    0.45
   4  16  -1    0.92    0.42
  -4  16   1    0.21    0.36
  -4  16   1    0.06    0.25
  -3 -16   1    0.03    0.29
   3 -16  -1    0.75    0.72
  -3 -16   1   -2.20    1.04
   3 -16  -1   -0.46    0.36
  -3  16   1   -0.32    0.37
  -3  16   1   -0.03    0.24
   3  16  -1   -0.07    0.29
  -3  16   1    0.13    0.35
  -2 -16   1    0.75    1.21
  -2 -16   1    0.93    1.68
   2 -16  -1    1.92    0.91
   2 -16  -1    2.25    0.54
  -2 -16   1    1.79    0.48
  -2  16   1    1.67    0.48
   2  16  -1    2.26    0.52
   2  16  -1    1.83    0.56
  -2  16   1    2.06    0.51
  -2  16   1    2.47    0.54
   2  16  -1    1.65    0.42
   1 -16  -1    1.23    0.78
   1 -16  -1    1.05    0.40
  -1 -16   1   -0.91    1.35
  -1 -16   1    1.60    0.46
  -1 -16   1    1.42    0.92
  -1  16   1    1.39    0.55
  -1  16   1    1.69    0.43
   1  16  -1    1.38    0.41
   1  16  -1    1.66    0.48
   1  16  -1    1.88    0.58
  -1  16   1    1.24    0.36
   0 -16  -1    4.21    1.13
   0 -16  -1    4.99    0.78
   0 -16   1    4.45    1.59
   0 -16   1    4.79    0.76
   0 -16   1    5.25    1.31
   0  16   1    3.66    0.58
   0  16  -1    4.14    0.59
   0  16  -1    3.72    0.61
   0  16   1    6.06    0.74
   0  16   1    5.59    0.83
   0  16  -1    5.62    0.82
   1 -16   1    0.13    0.80
  -1 -16  -1   -0.69    0.91
   1 -16   1   -0.67    1.01
  -1 -16  -1   -0.71    0.99
  -1 -16  -1    0.68    0.38
   1 -16   1    0.29    0.46
   1  16   1    0.37    0.32
  -1  16  -1    0.71    0.47
  -1  16  -1    0.68    0.32
   1  16   1    0.35    0.45
   1  16   1    0.20    0.25
  -1  16  -1    0.11    0.25
  -2 -16  -1    1.72    1.04
  -2 -16  -1    2.62    0.57
   2 -16   1    1.46    1.06
   2 -16   1    2.47    0.55
   2 -16   1    3.02    1.00
  -2 -16  -1    1.63    1.26
  -2  16  -1    1.38    0.42
  -2  16  -1    2.39    0.51
   2  16   1    2.06    0.47
   2  16   1    2.41    0.64
  -2  16  -1    2.72    0.59
  -3 -16  -1    0.88    0.40
  -3 -16  -1   -0.40    1.21
   3 -16   1    1.76    0.58
  -3 -16  -1    0.98    1.29
  -3  16  -1    1.36    0.50
  -3  16  -1    1.25    0.53
  -3  16  -1    1.66    0.38
   3  16   1    2.42    0.56
   3  16   1    0.85    0.44
  -4 -16  -1    2.24    1.37
  -4 -16  -1    1.57    0.54
   4 -16   1    1.81    0.61
  -4 -16  -1    0.08    1.00
   4  16   1    0.72    0.42
  -4  16  -1    1.74    0.55
  -4  16  -1    0.65    0.36
  -4  16  -1    0.93    0.50
   4  16   1    1.22    0.51
  -5 -16  -1    1.97    1.38
  -5 -16  -1   -1.83    1.23
   5 -16   1   -0.24    0.41
   5  16   1    0.70    0.53
  -5  16  -1   -0.10    0.26
  -5  16  -1   -0.02    0.35
  -6 -16  -1    3.77    1.56
   6 -16   1    0.25    0.33
  -6  16  -1   -0.24    0.34
  -6  16  -1   -0.13    0.40
   6  16   1   -0.25    0.32
  -7  16  -1    0.38    0.51
   8 -16   1    0.53    0.53
   8 -17  -1   -0.32    0.44
  -8 -17   1    4.57    2.30
   8  17  -1   -0.22    0.49
  -8  17   1    0.18    0.59
  -7 -17   1    3.40    2.17
   7 -17  -1   -0.27    0.40
  -7  17   1   -0.05    0.33
  -7  17   1   -0.29    0.42
   7  17  -1   -0.28    0.48
   6 -17  -1    0.35    0.49
  -6 -17   1    2.96    2.13
   6  17  -1    0.40    0.41
  -6  17   1    0.74    0.53
  -5 -17   1   -0.70    1.77
  -5 -17   1   -3.04    1.36
   5 -17  -1   -0.27    0.30
  -5  17   1    0.18    0.34
   5  17  -1    0.45    0.49
  -5  17   1    1.01    0.44
   4 -17  -1    2.02    0.63
  -4 -17   1   -0.35    1.06
  -4 -17   1    0.48    2.01
  -4 -17   1    1.76    0.56
  -4  17   1    1.77    0.45
  -4  17   1    2.02    0.61
   4  17  -1    1.35    0.49
   3 -17  -1    4.15    1.02
  -3 -17   1    3.53    2.15
  -3 -17   1    4.71    0.73
  -3 -17   1    1.00    1.44
   3 -17  -1    5.36    0.81
  -3  17   1    4.24    0.63
  -3  17   1    3.69    0.69
  -3  17   1    5.03    0.82
   3  17  -1    4.17    0.72
   2 -17  -1    0.84    0.43
   2 -17  -1    0.57    0.66
  -2 -17   1    0.55    0.37
  -2 -17   1   -1.27    0.73
  -2  17   1    0.45    0.34
   2  17  -1    0.04    0.36
  -2  17   1    0.79    0.40
   2  17  -1    0.52    0.32
  -2  17   1    0.51    0.37
   2  17  -1    0.17    0.30
  -1 -17   1   -0.02    0.76
  -1 -17   1    0.96    0.43
   1 -17  -1    0.71    0.41
  -1 -17   1   -1.18    1.30
   1 -17  -1    1.57    1.04
  -1  17   1    0.60    0.38
   1  17  -1    1.38    0.48
   1  17  -1    0.57    0.51
   1  17  -1    0.83    0.38
  -1  17   1    0.21    0.30
  -1  17   1    0.66    0.51
   0 -17  -1    0.31    0.74
   0 -17  -1    0.46    0.50
   0 -17   1   -2.20    1.30
   0 -17   1    1.10    0.52
   0 -17   1    0.64    1.00
   0  17  -1    0.70    0.51
   0  17   1    1.01    0.45
   0  17  -1    0.76    0.36
   0  17   1    0.11    0.46
   0  17  -1    0.52    0.38
   0  17   1    0.84    0.36
   1 -17   1    0.05    0.33
  -1 -17  -1   -1.78    1.00
   1 -17   1    0.01    0.61
  -1 -17  -1    0.59    0.39
   1  17   1    0.05    0.25
  -1  17  -1    0.08    0.43
  -1  17  -1    0.28    0.29
   1  17   1    0.42    0.32
   1  17   1    0.16    0.36
  -1  17  -1    0.30    0.28
  -2 -17  -1    1.15    0.45
   2 -17   1    1.30    0.58
   2 -17   1    1.47    0.72
  -2 -17  -1   -1.06    1.21
  -2  17  -1    0.91    0.42
  -2  17  -1    0.53    0.35
   2  17   1    0.29    0.33
   2  17   1    0.29    0.49
  -2  17  -1    1.53    0.57
   3 -17   1   -0.15    0.42
  -3 -17  -1    0.09    0.44
   3  17   1    0.24    0.49
  -3  17  -1   -0.55    0.30
  -3  17  -1   -0.18    0.40
  -3  17  -1    0.00    0.30
   3  17   1   -0.04    0.28
  -4 -17  -1   -2.42    1.25
   4 -17   1    0.13    0.36
  -4 -17  -1   -0.10    1.16
  -4 -17  -1   -0.16    0.41
   4  17   1   -0.01    0.26
  -4  17  -1    0.00    0.44
  -4  17  -1    0.04    0.39
   4  17   1    0.25    0.49
  -4  17  -1   -0.22    0.29
  -4  17  -1   -0.19    0.32
  -5 -17  -1    1.91    1.36
   5 -17   1   -0.16    0.45
   5  17   1   -0.22    0.46
  -5  17  -1   -0.20    0.29
  -5  17  -1    0.04    0.35
  -6 -17  -1   -1.55    1.03
   6 -17   1    0.22    0.38
  -6 -17  -1    4.95    1.88
  -6  17  -1    0.37    0.52
   6  17   1    0.04    0.56
  -6  17  -1    0.52    0.50
   7 -17   1    0.77    0.58
  -7  17  -1    0.28    0.55
   7  17   1    0.26    0.56
  -7  17  -1    0.78    0.56
  -7 -18   1    2.05    2.21
   6 -18  -1   -0.15    0.50
  -6 -18   1   -0.29    2.59
  -6  18   1    0.03    0.36
   6  18  -1    0.12    0.43
   5 -18  -1    0.34    0.54
  -5 -18   1   -1.88    2.06
  -5  18   1    0.35    0.40
   5  18  -1   -0.13    0.51
  -5  18   1    0.10    0.35
   4 -18  -1    0.05    0.36
  -4 -18   1   -3.57    2.10
   4  18  -1   -0.13    0.37
  -4  18   1    0.08    0.40
  -4  18   1    0.11    0.41
   3 -18  -1   -0.08    0.46
  -3 -18   1   -1.80    0.84
  -3 -18   1    0.25    0.35
  -3  18   1    0.28    0.38
  -3  18   1   -0.25    0.37
   3  18  -1   -0.16    0.35
  -3  18   1   -0.12    0.36
   2 -18  -1    1.96    0.84
  -2 -18   1   -0.16    1.85
  -2 -18   1    0.23    0.97
   2 -18  -1    2.06    0.60
  -2 -18   1    2.24    0.59
  -2  18   1    1.76    0.53
   2  18  -1    2.06    0.58
  -2  18   1    1.29    0.42
  -2  18   1    1.17    0.58
   1 -18  -1    3.56    0.69
   1 -18  -1    3.05    1.24
  -1 -18   1    3.74    0.70
  -1 -18   1    2.55    1.11
  -1  18   1    2.30    0.66
  -1  18   1    2.51    0.56
  -1  18   1    3.17    0.64
   1  18  -1    3.66    0.62
   1  18  -1    3.89    0.80
   1  18  -1    2.00    0.50
   0 -18  -1    0.14    0.77
   0 -18   1   -0.22    0.98
   0 -18  -1    0.89    0.54
   0 -18   1    0.20    0.36
   0  18   1   -0.06    0.49
   0  18   1    0.19    0.44
   0  18  -1    0.53    0.34
   0  18  -1    0.23    0.36
   0  18  -1    0.37    0.39
   0  18   1    0.26    0.33
  -1 -18  -1    1.10    1.29
   1 -18   1    3.90    0.82
   1 -18   1    3.00    0.98
  -1 -18  -1    4.64    0.82
  -1  18  -1    4.06    0.67
   1  18   1    2.34    0.52
  -1  18  -1    4.32    0.76
  -1  18  -1    2.27    0.53
   1  18   1    4.09    0.75
  -2 -18  -1    0.77    0.53
   2 -18   1    1.72    0.91
   2 -18   1    0.11    0.48
  -2 -18  -1   -1.89    1.22
  -2  18  -1    0.46    0.34
  -2  18  -1    0.12    0.37
   2  18   1    0.50    0.54
  -2  18  -1    1.12    0.39
   2  18   1    0.46    0.37
  -3 -18  -1    0.00    0.43
   3 -18   1   -0.21    0.44
   3  18   1   -0.04    0.30
  -3  18  -1    0.08    0.33
   3  18   1   -0.44    0.48
  -3  18  -1   -0.29    0.37
  -3  18  -1   -0.36    0.45
  -4 -18  -1    1.06    0.47
   4 -18   1    0.45    0.56
   4  18   1    0.46    0.44
  -4  18  -1    0.82    0.41
  -4  18  -1   -0.33    0.39
   4  18   1    0.38    0.54
  -5 -18  -1   -1.84    1.12
   5 -18   1    0.75    0.58
  -5  18  -1    1.13    0.56
  -5  18  -1    1.39    0.51
   5  18   1    0.35    0.57
   6 -18   1   -0.73    0.46
   6  18   1   -0.17    0.53
  -6  18  -1    0.30    0.54
  -6  18  -1   -0.12    0.39
  -6 -19   1    0.93    3.07
   5 -19  -1   -0.09    0.40
  -5 -19   1   -3.88    2.35
   5  19  -1   -0.97    0.47
  -5  19   1   -0.57    0.43
  -5  19   1   -0.35    0.37
   4 -19  -1    0.20    0.53
   4  19  -1   -0.18    0.39
  -4  19   1    0.21    0.33
  -4  19   1    0.13    0.34
   3 -19  -1    0.20    0.55
  -3 -19   1    0.00    0.36
   3  19  -1   -0.43    0.33
  -3  19   1   -0.19    0.25
  -3  19   1    0.01    0.41
  -3  19   1   -0.29    0.32
   2 -19  -1   -0.14    0.84
  -2 -19   1   -0.09    0.48
   2 -19  -1    0.30    0.54
  -2 -19   1   -2.28    1.15
  -2  19   1    0.98    0.60
  -2  19   1    0.22    0.43
   2  19  -1    0.88    0.49
  -2  19   1    0.23    0.41
   1 -19  -1    0.10    0.75
   1 -19  -1    0.00    0.38
  -1 -19   1    0.12    0.52
  -1 -19   1   -1.13    1.07
   1  19  -1    0.50    0.59
  -1  19   1   -0.01    0.34
  -1  19   1   -0.03    0.51
  -1  19   1    0.84    0.49
   1  19  -1    0.44    0.34
   0 -19   1    1.83    1.25
   0 -19   1    3.69    0.77
   0 -19  -1    4.72    0.88
   0 -19  -1    3.11    1.16
   0  19   1    3.79    0.67
   0  19  -1    4.23    0.72
   0  19  -1    3.18    0.65
   0  19   1    3.40    0.63
   0  19   1    3.99    0.77
   0  19  -1    4.83    0.82
  -1 -19  -1   -0.42    0.89
  -1 -19  -1    0.71    0.55
   1 -19   1    0.10    0.92
   1 -19   1    0.08    0.53
  -1  19  -1    0.08    0.37
   1  19   1   -0.18    0.28
   1  19   1    0.04    0.55
  -1  19  -1    0.62    0.43
  -1  19  -1   -0.09    0.52
  -2 -19  -1    1.09    0.61
  -2 -19  -1   -1.06    0.95
   2 -19   1    1.42    0.78
   2 -19   1    0.63    0.46
  -2  19  -1    0.97    0.39
  -2  19  -1    0.41    0.47
   2  19   1    0.76    0.42
   2  19   1    0.87    0.49
  -2  19  -1    0.78    0.62
   3 -19   1    0.09    0.52
  -3 -19  -1    0.84    0.56
   3  19   1    0.48    0.48
  -3  19  -1    0.34    0.38
  -3  19  -1    0.48    0.57
   3  19   1    0.43    0.49
  -3  19  -1    0.54    0.42
  -4 -19  -1   -0.43    0.50
   4 -19   1   -0.31    0.52
  -4  19  -1   -0.26    0.42
   4  19   1   -0.63    0.32
   5 -19   1    0.61    0.48
   5  19   1   -0.02    0.59
  -5  19  -1    0.43    0.43
  -4  20   1   -0.06    0.45
  -4  20   1   -0.35    0.40
  -3 -20   1    0.09    0.39
   3 -20  -1    0.49    0.62
  -3 -20   1   -2.35    0.96
  -3  20   1   -0.07    0.31
  -3  20   1   -0.42    0.38
   3  20  -1   -0.12    0.41
  -2 -20   1    0.08    0.56
   2 -20  -1   -0.01    0.53
   2 -20  -1    0.96    0.77
  -2  20   1   -0.05    0.39
  -2  20   1    0.19    0.47
   2  20  -1   -0.68    0.33
  -2  20   1   -0.19    0.53
   1 -20  -1    0.26    0.46
   1 -20  -1   -0.13    0.72
  -1 -20   1    0.72    0.59
  -1 -20   1   -1.04    1.16
  -1  20   1   -0.93    0.47
  -1  20   1   -0.07    0.38
  -1  20   1   -0.14    0.45
   1  20  -1    0.05    0.56
   0 -20   1    0.31    1.09
   0 -20   1    0.98    0.63
   0 -20  -1    1.42    0.69
   0 -20  -1    0.10    0.90
   0  20   1   -0.09    0.33
   0  20  -1    0.82    0.48
   0  20  -1    0.22    0.62
   0  20  -1    0.20    0.41
   0  20   1    0.05    0.42
  -1 -20  -1    0.79    0.59
   1 -20   1    1.32    1.04
   1 -20   1    0.50    0.49
  -1 -20  -1   -0.57    0.93
  -1  20  -1   -0.05    0.56
   1  20   1   -0.09    0.46
   1  20   1   -0.23    0.57
  -1  20  -1    0.05    0.41
  -1  20  -1    0.01    0.42
   2 -20   1   -0.24    0.57
   2 -20   1    1.86    1.02
  -2 -20  -1    0.48    0.56
  -2 -20  -1   -1.75    0.97
   2  20   1    0.49    0.51
   2  20   1    0.36    0.61
  -2  20  -1   -0.26    0.26
  -2  20  -1    0.04    0.45
  -2  20  -1   -0.20    0.57
   3 -20   1    0.01    0.61
  -3 -20  -1   -0.01    0.39
   3  20   1    0.32    0.62
   3  20   1    0.18    0.48
  -3  20  -1   -0.30    0.52
  -3  20  -1   -0.39    0.30
  -3  20  -1   -0.14    0.38
  -4  20  -1   -0.20    0.35
  -2 -21   1   -0.43    0.51
  -2  21   1   -0.45    0.43
   2  21  -1    0.57    0.52
  -2  21   1   -0.71    0.54
   1 -21  -1   -0.35    0.39
  -1 -21   1    0.18    0.60
  -1  21   1   -0.10    0.32
  -1  21   1   -0.69    0.58
   1  21  -1   -0.05    0.48
   0 -21   1    0.07    0.59
   0 -21  -1    0.16    0.55
   0  21   1    0.23    0.46
   0  21  -1   -0.58    0.56
   0  21   1   -0.16    0.33
  -1 -21  -1    1.08    0.66
   1 -21   1    2.36    0.83
  -1  21  -1    1.06    0.60
   1  21   1    0.87    0.72
  -1  21  -1    2.68    0.66
  -1  21  -1    1.74    0.67
  -2  21  -1   -0.45    0.40
 -13   0   2    0.17    0.49
 -13   0   2    0.23    0.46
 -12   0   2    0.74    0.57
 -12   0   2   -0.13    0.38
 -11   0   2    0.19    0.36
 -11   0   2   -0.05    0.37
 -10   0   2    1.15    0.29
 -10   0   2    1.02    0.60
 -10   0   2    0.44    0.40
 -10   0   2    1.22    0.35
  -9   0   2   -0.05    0.29
  -9   0   2    0.00    0.17
  -9   0   2    0.06    0.22
   9   0  -2   -0.06    0.07
   8   0  -2    0.33    0.09
  -8   0   2    0.13    0.27
  -8   0   2    0.22    0.18
   8   0  -2    0.16    0.08
   7   0  -2    0.02    0.06
   7   0  -2    0.02    0.06
  -7   0   2    0.04    0.14
  -7   0   2    0.02    0.13
   6   0  -2    0.18    0.05
  -6   0   2   -0.03    0.11
  -6   0   2    0.00    0.12
  -6   0   2    0.00    0.17
   6   0  -2    0.20    0.05
  -5   0   2   -0.12    0.10
  -4   0   2   23.67    0.73
  -3   0   2   -0.04    0.07
  -2   0   2   59.93    0.74
  -2   0   2   61.60    0.74
   2   0  -2   61.33    1.00
   2   0  -2   59.08    0.77
  -2   0   2   61.47    0.99
  -2   0   2   58.49    2.04
   1   0  -2    0.06    0.06
   1   0  -2   -0.04    0.04
   1   0  -2   -0.05    0.15
  -1   0   2    0.14    0.11
  -1   0   2    0.01    0.04
   1   0  -2   -0.07    0.05
  -1   0   2   -0.05    0.05
  -1   0   2    0.10    0.17
  -1   0   2    0.02    0.05
   0   0  -2  202.17    3.88
   0   0   2  198.85    4.56
   0   0  -2  208.12    4.61
   0   0   2  202.59    2.28
   0   0   2  200.68    2.37
   0   0  -2  203.87    2.34
   0   0  -2  200.30    2.38
   0   0   2  208.67    2.71
   0   0  -2  184.46    3.16
   0   0   2  204.10    2.35
   0   0   2  201.00    3.86
  -1   0  -2    0.05    0.07
   1   0   2   -0.26    0.22
   1   0   2    0.00    0.06
   1   0   2    0.07    0.05
  -1   0  -2    0.04    0.08
  -1   0  -2   -0.03    0.07
   1   0   2   -0.03    0.06
  -1   0  -2   -0.21    0.23
  -1   0  -2   -0.09    0.04
   1   0   2   -0.04    0.06
  -1   0  -2    0.00    0.09
   1   0   2    0.02    0.07
   2   0   2    0.71    0.07
  -2   0  -2    0.57    0.07
   2   0   2    0.54    0.10
   2   0   2    0.60    0.15
  -2   0  -2    0.69    0.16
  -2   0  -2    0.42    0.10
  -2   0  -2    0.25    0.13
   2   0   2    0.39    0.14
  -2   0  -2    0.32    0.15
   3   0   2   -0.16    0.11
  -3   0  -2    0.02    0.05
   3   0   2   -0.08    0.06
  -3   0  -2   -0.08    0.08
  -3   0  -2    0.05    0.08
   3   0   2   -0.03    0.11
  -3   0  -2   -0.04    0.09
   4   0   2    6.73    0.38
  -4   0  -2    7.90    0.43
  -4   0  -2    7.56    0.82
  -4   0  -2    7.46    0.23
   4   0   2    7.11    0.40
   4   0   2    7.92    0.44
  -5   0  -2    0.00    0.18
  -5   0  -2   -0.02    0.12
   5   0   2    0.14    0.16
  -5   0  -2    0.01    0.07
  -5   0  -2    0.01    0.10
   5   0   2    0.04    0.14
  -6   0  -2    0.00    0.21
   6   0   2   -0.17    0.13
  -6   0  -2    0.05    0.11
  -6   0  -2   -0.10    0.08
  -6   0  -2   -0.17    0.12
   6   0   2   -0.03    0.16
  -7   0  -2   -0.08    0.14
   7   0   2   -0.14    0.15
  -7   0  -2    0.09    0.17
  -7   0  -2    0.13    0.13
   7   0   2   -0.07    0.15
  -8   0  -2    5.57    0.55
   8   0   2    5.33    0.49
  -8   0  -2    3.53    0.75
  -9   0  -2   -0.06    0.29
  -9   0  -2   -0.18    0.28
  -9   0  -2   -0.16    0.18
   9   0   2   -0.22    0.23
 -10   0  -2    2.18    0.73
 -10   0  -2    3.60    1.03
  10   0   2    3.57    0.47
 -11   0  -2    0.26    0.61
 -11   0  -2    0.36    0.50
  11   0   2    0.37    0.30
 -12   0  -2    0.18    0.52
  12   0   2    0.51    0.31
 -12   0  -2    1.00    0.67
 -13  -1   2    0.36    0.51
 -13  -1   2    0.24    0.47
 -13   1   2    1.28    0.73
 -13   1   2   -0.03    0.46
 -12  -1   2    0.50    0.50
 -12  -1   2    1.32    0.74
 -12   1   2    0.97    0.64
 -12   1   2    0.37    0.41
 -11  -1   2    0.54    0.55
 -11  -1   2    0.15    0.37
 -11   1   2    0.15    0.37
 -11   1   2    0.06    0.24
 -11   1   2   -0.06    0.23
 -10  -1   2    1.13    0.52
 -10  -1   2    1.54    0.69
 -10  -1   2    2.05    0.40
 -10   1   2    1.78    0.64
 -10   1   2    1.62    0.40
 -10   1   2    1.94    0.34
  -9  -1   2    3.41    0.72
   9  -1  -2    5.78    0.19
  -9  -1   2    4.13    0.89
  -9  -1   2    6.12    0.67
  -9   1   2    5.50    0.50
   9   1  -2    5.81    0.23
  -9   1   2    5.86    0.67
  -9   1   2    3.79    0.79
  -8  -1   2   10.31    0.73
   8  -1  -2    9.44    0.25
   8  -1  -2    9.22    0.25
  -8  -1   2   10.92    1.25
  -8  -1   2   10.10    1.22
   8   1  -2    9.03    0.28
   8   1  -2    9.30    0.28
  -8   1   2    9.08    0.58
  -8   1   2    9.28    1.28
  -8   1   2   10.29    0.77
  -7  -1   2    1.01    0.24
   7  -1  -2    1.40    0.11
  -7  -1   2    1.18    0.43
   7  -1  -2    1.46    0.11
  -7  -1   2    0.83    0.33
   7   1  -2    1.46    0.14
   7   1  -2    1.26    0.13
  -7   1   2    1.19    0.26
  -7   1   2    0.65    0.30
  -6  -1   2    0.14    0.15
   6  -1  -2    0.27    0.06
  -6  -1   2    0.04    0.27
   6  -1  -2    0.17    0.06
  -6  -1   2    0.16    0.14
   6   1  -2    0.18    0.07
  -6   1   2    0.09    0.19
  -6   1   2    0.05    0.14
  -6   1   2    0.04    0.17
   6   1  -2    0.25    0.07
  -5  -1   2   16.41    0.67
  -5  -1   2   18.49    1.22
   5  -1  -2   16.76    0.27
  -5  -1   2   17.22    1.17
   5  -1  -2   16.18    0.26
   5   1  -2   16.58    0.31
  -5   1   2   17.96    0.83
  -5   1   2   18.56    0.71
   4  -1  -2    6.16    0.13
   4  -1  -2    6.03    0.13
  -4  -1   2    5.95    0.66
  -4  -1   2    5.86    0.40
   4   1  -2    6.09    0.17
   4   1  -2    6.07    0.17
   3  -1  -2    1.11    0.08
  -3  -1   2    1.27    0.19
  -3  -1   2    0.70    0.23
  -3  -1   2    1.12    0.07
  -3  -1   2    1.07    0.07
   3  -1  -2    1.08    0.08
   3   1  -2    1.10    0.09
   3   1  -2    1.12    0.09
   3   1  -2    0.82    0.16
  -2  -1   2  109.74    1.49
  -2  -1   2  110.93    2.33
   2  -1  -2  111.83    1.32
  -2  -1   2  112.38    1.30
  -2  -1   2  108.70    3.25
  -2  -1   2  111.36    1.30
   2   1  -2  111.14    1.50
   2   1  -2  109.36    1.32
  -2   1   2  109.78    1.28
  -2   1   2  109.05    1.58
   1  -1  -2   71.97    1.09
  -1  -1   2   71.46    0.97
  -1  -1   2   71.52    0.98
  -1  -1   2   70.12    1.55
  -1  -1   2   71.45    1.38
   1  -1  -2   72.96    0.97
   1  -1  -2   68.96    1.85
   1  -1  -2   70.41    0.99
  -1  -1   2   68.77    2.19
  -1   1   2   70.00    1.86
   1   1  -2   71.48    1.00
  -1   1   2   71.50    1.09
  -1   1   2   74.51    1.83
  -1   1   2   71.86    1.37
  -1   1   2   71.53    0.99
  -1   1   2   71.35    0.93
   1   1  -2   70.82    1.38
   1   1  -2   68.84    2.16
  -1   1   2   70.74    0.96
   1   1  -2   72.65    0.98
   0  -1   2  144.78    2.10
   0  -1  -2  142.98    2.48
   0  -1  -2  145.07    1.84
   0  -1   2  144.64    2.87
   0  -1  -2  144.04    1.38
   0  -1   2  141.88    3.60
   0  -1  -2  145.24    3.33
   0  -1  -2  143.64    1.75
   0  -1   2  146.41    1.82
   0  -1   2  141.95    1.79
   0  -1  -2  142.88    3.04
   0  -1  -2  142.37    1.78
   0   1   2  144.11    2.48
   0   1   2  145.74    3.32
   0   1  -2  145.50    2.87
   0   1  -2  142.28    2.09
   0   1   2  145.15    1.75
   0   1   2  143.73    1.79
   0   1  -2  145.48    1.79
   0   1  -2  145.84    2.41
   0   1   2  147.51    3.05
   0   1  -2  142.91    3.62
   0   1  -2  142.66    1.82
   1  -1   2   24.98    0.64
  -1  -1  -2   23.24    1.07
   1  -1   2   23.45    0.56
  -1  -1  -2   23.41    0.84
  -1  -1  -2   23.28    0.58
  -1  -1  -2   23.90    0.55
   1  -1   2   23.78    1.20
  -1  -1  -2   23.88    1.01
   1  -1   2   23.74    0.97
  -1  -1  -2   24.13    0.47
   1  -1   2   24.04    0.56
   1   1   2   24.28    1.00
  -1   1  -2   24.11    0.97
  -1   1  -2   24.18    1.21
   1   1   2   24.33    0.85
   1   1   2   23.81    0.46
  -1   1  -2   23.39    0.55
  -1   1  -2   23.95    0.64
  -1   1  -2   22.72    0.57
   1   1   2   23.05    0.55
   1   1   2   23.17    0.56
   1   1   2   24.42    0.54
   2  -1   2   37.03    0.88
  -2  -1  -2   35.58    0.80
   2  -1   2   34.88    0.75
   2  -1   2   35.29    0.78
   2  -1   2   34.99    1.63
  -2  -1  -2   36.16    0.72
  -2  -1  -2   35.88    1.59
  -2  -1  -2   38.10    1.35
  -2  -1  -2   37.56    0.61
  -2  -1  -2   36.27    1.43
   2   1   2   35.51    0.76
  -2   1  -2   36.84    1.45
   2   1   2   35.44    0.59
   2   1   2   34.93    0.78
  -2   1  -2   36.18    0.79
   2   1   2   37.40    1.61
  -2   1  -2   37.14    0.89
   2   1   2   36.14    0.72
   3  -1   2   28.66    0.72
  -3  -1  -2   30.04    0.55
  -3  -1  -2   30.38    1.45
   3  -1   2   30.47    0.86
  -3  -1  -2   29.41    0.75
  -3  -1  -2   30.34    0.70
   3  -1   2   30.59    0.76
  -3  -1  -2   29.70    1.39
   3   1   2   29.24    0.73
  -3   1  -2   29.56    1.49
   3   1   2   31.15    0.78
  -3   1  -2   29.02    0.74
   3   1   2   30.36    0.70
   3   1   2   30.11    0.55
  -3   1  -2   31.93    0.87
  -4  -1  -2   12.56    1.00
  -4  -1  -2   11.78    0.35
  -4  -1  -2   12.52    0.52
   4  -1   2   12.02    0.49
  -4  -1  -2   13.41    1.08
   4  -1   2   11.87    0.50
  -4  -1  -2   12.93    0.49
  -4   1  -2   12.20    0.21
  -4   1  -2   10.71    0.55
   4   1   2   12.37    0.48
   4   1   2   12.43    0.51
  -4   1  -2   11.19    1.00
   4   1   2   11.63    0.48
  -4   1  -2   12.30    0.51
  -5  -1  -2    0.06    0.18
  -5  -1  -2    0.31    0.16
  -5  -1  -2    0.38    0.28
   5  -1   2    0.15    0.17
  -5  -1  -2    0.15    0.09
   5  -1   2    0.13    0.14
  -5  -1  -2    0.18    0.11
   5   1   2    0.24    0.16
  -5   1  -2    0.08    0.21
  -5   1  -2    0.06    0.11
   5   1   2    0.18    0.10
   5   1   2    0.20    0.14
  -5   1  -2    0.08    0.13
  -5   1  -2    0.10    0.06
  -6  -1  -2    2.13    0.32
   6  -1   2    2.22    0.32
  -6  -1  -2    1.38    0.53
  -6  -1  -2    1.65    0.23
  -6  -1  -2    1.89    0.20
   6  -1   2    1.68    0.30
  -6  -1  -2    0.99    0.33
  -6   1  -2    1.58    0.26
  -6   1  -2    1.99    0.15
   6   1   2    1.94    0.30
  -6   1  -2    2.48    0.32
   6   1   2    2.21    0.33
  -6   1  -2    1.68    0.44
  -7  -1  -2    1.09    0.26
  -7  -1  -2    0.73    0.33
   7  -1   2    1.53    0.30
   7  -1   2    1.30    0.27
  -7  -1  -2    0.81    0.20
  -7  -1  -2    0.84    0.49
  -7   1  -2    1.40    0.15
  -7   1  -2    1.05    0.25
  -7   1  -2    1.68    0.30
   7   1   2    1.73    0.30
  -7   1  -2    1.02    0.44
   7   1   2    1.54    0.29
  -8  -1  -2    0.32    0.34
   8  -1   2    1.11    0.28
  -8  -1  -2    1.06    0.24
  -8  -1  -2    0.84    0.54
  -8   1  -2    0.51    0.41
   8   1   2    0.96    0.28
  -8   1  -2    0.96    0.28
   9  -1   2    0.51    0.29
  -9  -1  -2    0.10    0.26
  -9  -1  -2    0.62    0.54
   9   1   2    0.13    0.27
  -9   1  -2    0.00    0.22
  -9   1  -2   -0.02    0.33
 -10  -1  -2    1.11    0.67
 -10  -1  -2    0.45    0.38
  10  -1   2    0.45    0.28
  10   1   2    0.24    0.27
 -10   1  -2    0.20    0.41
 -10   1  -2    0.12    0.39
 -11  -1  -2    1.48    0.74
  11  -1   2    1.34    0.36
 -11  -1  -2    1.22    0.59
 -11   1  -2    0.83    0.50
 -11   1  -2    1.60    0.87
  11   1   2    1.55    0.37
 -12  -1  -2   -0.04    0.32
  12  -1   2    0.62    0.29
 -12  -1  -2    0.27    0.54
  12   1   2    0.29    0.30
 -12   1  -2    0.67    0.69
 -12   1  -2    0.27    0.50
 -13  -2   2    0.11    0.33
 -13  -2   2    0.33    0.48
 -13   2   2    0.44    0.56
 -13   2   2    1.35    0.73
 -12  -2   2    0.05    0.39
 -12  -2   2    0.24    0.46
 -12   2   2    0.13    0.46
 -12   2   2    0.90    0.63
 -11  -2   2    0.11    0.36
 -11  -2   2    0.18    0.51
 -11   2   2    0.24    0.26
 -11   2   2    0.10    0.40
 -10  -2   2    0.17    0.37
 -10  -2   2    0.21    0.36
 -10   2   2   -0.12    0.21
 -10   2   2   -0.05    0.23
  -9  -2   2    8.01    1.25
  -9  -2   2    8.50    0.73
  -9  -2   2    5.53    1.03
   9  -2  -2    7.57    0.26
  -9   2   2    7.53    0.59
  -9   2   2    8.79    1.41
  -9   2   2    7.71    0.73
   9   2  -2    8.03    0.32
  -8  -2   2   -0.13    0.35
  -8  -2   2    0.09    0.24
   8  -2  -2   -0.07    0.09
   8  -2  -2    0.16    0.10
  -8  -2   2   -0.03    0.13
  -8   2   2    0.28    0.22
   8   2  -2    0.03    0.12
  -8   2   2    0.17    0.23
  -8   2   2    0.07    0.18
   8   2  -2    0.01    0.10
  -7  -2   2    1.18    0.42
   7  -2  -2    1.96    0.15
   7  -2  -2    1.78    0.16
  -7  -2   2    1.32    0.25
  -7  -2   2    1.22    0.38
  -7   2   2    1.62    0.33
   7   2  -2    2.23    0.18
  -7   2   2    1.18    0.39
  -7   2   2    2.09    0.30
   7   2  -2    2.30    0.19
   6  -2  -2   11.72    0.30
  -6  -2   2   11.72    0.65
  -6  -2   2   12.53    1.12
   6  -2  -2   12.02    0.31
  -6  -2   2   11.67    0.24
  -6  -2   2   12.85    1.11
   6   2  -2   11.47    0.33
  -6   2   2   11.69    0.74
  -6   2   2   11.52    0.56
   5  -2  -2   38.27    0.61
   5  -2  -2   37.88    0.60
  -5  -2   2   40.36    1.85
  -5  -2   2   40.80    1.79
  -5  -2   2   40.94    1.10
  -5  -2   2   39.92    0.58
  -5   2   2   38.86    0.47
   5   2  -2   38.59    0.65
  -5   2   2   38.46    1.27
   5   2  -2   39.16    0.68
  -5   2   2   39.82    0.99
   4  -2  -2  198.26    2.22
  -4  -2   2  195.11    2.20
  -4  -2   2  199.96    2.68
  -4  -2   2  198.36    4.48
  -4  -2   2  199.39    4.45
   4  -2  -2  196.15    2.21
  -4  -2   2  200.35    2.22
   4   2  -2  202.88    2.70
  -4   2   2  200.19    3.35
  -4   2   2  197.41    2.16
  -4   2   2  204.84    2.69
  -4   2   2  196.25    2.15
   4   2  -2  195.21    2.27
   3  -2  -2  106.42    1.32
  -3  -2   2  107.42    2.66
  -3  -2   2  106.11    1.31
  -3  -2   2  104.03    3.63
  -3  -2   2  108.89    1.33
  -3   2   2  106.95    1.29
   3   2  -2  106.72    1.35
   3   2  -2  106.68    1.64
  -3   2   2  104.05    1.63
  -3   2   2  107.73    1.30
   2  -2  -2   30.81    0.55
  -2  -2   2   30.18    1.56
  -2  -2   2   30.47    0.55
  -2  -2   2   30.05    1.05
   2  -2  -2   31.07    0.57
  -2  -2   2   30.77    0.56
   2  -2  -2   30.05    0.70
   2   2  -2   28.94    1.51
   2   2  -2   29.78    0.68
   2   2  -2   30.75    0.57
  -2   2   2   30.87    0.56
   2   2  -2   30.88    0.57
   2   2  -2   29.96    1.04
  -2   2   2   30.18    0.54
  -2   2   2   31.86    0.71
   1  -2  -2   39.02    0.76
   1  -2  -2   39.26    1.04
  -1  -2   2   39.82    1.66
   1  -2  -2   39.24    1.05
  -1  -2   2   39.71    1.06
  -1  -2   2   40.47    0.70
  -1  -2   2   41.19    0.89
   1  -2  -2   40.18    0.69
  -1  -2   2   39.58    0.70
   1  -2  -2   39.20    0.71
  -1  -2   2   40.60    0.91
  -1   2   2   38.96    0.68
   1   2  -2   39.36    0.87
   1   2  -2   39.76    1.05
  -1   2   2   40.43    1.08
   1   2  -2   39.97    0.72
  -1   2   2   40.69    1.05
   1   2  -2   39.84    0.70
   1   2  -2   38.34    1.61
  -1   2   2   39.34    0.76
  -1   2   2   39.86    0.71
   0  -2   2  270.11    6.47
   0  -2  -2  288.16    3.25
   0  -2  -2  285.44    3.18
   0  -2   2  278.85    3.26
   0  -2   2  283.62    5.06
   0  -2   2  279.86    3.77
   0  -2   2  282.70    4.67
   0  -2  -2  283.14    3.30
   0  -2  -2  286.56    5.91
   0  -2   2  282.97    3.26
   0  -2  -2  279.38    5.41
   0  -2  -2  281.81    4.79
   0   2  -2  289.88    3.26
   0   2   2  285.09    4.77
   0   2   2  279.72    3.24
   0   2  -2  278.76    6.51
   0   2  -2  280.01    3.78
   0   2   2  281.27    5.41
   0   2  -2  290.78    4.72
   0   2  -2  281.44    5.06
   0   2   2  287.46    3.30
   0   2  -2  280.42    3.28
   0   2   2  285.47    3.18
   1  -2   2  953.88   11.34
  -1  -2  -2  953.00   11.07
   1  -2   2  975.99   17.43
   1  -2   2  960.84   10.76
  -1  -2  -2  970.52   10.86
  -1  -2  -2  961.29   17.94
   1  -2   2  975.99   23.06
  -1  -2  -2  955.41   16.48
   1  -2   2  904.42   13.01
  -1  -2  -2  978.53   10.92
  -1   2  -2  930.02   12.88
  -1   2  -2 1000.00   11.22
   1   2   2  994.94   10.17
   1   2   2  971.13   15.98
  -1   2  -2  953.74   22.29
  -1   2  -2  950.15   10.46
   1   2   2  974.18   11.60
  -1   2  -2  936.28   18.53
   1   2   2  966.79   17.77
   1   2   2  974.08   11.31
   2  -2   2   42.87    0.51
  -2  -2  -2   44.32    1.52
  -2  -2  -2   42.66    0.91
  -2  -2  -2   43.82    0.66
   2  -2   2   43.08    0.88
   2  -2   2   45.16    1.07
   2  -2   2   43.44    0.90
  -2  -2  -2   43.73    1.63
   2  -2   2   42.51    1.86
  -2  -2  -2   43.79    0.76
   2   2   2   42.22    0.88
  -2   2  -2   41.41    1.05
   2   2   2   43.97    0.74
   2   2   2   44.20    0.93
   2   2   2   41.99    0.75
   2   2   2   42.57    1.49
  -2   2  -2   44.17    0.91
  -2   2  -2   43.00    1.62
  -3  -2  -2    0.33    0.19
  -3  -2  -2    0.55    0.12
  -3  -2  -2    0.45    0.11
   3  -2   2    0.41    0.16
  -3  -2  -2    0.41    0.08
  -3  -2  -2    0.65    0.18
  -3  -2  -2    0.05    0.22
   3  -2   2    0.27    0.39
   3  -2   2    0.40    0.13
  -3   2  -2    0.70    0.18
   3   2   2    0.51    0.17
   3   2   2    0.66    0.12
  -3   2  -2    0.30    0.17
  -3   2  -2    0.42    0.14
   3   2   2    0.41    0.08
  -4  -2  -2    0.04    0.16
  -4  -2  -2    0.12    0.08
  -4  -2  -2    0.17    0.12
  -4  -2  -2    0.22    0.11
   4  -2   2    0.39    0.16
  -4  -2  -2    0.21    0.12
   4  -2   2    0.05    0.15
  -4  -2  -2   -0.13    0.20
   4   2   2    0.14    0.16
   4   2   2    0.11    0.13
  -4   2  -2    0.19    0.14
  -4   2  -2    0.17    0.16
   4   2   2    0.13    0.07
  -4   2  -2    0.15    0.10
  -5  -2  -2   16.22    0.61
  -5  -2  -2   15.71    0.62
   5  -2   2   16.73    0.63
  -5  -2  -2   15.38    1.27
   5  -2   2   16.17    0.61
  -5  -2  -2   15.60    1.28
  -5  -2  -2   16.37    0.55
  -5   2  -2   15.95    0.62
   5   2   2   16.62    0.64
  -5   2  -2   15.61    1.32
   5   2   2   16.31    0.55
  -5   2  -2   16.17    0.78
   5   2   2   15.40    0.61
   6  -2   2   33.61    0.96
  -6  -2  -2   35.53    1.01
   6  -2   2   34.47    0.96
  -6  -2  -2   35.29    0.93
  -6  -2  -2   34.27    2.05
  -6  -2  -2   34.99    2.08
  -6  -2  -2   34.18    0.97
  -6   2  -2   35.19    0.98
  -6   2  -2   35.36    1.23
   6   2   2   35.58    1.01
  -6   2  -2   34.36    0.48
  -6   2  -2   33.73    0.48
   6   2   2   35.94    0.99
  -6   2  -2   34.34    2.14
  -7  -2  -2   -0.03    0.10
  -7  -2  -2    0.15    0.17
   7  -2   2    0.02    0.15
  -7  -2  -2    0.16    0.28
  -7  -2  -2   -0.09    0.21
  -7  -2  -2    0.14    0.18
   7  -2   2    0.01    0.17
   7   2   2    0.08    0.19
   7   2   2    0.09    0.22
  -7   2  -2    0.00    0.19
  -7   2  -2   -0.01    0.06
  -7   2  -2   -0.05    0.15
   8  -2   2    2.44    0.39
  -8  -2  -2    2.06    0.71
  -8  -2  -2    1.19    0.49
  -8  -2  -2    1.75    0.27
  -8   2  -2    1.40    0.50
  -8   2  -2    2.30    0.39
   8   2   2    2.07    0.37
  -9  -2  -2    0.85    0.53
  -9  -2  -2    0.27    0.39
   9  -2   2    0.24    0.27
  -9   2  -2    0.26    0.24
  -9   2  -2    0.06    0.27
   9   2   2    0.42    0.29
  10  -2   2    0.62    0.29
 -10  -2  -2    1.09    0.61
 -10  -2  -2    0.59    0.43
 -10   2  -2    0.19    0.28
 -10   2  -2    0.61    0.50
  10   2   2    1.22    0.36
  11  -2   2    1.17    0.36
 -11  -2  -2    0.58    0.54
 -11  -2  -2    0.86    0.65
 -11   2  -2    0.15    0.50
  11   2   2    1.01    0.35
 -12  -2  -2    0.24    0.50
 -12  -2  -2    0.66    0.64
  12  -2   2    0.59    0.31
 -12   2  -2    0.27    0.42
  12   2   2    0.48    0.33
 -12   2  -2    0.54    0.73
 -13  -3   2    0.33    0.56
 -13  -3   2   -0.28    0.34
 -13   3   2    0.37    0.57
 -13   3   2    0.59    0.65
 -12  -3   2    0.78    0.50
 -12  -3   2    0.49    0.48
 -12   3   2    0.29    0.51
 -12   3   2    0.75    0.37
 -11  -3   2    1.20    0.62
 -11  -3   2    0.49    0.42
 -11   3   2    1.11    0.55
 -11   3   2    0.93    0.36
 -10  -3   2    1.01    0.62
 -10  -3   2    0.42    0.39
 -10   3   2    0.87    0.34
 -10   3   2    0.72    0.49
  -9  -3   2   10.29    1.38
  -9  -3   2   10.88    0.76
  -9  -3   2   10.15    1.34
   9  -3  -2   10.28    0.35
  -9   3   2    9.86    0.61
   9   3  -2    9.47    0.41
  -9   3   2    9.72    0.84
  -9   3   2   11.97    1.62
  -8  -3   2   23.67    1.77
  -8  -3   2   20.96    0.96
   8  -3  -2   20.44    0.51
  -8  -3   2   21.50    1.83
   8   3  -2   20.76    0.57
  -8   3   2   21.37    0.83
  -8   3   2   21.90    1.96
  -8   3   2   20.81    1.18
   7  -3  -2    5.73    0.27
  -7  -3   2    5.53    0.23
   7  -3  -2    5.62    0.27
  -7  -3   2    6.43    0.89
  -7  -3   2    4.72    0.84
  -7   3   2    5.91    0.64
  -7   3   2    3.60    0.69
  -7   3   2    5.41    0.15
  -7   3   2    5.67    0.45
   7   3  -2    5.74    0.31
   6  -3  -2    0.25    0.11
   6  -3  -2    0.21    0.10
  -6  -3   2    0.18    0.09
  -6  -3   2    0.38    0.22
  -6  -3   2    0.09    0.16
  -6  -3   2    0.08    0.23
  -6   3   2    0.14    0.14
   6   3  -2    0.18    0.09
  -6   3   2    0.31    0.17
  -6   3   2    0.18    0.07
   6   3  -2    0.31    0.13
  -5  -3   2   24.03    1.45
  -5  -3   2   25.11    1.33
  -5  -3   2   22.91    0.81
  -5  -3   2   22.03    0.50
   5  -3  -2   22.28    0.50
  -5   3   2   23.60    0.74
   5   3  -2   22.78    0.54
   5   3  -2   23.13    0.82
  -5   3   2   23.65    1.04
  -5   3   2   23.09    0.47
  -4  -3   2   -0.01    0.08
   4  -3  -2   -0.01    0.03
  -4  -3   2   -0.08    0.09
  -4  -3   2   -0.14    0.13
   4  -3  -2   -0.06    0.08
  -4   3   2   -0.02    0.13
   4   3  -2    0.02    0.11
  -4   3   2    0.10    0.08
   4   3  -2   -0.10    0.07
   4   3  -2   -0.03    0.09
  -4   3   2   -0.13    0.11
  -3  -3   2   22.36    1.10
  -3  -3   2   20.95    1.49
   3  -3  -2   21.49    0.49
  -3  -3   2   21.32    0.50
  -3  -3   2   22.99    0.70
  -3  -3   2   22.34    0.88
   3  -3  -2   21.54    0.51
  -3   3   2   22.34    0.64
   3   3  -2   20.84    0.51
   3   3  -2   21.96    0.52
  -3   3   2   21.30    0.83
   3   3  -2   21.86    0.68
  -3   3   2   22.00    0.49
  -2  -3   2   46.70    0.82
   2  -3  -2   47.55    0.84
  -2  -3   2   47.78    1.08
  -2  -3   2   48.37    1.03
  -2  -3   2   47.13    1.47
  -2  -3   2   47.58    2.11
  -2  -3   2   47.53    0.83
   2  -3  -2   48.12    0.82
  -2   3   2   48.21    1.44
   2   3  -2   47.38    0.84
   2   3  -2   46.45    1.45
  -2   3   2   47.40    0.83
  -2   3   2   46.08    0.93
  -2   3   2   46.57    0.81
   2   3  -2   46.73    0.84
  -1  -3   2   86.01    2.01
   1  -3  -2   84.28    1.32
   1  -3  -2   85.95    1.26
  -1  -3   2   84.32    2.81
   1  -3  -2   85.40    1.97
  -1  -3   2   83.33    1.49
   1  -3  -2   84.67    1.30
  -1  -3   2   86.84    1.28
  -1  -3   2   85.85    1.28
   1   3  -2   81.80    2.76
  -1   3   2   85.43    1.26
  -1   3   2   84.16    1.32
  -1   3   2   87.54    2.03
   1   3  -2   87.00    1.30
   1   3  -2   84.75    1.52
   1   3  -2   86.25    1.98
   1   3  -2   86.82    1.29
  -1   3   2   86.13    1.30
   0  -3  -2    1.55    0.33
   0  -3  -2    0.94    0.23
   0  -3   2    1.56    0.50
   0  -3   2    0.95    0.27
   0  -3  -2    0.95    0.18
   0  -3   2    0.78    0.14
   0  -3  -2    1.11    0.17
   0  -3   2    1.07    0.18
   0  -3   2    0.65    0.12
   0  -3  -2    1.06    0.16
   0  -3   2    1.20    0.18
   0   3  -2    1.09    0.43
   0   3   2    1.19    0.19
   0   3  -2    1.40    0.20
   0   3   2    0.86    0.16
   0   3  -2    1.41    0.20
   0   3   2    0.95    0.17
   0   3   2    0.84    0.22
   0   3  -2    0.66    0.12
   0   3  -2    1.04    0.16
   0   3   2    0.96    0.25
   0   3  -2    1.15    0.26
  -1  -3  -2  434.19    7.44
  -1  -3  -2  441.01    4.72
   1  -3   2  435.17    7.89
  -1  -3  -2  427.54    4.95
   1  -3   2  425.87    9.62
   1  -3   2  423.96    5.84
   1  -3   2  436.20    4.92
  -1  -3  -2  431.45    4.88
  -1  -3  -2  433.16    8.08
   1  -3   2  424.85    5.02
   1  -3   2  432.53    4.91
  -1   3  -2  431.24    5.70
   1   3   2  423.82    4.89
  -1   3  -2  423.75    9.64
  -1   3  -2  432.74    4.89
   1   3   2  430.01    8.05
   1   3   2  433.69    4.71
  -1   3  -2  442.90    7.29
  -1   3  -2  430.67    7.91
  -1   3  -2  432.39    4.94
   1   3   2  429.07    7.41
   1   3   2  437.98    4.97
  -2  -3  -2   41.59    0.81
  -2  -3  -2   40.72    1.59
   2  -3   2   40.32    0.59
  -2  -3  -2   39.93    1.51
  -2  -3  -2   39.65    0.92
   2  -3   2   42.15    0.91
   2  -3   2   39.64    1.82
   2  -3   2   42.88    0.92
   2   3   2   39.45    0.80
   2   3   2   41.31    0.90
  -2   3  -2   41.15    0.93
   2   3   2   40.84    0.65
   2   3   2   41.68    0.66
  -2   3  -2   42.65    1.12
   2   3   2   42.99    0.96
  -2   3  -2   40.49    1.60
  -3  -3  -2    8.99    0.42
   3  -3   2    7.86    0.41
  -3  -3  -2    7.79    0.43
   3  -3   2    8.01    0.96
  -3  -3  -2    8.81    0.34
  -3  -3  -2    8.73    0.81
   3  -3   2    8.07    0.17
   3  -3   2    8.15    0.42
  -3  -3  -2    8.11    0.79
  -3   3  -2    9.00    0.86
   3   3   2    8.61    0.37
   3   3   2    8.06    0.40
  -3   3  -2    8.59    0.54
   3   3   2    8.27    0.22
   3   3   2    8.39    0.44
  -3   3  -2    8.48    0.44
  -4  -3  -2   16.96    1.22
   4  -3   2   15.85    0.60
   4  -3   2   15.49    0.59
  -4  -3  -2   16.23    0.38
  -4  -3  -2   16.39    0.63
  -4  -3  -2   16.28    0.54
  -4  -3  -2   16.07    1.19
   4   3   2   16.72    0.54
   4   3   2   16.64    0.61
   4   3   2   17.46    0.65
  -4   3  -2   16.10    1.24
  -4   3  -2   15.63    0.76
  -4   3  -2   16.31    0.62
   5  -3   2    4.10    0.35
  -5  -3  -2    3.42    0.64
  -5  -3  -2    4.20    0.68
  -5  -3  -2    4.41    0.25
   5  -3   2    4.03    0.35
  -5  -3  -2    4.34    0.34
  -5  -3  -2    3.88    0.35
  -5   3  -2    4.77    0.78
  -5   3  -2    4.45    0.48
   5   3   2    3.92    0.36
  -5   3  -2    4.08    0.35
   6  -3   2    3.07    0.37
   6  -3   2    2.98    0.37
  -6  -3  -2    2.78    0.25
  -6  -3  -2    1.64    0.56
  -6  -3  -2    3.24    0.38
  -6  -3  -2    2.81    0.36
  -6   3  -2    1.54    0.44
  -6   3  -2    2.08    0.34
   6   3   2    3.26    0.40
  -6   3  -2    2.81    0.36
   6   3   2    2.80    0.36
  -7  -3  -2    0.28    0.33
  -7  -3  -2    0.70    0.23
  -7  -3  -2    0.31    0.12
   7  -3   2    0.39    0.24
  -7  -3  -2    0.19    0.30
  -7  -3  -2    0.53    0.23
  -7   3  -2    0.29    0.21
   7   3   2    0.50    0.24
  -7   3  -2    0.13    0.25
  -7   3  -2    0.38    0.20
  -8  -3  -2    1.16    0.62
   8  -3   2    2.52    0.40
  -8  -3  -2    1.51    0.48
  -8   3  -2    1.92    0.39
   8   3   2    1.86    0.38
  -8   3  -2    1.32    0.51
  -9  -3  -2    1.99    0.71
   9  -3   2    2.86    0.43
  -9  -3  -2    1.29    0.55
   9   3   2    2.60    0.44
  -9   3  -2    1.84    0.40
  -9   3  -2    1.15    0.56
  10  -3   2    0.84    0.32
 -10  -3  -2    0.12    0.31
 -10  -3  -2    1.06    0.66
 -10   3  -2    0.34    0.40
 -10   3  -2    0.51    0.30
  10   3   2    0.66    0.32
  11  -3   2    2.13    0.41
 -11  -3  -2    2.08    0.95
 -11  -3  -2    1.32    0.64
 -11   3  -2    0.65    0.59
  11   3   2    2.01    0.42
 -12  -3  -2    0.82    0.88
 -12  -3  -2   -0.04    0.47
  12  -3   2   -0.18    0.24
  12   3   2   -0.15    0.30
 -12   3  -2    0.15    0.50
 -13  -4   2    0.26    0.56
 -13   4   2    0.67    0.66
 -12  -4   2    0.51    0.47
 -12  -4   2    0.89    0.74
 -12   4   2    1.01    0.41
 -12   4   2    0.95    0.63
 -11  -4   2    0.01    0.53
 -11  -4   2    0.25    0.37
 -11   4   2    0.22    0.29
 -11   4   2    0.21    0.36
 -10  -4   2    0.61    0.40
 -10  -4   2    1.09    0.57
 -10   4   2    0.75    0.34
  10   4  -2    0.96    0.22
 -10   4   2    0.29    0.43
  -9  -4   2    0.83    0.60
   9  -4  -2    1.58    0.22
  -9  -4   2    0.72    0.39
   9   4  -2    1.45    0.25
  -9   4   2    1.39    0.29
  -9   4   2    1.26    0.37
  -9   4   2    0.70    0.39
  -8  -4   2   24.29    0.99
  -8  -4   2   24.59    1.97
   8  -4  -2   23.23    0.61
  -8  -4   2   25.72    1.85
  -8   4   2   22.89    0.86
   8   4  -2   23.92    0.68
  -8   4   2   23.78    1.27
  -8   4   2   23.40    2.01
   7  -4  -2    0.08    0.13
  -7  -4   2    0.08    0.26
  -7  -4   2    0.13    0.23
   7  -4  -2    0.02    0.12
  -7  -4   2    0.19    0.12
   7   4  -2    0.08    0.06
   7   4  -2    0.19    0.15
  -7   4   2    0.12    0.16
  -7   4   2    0.10    0.16
  -6  -4   2    0.83    0.37
   6  -4  -2    1.29    0.19
  -6  -4   2    1.29    0.18
  -6  -4   2    0.80    0.29
  -6   4   2    1.13    0.24
   6   4  -2    1.16    0.19
  -6   4   2    0.74    0.25
  -6   4   2    1.17    0.16
   6   4  -2    1.11    0.20
   6   4  -2    0.77    0.25
  -5  -4   2    1.09    0.25
   5  -4  -2    1.97    0.21
  -5  -4   2    1.68    0.20
   5  -4  -2    1.79    0.21
  -5  -4   2    1.85    0.45
   5   4  -2    1.70    0.29
  -5   4   2    1.93    0.19
   5   4  -2    2.07    0.24
   5   4  -2    1.96    0.23
  -5   4   2    1.22    0.27
  -5   4   2    1.87    0.26
  -4  -4   2    0.69    0.31
  -4  -4   2    0.60    0.17
   4  -4  -2    1.24    0.18
  -4  -4   2    0.95    0.48
  -4  -4   2    0.59    0.16
   4  -4  -2    1.06    0.17
  -4  -4   2    0.99    0.17
  -4   4   2    0.96    0.20
   4   4  -2    1.16    0.18
  -4   4   2    0.97    0.22
   4   4  -2    1.09    0.18
   4   4  -2    0.71    0.21
  -4   4   2    1.19    0.17
  -3  -4   2    2.27    0.26
  -3  -4   2    1.69    0.37
  -3  -4   2    2.10    0.27
  -3  -4   2    2.24    0.21
  -3  -4   2    1.76    0.59
   3  -4  -2    2.05    0.21
   3  -4  -2    2.23    0.22
  -3   4   2    1.40    0.25
  -3   4   2    2.11    0.38
  -3   4   2    2.12    0.22
   3   4  -2    2.12    0.20
   3   4  -2    2.01    0.22
  -3   4   2    2.09    0.25
  -2  -4   2   34.02    0.68
  -2  -4   2   33.08    1.29
   2  -4  -2   33.04    0.75
  -2  -4   2   33.72    0.86
  -2  -4   2   33.20    1.82
  -2  -4   2   33.05    0.74
   2  -4  -2   33.31    0.72
   2   4  -2   33.39    0.75
  -2   4   2   33.33    0.96
   2   4  -2   33.51    0.87
  -2   4   2   33.59    1.03
   2   4  -2   32.95    0.75
  -2   4   2   34.47    0.81
  -2   4   2   33.60    0.73
   1  -4  -2    0.28    0.22
  -1  -4   2    0.20    0.36
  -1  -4   2    0.07    0.13
   1  -4  -2    0.27    0.11
   1  -4  -2    0.15    0.13
  -1  -4   2    0.16    0.11
  -1  -4   2    0.56    0.30
  -1   4   2    0.04    0.10
   1   4  -2    0.20    0.12
   1   4  -2    0.08    0.14
  -1   4   2    0.12    0.13
   1   4  -2    0.09    0.13
  -1   4   2    0.29    0.31
   1   4  -2    0.10    0.13
  -1   4   2    0.34    0.14
   0  -4   2    0.85    0.39
   0  -4  -2    0.72    0.27
   0  -4   2    0.74    0.32
   0  -4   2    0.50    0.11
   0  -4  -2    0.45    0.17
   0  -4  -2    0.56    0.26
   0  -4   2    0.60    0.15
   0  -4  -2    0.62    0.15
   0   4  -2    0.33    0.10
   0   4   2    0.67    0.16
   0   4   2    0.62    0.28
   0   4   2    0.45    0.26
   0   4  -2    0.53    0.17
   0   4  -2    1.02    0.34
   0   4   2    0.38    0.11
   0   4  -2    0.37    0.12
   0   4  -2    0.63    0.15
   0   4   2    0.30    0.16
  -1  -4  -2   33.48    0.84
   1  -4   2   33.68    0.64
  -1  -4  -2   33.98    1.35
  -1  -4  -2   35.30    1.45
   1  -4   2   32.79    0.80
   1  -4   2   34.00    1.24
   1  -4   2   34.39    1.72
  -1   4  -2   32.97    1.26
   1   4   2   33.77    0.73
  -1   4  -2   34.10    0.84
   1   4   2   34.74    0.83
   1   4   2   33.47    0.76
  -1   4  -2   31.48    0.96
   2  -4   2  289.84    3.62
  -2  -4  -2  271.04    5.93
   2  -4   2  292.32    3.11
  -2  -4  -2  285.02    3.66
   2  -4   2  289.44    3.62
   2  -4   2  288.51    7.10
  -2  -4  -2  281.92    5.69
   2   4   2  290.59    3.61
  -2   4  -2  287.89    3.11
   2   4   2  278.22    3.41
  -2   4  -2  285.24    4.26
   2   4   2  291.45    3.49
  -2   4  -2  287.28    6.05
  -2   4  -2  286.12    3.64
   2   4   2  288.24    2.92
   3  -4   2    2.25    0.30
   3  -4   2    1.75    0.25
   3  -4   2    1.65    0.14
  -3  -4  -2    0.86    0.27
  -3  -4  -2    1.16    0.37
   3  -4   2    1.39    0.54
  -3  -4  -2    1.87    0.27
   3   4   2    1.33    0.25
   3   4   2    1.80    0.20
  -3   4  -2    2.14    0.29
  -3   4  -2    1.47    0.25
  -3   4  -2    1.98    0.14
  -3   4  -2    1.04    0.28
   3   4   2    1.53    0.20
  -4  -4  -2   17.90    1.25
  -4  -4  -2   17.63    1.25
   4  -4   2   16.67    1.36
   4  -4   2   17.04    0.65
   4  -4   2   17.38    0.65
  -4  -4  -2   16.42    0.66
  -4   4  -2   17.56    0.32
  -4   4  -2   16.59    0.66
   4   4   2   17.50    0.66
  -4   4  -2   17.90    1.33
  -4   4  -2   17.66    0.84
   4   4   2   17.76    0.60
  -5  -4  -2    0.33    0.28
  -5  -4  -2    0.35    0.19
  -5  -4  -2    0.48    0.28
   5  -4   2    0.66    0.22
  -5  -4  -2    0.16    0.15
  -5   4  -2    0.69    0.22
  -5   4  -2    0.61    0.22
  -5   4  -2    0.55    0.06
  -5   4  -2    0.50    0.26
   5   4   2    0.78    0.24
  -6  -4  -2    0.61    0.24
  -6  -4  -2    1.36    0.30
   6  -4   2    0.88    0.25
  -6  -4  -2    0.55    0.26
  -6  -4  -2    0.54    0.35
  -6  -4  -2    0.70    0.09
  -6   4  -2    0.73    0.22
  -6   4  -2    0.61    0.31
   6   4   2    0.98    0.27
  -6   4  -2    1.12    0.26
  -7  -4  -2    0.49    0.23
  -7  -4  -2   -0.19    0.35
  -7  -4  -2    0.32    0.26
  -7  -4  -2    0.40    0.21
   7  -4   2    0.30    0.22
  -7   4  -2    0.26    0.23
  -7   4  -2    0.28    0.32
  -7   4  -2    0.54    0.23
   7   4   2    0.41    0.25
  -8  -4  -2    3.65    0.85
  -8  -4  -2    2.50    0.63
   8  -4   2    4.42    0.50
  -8   4  -2    2.71    0.68
  -8   4  -2    2.59    0.44
   8   4   2    3.49    0.46
  -9  -4  -2    2.03    0.64
  -9  -4  -2    3.43    1.00
   9  -4   2    4.19    0.52
   9   4   2    4.18    0.52
  -9   4  -2    2.09    0.45
  -9   4  -2    1.86    0.66
 -10  -4  -2    0.65    0.44
 -10  -4  -2    1.18    0.66
  10  -4   2    1.01    0.35
 -10   4  -2    0.94    0.36
 -10   4  -2    0.95    0.59
  10   4   2    1.40    0.39
 -11  -4  -2    0.27    0.70
  11  -4   2    0.30    0.29
 -11  -4  -2    0.03    0.39
 -11   4  -2   -0.19    0.28
  11   4   2    0.31    0.31
 -12  -4  -2    0.32    0.79
  12  -4   2    0.04    0.26
 -12  -4  -2   -0.13    0.45
  12   4   2   -0.13    0.31
 -12   4  -2    0.07    0.51
 -13  -5   2   -0.39    0.66
 -13   5   2    0.06    0.51
 -12  -5   2    0.38    0.70
 -12   5   2    0.01    0.47
 -12   5   2    0.22    0.34
 -11  -5   2    0.53    0.40
 -11  -5   2    0.35    0.50
 -11   5   2    0.21    0.29
 -11   5   2    0.33    0.42
 -10  -5   2    0.45    0.55
 -10  -5   2    0.10    0.28
  10  -5  -2   -0.01    0.14
 -10   5   2    0.09    0.27
 -10   5   2    0.14    0.41
  10   5  -2   -0.24    0.17
   9  -5  -2    3.24    0.31
  -9  -5   2    2.21    0.54
  -9  -5   2    2.23    0.81
  -9   5   2    2.92    0.54
   9   5  -2    3.40    0.36
  -9   5   2    3.22    0.42
  -9   5   2    1.61    0.56
  -8  -5   2   13.27    1.30
  -8  -5   2   13.29    1.46
  -8  -5   2   14.33    0.73
   8  -5  -2   13.44    0.52
  -8   5   2   13.99    0.69
  -8   5   2   12.87    1.55
  -8   5   2   13.48    1.05
   8   5  -2   12.90    0.57
  -7  -5   2    2.62    0.70
   7  -5  -2    3.02    0.29
  -7  -5   2    2.11    0.44
  -7   5   2    4.01    0.39
  -7   5   2    2.62    0.45
   7   5  -2    3.66    0.32
   7   5  -2    3.61    0.33
  -6  -5   2   19.87    1.24
  -6  -5   2   20.26    1.50
   6  -5  -2   18.20    0.58
   6  -5  -2   19.24    0.59
  -6  -5   2   19.32    0.59
  -6   5   2   19.06    0.74
   6   5  -2   19.34    0.65
   6   5  -2   19.58    0.85
  -6   5   2   19.71    0.57
   6   5  -2   18.91    0.63
  -6   5   2   19.13    1.06
   5  -5  -2   77.39    1.33
  -5  -5   2   75.07    3.77
  -5  -5   2   79.12    2.36
  -5  -5   2   77.15    2.83
  -5  -5   2   74.04    1.30
   5  -5  -2   76.44    1.30
  -5   5   2   75.69    1.48
  -5   5   2   78.04    2.13
   5   5  -2   76.24    1.39
  -5   5   2   74.03    1.27
   5   5  -2   73.15    1.59
   5   5  -2   74.95    1.35
  -4  -5   2   18.90    0.89
   4  -5  -2   18.69    0.57
  -4  -5   2   16.81    0.55
  -4  -5   2   17.81    1.18
   4  -5  -2   17.41    0.57
  -4  -5   2   17.73    1.61
  -4   5   2   17.58    1.04
   4   5  -2   17.09    0.68
  -4   5   2   18.31    0.56
   4   5  -2   18.09    0.59
  -4   5   2   19.17    0.67
   4   5  -2   17.61    0.59
  -4   5   2   17.04    0.88
  -3  -5   2    9.64    0.42
  -3  -5   2   10.22    0.88
  -3  -5   2    9.61    0.47
   3  -5  -2    9.31    0.44
  -3  -5   2   10.04    0.49
   3  -5  -2   10.10    0.42
  -3  -5   2   10.41    1.22
  -3   5   2    9.62    0.41
   3   5  -2    9.99    0.44
   3   5  -2    9.70    0.44
  -3   5   2    9.90    0.66
  -3   5   2   10.49    0.66
  -3   5   2    9.96    0.48
  -2  -5   2    1.90    0.42
   2  -5  -2    1.26    0.33
   2  -5  -2    1.92    0.24
  -2  -5   2    1.43    0.22
  -2  -5   2    2.06    0.24
   2  -5  -2    1.43    0.21
  -2  -5   2    1.84    0.60
   2   5  -2    1.71    0.22
  -2   5   2    1.95    0.25
   2   5  -2    1.69    0.24
   2   5  -2    1.40    0.21
  -2   5   2    1.04    0.22
  -2   5   2    2.08    0.31
  -2   5   2    1.62    0.24
  -1  -5   2    1.66    0.57
  -1  -5   2    1.80    0.44
   1  -5  -2    1.55    0.36
   1  -5  -2    1.95    0.25
   1  -5  -2    1.36    0.23
   1  -5  -2    1.49    0.23
  -1  -5   2    1.61    0.23
  -1   5   2    1.19    0.20
   1   5  -2    1.86    0.26
  -1   5   2    1.20    0.19
   1   5  -2    1.57    0.22
   1   5  -2    1.71    0.15
   1   5  -2    1.59    0.24
  -1   5   2    1.57    0.24
   0  -5   2   17.33    0.59
   0  -5  -2   18.16    1.05
   0  -5  -2   17.28    0.61
   0  -5   2   18.76    1.07
   0  -5   2   18.51    1.36
   0   5   2   17.87    0.61
   0   5  -2   17.34    0.74
   0   5   2   17.49    0.63
   0   5  -2   18.64    0.62
   0   5  -2   17.83    0.72
   0   5   2   17.81    0.59
  -1  -5  -2   61.62    2.05
   1  -5   2   62.72    1.26
  -1  -5  -2   66.38    1.32
  -1  -5  -2   66.80    2.13
   1  -5   2   65.20    1.06
   1  -5   2   61.19    2.48
   1  -5   2   64.07    1.92
   1   5   2   66.61    1.21
   1   5   2   63.86    1.26
  -1   5  -2   64.43    1.95
   1   5   2   64.37    1.21
  -1   5  -2   64.85    1.07
  -1   5  -2   63.85    1.52
  -1   5  -2   55.91    1.22
   2  -5   2   24.57    0.56
  -2  -5  -2   23.31    1.26
   2  -5   2   21.87    1.50
   2  -5   2   24.85    0.75
  -2  -5  -2   23.24    1.30
  -2  -5  -2   23.06    0.77
  -2   5  -2   24.90    0.77
  -2   5  -2   23.02    1.26
   2   5   2   25.38    0.77
   2   5   2   23.51    0.52
  -2   5  -2   24.25    0.55
   2   5   2   24.45    0.72
  -2   5  -2   24.39    0.93
  -3  -5  -2   10.51    0.94
   3  -5   2    9.78    0.33
   3  -5   2    9.21    1.07
   3  -5   2    9.21    0.48
  -3  -5  -2    9.28    0.51
  -3  -5  -2    9.58    0.93
   3   5   2    9.55    0.39
   3   5   2   10.25    0.47
  -3   5  -2   10.25    0.52
  -3   5  -2    9.62    0.94
   3   5   2    9.59    0.51
  -3   5  -2    9.78    0.63
  -3   5  -2    9.76    0.33
   4  -5   2    5.76    0.43
  -4  -5  -2    6.12    0.85
   4  -5   2    5.52    0.92
  -4  -5  -2    5.79    0.80
   4  -5   2    5.84    0.24
  -4  -5  -2    4.60    0.40
   4   5   2    5.31    0.36
  -4   5  -2    6.18    0.82
  -4   5  -2    5.36    0.42
  -4   5  -2    5.56    0.23
  -4   5  -2    5.69    0.52
   4   5   2    6.19    0.42
  -5  -5  -2   17.24    1.36
  -5  -5  -2   18.30    0.74
  -5  -5  -2   16.30    1.35
   5  -5   2   16.37    0.70
  -5   5  -2   16.53    0.36
  -5   5  -2   16.53    0.70
  -5   5  -2   16.85    0.94
   5   5   2   16.52    0.72
  -5   5  -2   17.56    1.53
   5   5   2   16.70    0.65
  -6  -5  -2    1.45    0.54
   6  -5   2    1.37    0.30
  -6  -5  -2    1.79    0.33
  -6  -5  -2    1.04    0.38
  -6   5  -2    1.19    0.44
  -6   5  -2    1.45    0.12
   6   5   2    2.04    0.35
  -6   5  -2    0.84    0.28
  -6   5  -2    1.40    0.29
  -7  -5  -2    1.95    0.65
  -7  -5  -2    1.91    0.35
  -7  -5  -2    1.16    0.41
   7  -5   2    2.46    0.40
  -7   5  -2    1.24    0.47
  -7   5  -2    1.48    0.36
   7   5   2    1.83    0.37
  -7   5  -2    2.23    0.38
  -8  -5  -2    0.24    0.43
   8  -5   2    0.10    0.26
  -8  -5  -2    0.07    0.32
   8   5   2   -0.33    0.21
  -8   5  -2   -0.06    0.34
  -8   5  -2   -0.05    0.16
  -9  -5  -2    1.40    0.63
   9  -5   2    1.50    0.35
  -9  -5  -2    1.17    0.55
  -9   5  -2    0.97    0.50
  -9   5  -2    0.96    0.35
   9   5   2    1.76    0.39
 -10  -5  -2    0.81    0.59
 -10  -5  -2    0.16    0.41
  10  -5   2    0.49    0.31
  10   5   2    0.49    0.33
 -10   5  -2    0.38    0.51
 -10   5  -2    0.32    0.25
  11  -5   2    3.05    0.49
 -11  -5  -2    3.41    1.18
 -11  -5  -2    1.75    0.69
 -11   5  -2    1.33    0.63
 -11   5  -2    1.81    0.50
  11   5   2    2.62    0.49
 -12  -5  -2    1.82    1.01
  12  -5   2    2.22    0.44
 -12  -5  -2    1.24    0.70
 -12   5  -2    0.66    0.68
  12   5   2    1.68    0.44
 -12  -6   2   -0.18    0.55
 -12   6   2    0.42    0.36
 -12   6   2    0.05    0.47
 -11  -6   2    0.69    0.70
 -11   6   2    1.19    0.43
 -11   6   2    1.17    0.66
 -10  -6   2   -0.04    0.26
 -10  -6   2    0.02    0.38
  10  -6  -2    0.00    0.16
 -10   6   2   -0.01    0.38
 -10   6   2    0.19    0.29
  10   6  -2    0.08    0.21
  -9  -6   2    2.22    0.81
   9  -6  -2    2.93    0.34
  -9  -6   2    1.70    0.50
   9   6  -2    3.59    0.41
  -9   6   2    2.59    0.37
  -9   6   2    2.73    0.54
  -9   6   2    1.39    0.53
   8  -6  -2    1.13    0.25
  -8  -6   2    1.00    0.51
  -8  -6   2    0.71    0.33
   8   6  -2    1.86    0.33
  -8   6   2    1.17    0.32
  -8   6   2    0.61    0.33
  -8   6   2    1.18    0.52
  -7  -6   2    1.43    0.38
  -7  -6   2    1.72    0.57
   7  -6  -2    2.57    0.32
   7   6  -2    2.13    0.41
   7   6  -2    2.24    0.33
  -7   6   2    1.61    0.38
  -7   6   2    1.81    0.33
   6  -6  -2   10.64    0.49
  -6  -6   2   10.58    0.49
  -6  -6   2   12.40    1.75
   6  -6  -2   11.38    0.52
  -6  -6   2   11.80    0.96
  -6  -6   2   10.52    1.19
  -6   6   2   11.10    0.49
   6   6  -2   11.07    0.54
  -6   6   2   11.02    0.88
  -6   6   2   11.87    0.60
   6   6  -2   10.73    0.54
   6   6  -2   11.64    0.68
  -5  -6   2    0.08    0.13
  -5  -6   2    0.21    0.25
   5  -6  -2   -0.09    0.12
  -5  -6   2    0.20    0.16
   5  -6  -2    0.19    0.18
  -5  -6   2   -0.02    0.44
   5   6  -2    0.06    0.18
   5   6  -2    0.14    0.16
   5   6  -2    0.29    0.14
  -5   6   2    0.13    0.15
  -5   6   2    0.14    0.17
  -5   6   2    0.22    0.22
  -4  -6   2    8.94    1.29
   4  -6  -2    9.03    0.45
  -4  -6   2    9.54    0.47
  -4  -6   2    9.81    0.94
   4  -6  -2    9.86    0.45
  -4  -6   2   10.02    0.63
  -4   6   2    9.24    0.51
   4   6  -2    9.73    0.48
   4   6  -2    9.52    0.55
   4   6  -2    9.64    0.48
  -4   6   2    9.51    0.45
  -4   6   2    9.59    0.83
  -4   6   2    9.33    0.69
  -3  -6   2    0.93    0.21
   3  -6  -2    0.64    0.17
  -3  -6   2    0.52    0.13
  -3  -6   2    0.64    0.51
   3  -6  -2    0.75    0.19
  -3  -6   2    0.56    0.34
  -3   6   2    0.33    0.18
   3   6  -2    0.67    0.18
  -3   6   2    0.70    0.17
   3   6  -2    0.61    0.16
  -3   6   2    0.79    0.20
  -3   6   2    0.70    0.34
   3   6  -2    0.72    0.20
  -2  -6   2   12.10    1.02
   2  -6  -2   10.19    0.84
  -2  -6   2    9.84    1.17
   2  -6  -2   10.01    0.47
  -2  -6   2    9.32    0.47
   2  -6  -2   10.25    0.49
  -2   6   2    9.31    0.44
   2   6  -2    9.61    0.48
   2   6  -2    8.76    0.27
  -2   6   2    9.65    0.53
  -2   6   2    9.93    0.50
   2   6  -2   10.13    0.53
   2   6  -2   11.45    0.58
  -2   6   2    9.56    0.60
   1  -6  -2   43.08    1.05
   1  -6  -2   43.05    1.28
  -1  -6   2   44.88    1.81
  -1  -6   2   45.13    2.27
  -1  -6   2   45.43    1.06
   1  -6  -2   45.19    1.77
  -1   6   2   44.68    1.25
  -1   6   2   43.48    1.01
   1   6  -2   42.75    1.03
  -1   6   2   43.77    1.02
   1   6  -2   45.16    1.18
   0  -6  -2    0.38    0.20
   0  -6  -2    0.36    0.22
   0  -6   2    0.48    0.37
   0  -6   2    0.42    0.17
   0  -6   2    0.67    0.49
   0  -6  -2    0.59    0.43
   0   6   2    0.14    0.14
   0   6   2    0.23    0.13
   0   6   2    0.29    0.12
   0   6  -2    0.30    0.15
   0   6  -2    0.29    0.16
   0   6  -2    0.36    0.20
  -1  -6  -2   58.89    2.16
   1  -6   2   58.83    1.28
  -1  -6  -2   59.82    2.09
   1  -6   2   57.24    1.94
  -1  -6  -2   58.68    1.31
   1  -6   2   56.01    2.47
  -1   6  -2   64.47    1.13
  -1   6  -2   58.85    1.28
   1   6   2   59.59    1.27
   1   6   2   57.92    1.21
   1   6   2   60.41    1.22
  -1   6  -2   59.90    1.94
  -1   6  -2   59.81    1.55
  -2  -6  -2    0.32    0.26
   2  -6   2    0.65    0.50
   2  -6   2    0.41    0.17
  -2  -6  -2    0.35    0.27
  -2  -6  -2    0.45    0.22
   2   6   2    0.69    0.23
   2   6   2    0.49    0.09
  -2   6  -2    0.48    0.14
   2   6   2    0.84    0.22
  -2   6  -2    0.30    0.18
  -2   6  -2    0.34    0.15
  -2   6  -2    0.56    0.22
  -3  -6  -2   20.41    0.77
   3  -6   2   19.57    0.75
   3  -6   2   20.33    0.54
   3  -6   2   20.23    1.51
  -3  -6  -2   20.81    1.34
  -3  -6  -2   20.44    1.37
   3   6   2   19.57    0.58
  -3   6  -2   19.96    0.76
   3   6   2   20.42    0.71
   3   6   2   20.75    0.77
  -3   6  -2   20.25    1.37
  -3   6  -2   19.22    0.92
  -3   6  -2   20.72    0.54
   4  -6   2    1.06    0.56
  -4  -6  -2    0.76    0.27
   4  -6   2    1.34    0.29
   4  -6   2    0.99    0.15
  -4  -6  -2    0.92    0.26
  -4  -6  -2    0.82    0.40
  -4   6  -2    0.86    0.15
  -4   6  -2    0.65    0.30
   4   6   2    0.74    0.22
   4   6   2    0.95    0.24
   4   6   2    0.68    0.17
  -4   6  -2    1.12    0.27
  -4   6  -2    0.64    0.24
   5  -6   2    0.34    0.21
   5  -6   2    0.13    0.08
  -5  -6  -2    0.03    0.22
  -5  -6  -2    0.13    0.19
  -5  -6  -2   -0.27    0.27
   5   6   2    0.05    0.21
   5   6   2   -0.13    0.15
  -5   6  -2    0.08    0.09
  -5   6  -2   -0.08    0.17
  -5   6  -2    0.15    0.20
  -5   6  -2   -0.13    0.16
  -6  -6  -2    0.75    0.34
  -6  -6  -2    1.07    0.53
  -6  -6  -2    1.48    0.32
   6  -6   2    1.20    0.30
  -6   6  -2    1.59    0.33
  -6   6  -2    1.48    0.14
  -6   6  -2    1.05    0.32
   6   6   2    1.42    0.33
  -6   6  -2    0.84    0.42
  -7  -6  -2    1.74    0.35
  -7  -6  -2    1.75    0.68
   7  -6   2    2.02    0.37
  -7  -6  -2    0.81    0.41
   7   6   2    1.69    0.37
  -7   6  -2    1.45    0.38
  -7   6  -2    1.16    0.45
  -7   6  -2    2.12    0.37
   8  -6   2    2.24    0.42
  -8  -6  -2    1.22    0.50
  -8  -6  -2    1.46    0.61
   8   6   2    2.34    0.44
  -8   6  -2    1.16    0.56
  -8   6  -2    1.87    0.44
  -9  -6  -2    0.70    0.46
  -9  -6  -2    0.84    0.68
   9  -6   2    1.22    0.36
   9   6   2    1.09    0.36
  -9   6  -2    1.01    0.35
  -9   6  -2    0.57    0.40
 -10  -6  -2   -0.27    0.31
  10  -6   2    0.33    0.29
 -10  -6  -2    0.41    0.69
 -10   6  -2   -0.03    0.41
  10   6   2    0.34    0.35
 -10   6  -2   -0.21    0.15
 -11  -6  -2    0.35    0.41
  11  -6   2    0.63    0.33
 -11  -6  -2    0.68    0.66
 -11   6  -2    0.64    0.58
 -11   6  -2    0.46    0.36
  11   6   2    0.67    0.40
 -12  -6  -2    0.29    0.54
  12  -6   2    0.99    0.38
 -12  -6  -2    0.43    0.86
 -12   6  -2    0.26    0.47
  12   6   2    0.22    0.35
 -11  -7   2    1.22    0.80
 -11   7   2   -0.13    0.45
 -11   7   2    0.22    0.27
 -10  -7   2    0.90    0.67
  10  -7  -2    0.58    0.23
 -10   7   2    0.44    0.39
  10   7  -2    0.37    0.25
 -10   7   2    0.32    0.33
   9  -7  -2   -0.03    0.19
  -9  -7   2   -0.16    0.23
  -9  -7   2    0.08    0.37
   9   7  -2   -0.22    0.23
  -9   7   2    0.01    0.34
  -9   7   2    0.13    0.32
   8  -7  -2   -0.18    0.18
  -8  -7   2   -0.06    0.23
  -8  -7   2   -0.05    0.33
  -8  -7   2    0.04    0.65
  -8   7   2   -0.33    0.23
  -8   7   2    0.19    0.23
   8   7  -2   -0.47    0.20
  -7  -7   2    5.55    1.57
  -7  -7   2    5.17    0.78
   7  -7  -2    4.55    0.41
  -7  -7   2    3.20    0.75
  -7   7   2    4.37    0.45
   7   7  -2    4.38    0.56
   7   7  -2    4.79    0.47
  -7   7   2    3.48    0.56
  -6  -7   2    1.07    0.74
  -6  -7   2    0.49    0.23
  -6  -7   2    0.57    0.37
  -6  -7   2    0.55    0.22
   6  -7  -2    1.19    0.24
   6  -7  -2    1.16    0.26
   6   7  -2    0.60    0.26
   6   7  -2    1.21    0.29
   6   7  -2    1.07    0.26
  -6   7   2    0.78    0.23
  -6   7   2    0.24    0.27
  -6   7   2    0.69    0.23
  -5  -7   2    1.39    0.72
  -5  -7   2    1.56    0.51
   5  -7  -2    1.51    0.27
   5  -7  -2    2.14    0.33
  -5  -7   2    1.55    0.28
  -5  -7   2    0.85    0.23
  -5   7   2    1.65    0.27
  -5   7   2    1.33    0.33
   5   7  -2    1.80    0.31
   5   7  -2    1.67    0.31
  -5   7   2    1.66    0.29
   5   7  -2    1.43    0.28
  -4  -7   2    8.75    0.60
  -4  -7   2    8.60    0.48
   4  -7  -2    8.83    0.49
   4  -7  -2    8.53    0.47
  -4  -7   2    7.67    1.28
  -4  -7   2    8.00    1.01
  -4   7   2    9.30    0.53
   4   7  -2    8.95    0.50
  -4   7   2    8.22    0.71
  -4   7   2    8.54    0.48
   4   7  -2    8.06    0.48
  -4   7   2    8.43    0.89
  -3  -7   2    0.07    0.43
   3  -7  -2    0.18    0.14
  -3  -7   2    0.16    0.16
  -3  -7   2    0.03    0.11
  -3  -7   2    0.21    0.35
  -3   7   2    0.00    0.30
   3   7  -2    0.02    0.06
   3   7  -2   -0.01    0.14
  -3   7   2    0.05    0.12
   3   7  -2    0.20    0.17
  -3   7   2    0.21    0.14
  -3   7   2   -0.10    0.14
   2  -7  -2    0.34    0.29
   2  -7  -2    0.35    0.18
  -2  -7   2    0.48    0.19
   2  -7  -2    0.49    0.18
  -2  -7   2    0.52    0.34
  -2  -7   2    0.31    0.37
  -2   7   2    0.38    0.16
  -2   7   2    0.25    0.19
   2   7  -2    0.27    0.15
   2   7  -2    0.26    0.07
  -2   7   2    0.35    0.15
   2   7  -2    0.56    0.18
  -2   7   2    0.37    0.19
  -1  -7   2    0.62    0.38
  -1  -7   2    0.71    0.53
  -1  -7   2    0.40    0.21
   1  -7  -2    0.61    0.44
   1  -7  -2    0.53    0.22
   1  -7  -2    0.58    0.28
   1   7  -2    0.70    0.24
   1   7  -2    0.55    0.18
  -1   7   2    0.50    0.18
  -1   7   2    0.38    0.17
   1   7  -2    0.34    0.13
  -1   7   2    0.41    0.16
   0  -7   2    0.99    0.47
   0  -7   2    1.07    0.26
   0  -7  -2    1.04    0.26
   0  -7  -2    0.76    0.30
   0  -7   2    1.19    0.60
   0  -7  -2    1.10    0.44
   0   7  -2    1.30    0.23
   0   7   2    1.15    0.22
   0   7   2    0.71    0.17
   0   7   2    1.28    0.25
   0   7  -2    1.08    0.24
   0   7  -2    0.61    0.20
  -1  -7  -2   20.52    1.28
  -1  -7  -2   19.34    1.30
  -1  -7  -2   20.45    0.79
   1  -7   2   19.47    1.18
   1  -7   2   18.90    1.52
   1  -7   2   19.57    0.74
  -1  -7  -2   19.43    1.26
  -1   7  -2   20.01    1.10
  -1   7  -2   19.25    0.74
  -1   7  -2   19.40    0.88
   1   7   2   19.94    0.76
   1   7   2   20.18    0.70
   1   7   2   19.95    0.73
  -1   7  -2   19.86    0.64
  -2  -7  -2    3.03    0.58
   2  -7   2    3.25    0.77
  -2  -7  -2    3.40    0.42
  -2  -7  -2    2.13    0.43
   2  -7   2    3.29    0.40
   2   7   2    3.31    0.40
  -2   7  -2    3.63    0.43
  -2   7  -2    3.66    0.59
   2   7   2    3.15    0.36
  -2   7  -2    3.36    0.29
   2   7   2    3.29    0.26
  -2   7  -2    2.40    0.34
   3  -7   2    8.43    1.12
   3  -7   2    7.08    0.48
  -3  -7  -2    7.85    0.92
  -3  -7  -2    8.02    0.54
  -3  -7  -2    8.24    0.98
  -3   7  -2    7.05    0.60
  -3   7  -2    7.44    0.89
  -3   7  -2    7.96    0.50
   3   7   2    7.75    0.26
   3   7   2    7.22    0.52
  -3   7  -2    7.88    0.38
   3   7   2    7.62    0.47
  -4  -7  -2    0.17    0.22
  -4  -7  -2    0.16    0.28
   4  -7   2    0.28    0.50
  -4  -7  -2   -0.08    0.24
   4  -7   2    0.06    0.16
  -4   7  -2    0.07    0.15
   4   7   2    0.07    0.14
  -4   7  -2    0.11    0.12
   4   7   2    0.08    0.23
   4   7   2    0.05    0.13
  -4   7  -2   -0.02    0.14
  -4   7  -2   -0.01    0.20
  -5  -7  -2    0.52    0.37
   5  -7   2    0.10    0.23
   5  -7   2    0.35    0.49
   5  -7   2    0.35    0.12
  -5  -7  -2    0.48    0.25
  -5  -7  -2    0.29    0.28
  -5   7  -2    0.32    0.29
   5   7   2    0.48    0.23
  -5   7  -2    0.47    0.24
   5   7   2    0.75    0.20
  -5   7  -2    0.24    0.13
  -5   7  -2    0.27    0.19
   5   7   2    0.61    0.27
  -6  -7  -2   -0.11    0.19
  -6  -7  -2   -0.27    0.21
  -6  -7  -2    0.23    0.34
   6  -7   2    0.00    0.22
  -6   7  -2    0.03    0.17
   6   7   2   -0.03    0.23
  -6   7  -2    0.05    0.10
  -6   7  -2   -0.09    0.18
  -6   7  -2    0.02    0.27
  -7  -7  -2    4.88    0.55
   7  -7   2    3.90    0.52
  -7  -7  -2    3.66    0.89
  -7  -7  -2    2.31    0.59
  -7   7  -2    3.14    0.52
  -7   7  -2    2.67    0.66
   7   7   2    4.11    0.54
   8  -7   2    1.23    0.38
  -8  -7  -2    0.52    0.40
  -8  -7  -2    1.25    0.71
  -8   7  -2    0.86    0.52
   8   7   2    1.11    0.37
  -8   7  -2    0.72    0.37
  -9  -7  -2    0.43    0.53
  -9  -7  -2   -0.13    0.33
   9  -7   2    0.04    0.27
   9   7   2    0.63    0.35
  -9   7  -2   -0.02    0.28
  -9   7  -2    0.36    0.46
 -10  -7  -2    0.45    0.60
 -10  -7  -2   -0.26    0.37
  10  -7   2   -0.04    0.28
 -10   7  -2   -0.26    0.28
  10   7   2   -0.08    0.29
 -10   7  -2   -0.17    0.29
 -11  -7  -2    0.25    0.51
  11  -7   2    0.87    0.39
 -11  -7  -2    0.32    0.60
  11   7   2    1.01    0.40
 -11   7  -2    0.65    0.62
 -11   7  -2    0.59    0.40
 -12  -7  -2   -0.40    0.45
  12  -7   2    0.08    0.32
  12   7   2   -0.06    0.35
 -10  -8   2    3.51    1.44
  10  -8  -2    0.90    0.28
 -10  -8   2    1.20    0.66
  10   8  -2    0.96    0.33
 -10   8   2    0.89    0.35
 -10   8   2    0.68    0.54
  -9  -8   2    1.68    0.76
   9  -8  -2    2.34    0.37
  -9  -8   2    3.63    1.57
   9   8  -2    2.25    0.41
  -9   8   2    1.77    0.51
  -9   8   2    0.96    0.50
  -8  -8   2   23.66    1.62
  -8  -8   2   27.16    2.25
  -8  -8   2   27.01    3.11
   8  -8  -2   21.40    0.83
   8   8  -2   21.36    1.05
   8   8  -2   23.50    0.92
  -8   8   2   24.43    1.51
  -8   8   2   24.25    0.96
  -7  -8   2   12.19    2.21
  -7  -8   2   11.59    1.06
   7  -8  -2    9.99    0.58
  -7  -8   2   10.13    1.33
   7   8  -2   11.01    0.67
  -7   8   2   13.43    1.06
   7   8  -2   11.05    0.75
  -7   8   2   10.79    0.65
  -6  -8   2    6.61    1.54
  -6  -8   2    5.63    0.44
  -6  -8   2    3.84    0.81
   6  -8  -2    6.66    0.48
  -6  -8   2    5.37    0.72
   6   8  -2    5.90    0.49
   6   8  -2    6.76    0.58
  -6   8   2    5.86    0.50
  -6   8   2    6.25    0.47
  -6   8   2    4.28    0.59
  -5  -8   2    0.73    0.24
   5  -8  -2    0.72    0.24
  -5  -8   2    0.56    0.22
   5  -8  -2    0.83    0.26
  -5  -8   2    0.62    0.65
  -5  -8   2    0.57    0.39
  -5   8   2    0.77    0.25
  -5   8   2    0.73    0.23
  -5   8   2    0.52    0.23
   5   8  -2    0.89    0.27
   5   8  -2    0.70    0.26
  -4  -8   2    1.94    0.59
  -4  -8   2    2.77    0.94
   4  -8  -2    2.11    0.34
  -4  -8   2    1.97    0.32
  -4   8   2    2.23    0.31
  -4   8   2    2.13    0.61
   4   8  -2    2.52    0.33
  -4   8   2    1.47    0.34
   4   8  -2    2.04    0.34
  -4   8   2    2.35    0.34
  -3  -8   2   35.62    2.43
   3  -8  -2   34.41    1.01
  -3  -8   2   33.36    1.90
  -3  -8   2   34.52    1.01
   3   8  -2   34.91    0.99
  -3   8   2   32.51    1.38
   3   8  -2   33.22    1.03
  -3   8   2   31.24    0.96
   3   8  -2   32.74    1.01
  -3   8   2   34.95    1.36
  -3   8   2   35.49    1.03
   2  -8  -2   13.41    0.75
   2  -8  -2   12.60    0.64
   2  -8  -2   13.83    1.11
  -2  -8   2   13.76    1.50
  -2  -8   2   12.80    0.61
  -2  -8   2   14.17    1.34
   2   8  -2   12.87    0.62
  -2   8   2   13.30    0.77
  -2   8   2   13.88    0.65
   2   8  -2   14.08    0.56
   2   8  -2   13.62    0.69
  -2   8   2   13.63    0.62
  -2   8   2   14.03    0.82
   1  -8  -2   35.19    1.82
  -1  -8   2   36.01    2.22
  -1  -8   2   34.68    1.87
   1  -8  -2   33.74    1.37
   1  -8  -2   34.76    1.05
  -1  -8   2   34.99    1.03
   1   8  -2   34.91    1.11
   1   8  -2   36.00    1.00
  -1   8   2   35.00    1.20
   1   8  -2   35.64    1.17
  -1   8   2   34.92    1.01
   1   8  -2   34.21    1.02
  -1   8   2   34.43    1.01
   0  -8   2    0.39    0.56
   0  -8   2    0.40    0.35
   0  -8  -2    0.38    0.23
   0  -8   2    0.24    0.17
   0  -8  -2    0.38    0.29
   0  -8  -2    0.01    0.36
   0   8   2    0.20    0.18
   0   8   2    0.16    0.12
   0   8  -2    0.02    0.15
   0   8   2    0.11    0.14
   0   8  -2    0.04    0.21
   0   8  -2    0.18    0.13
  -1  -8  -2   27.52    1.65
  -1  -8  -2   28.15    0.96
   1  -8   2   27.09    1.86
   1  -8   2   28.95    0.97
  -1  -8  -2   26.81    1.57
   1  -8   2   28.40    1.59
  -1   8  -2   27.16    1.10
   1   8   2   27.43    0.88
  -1   8  -2   29.57    0.84
   1   8   2   27.64    0.90
   1   8   2   28.61    0.94
  -1   8  -2   27.64    0.94
  -2  -8  -2   56.95    2.23
   2  -8   2   54.90    2.63
  -2  -8  -2   56.08    1.43
   2  -8   2   53.51    1.36
  -2  -8  -2   54.48    2.36
   2   8   2   56.48    1.19
  -2   8  -2   54.73    1.38
  -2   8  -2   55.91    1.16
  -2   8  -2   53.95    1.67
   2   8   2   53.94    1.38
   2   8   2   55.33    1.35
  -2   8  -2   55.87    2.24
  -3  -8  -2   10.57    1.14
  -3  -8  -2    9.43    1.06
   3  -8   2   10.07    1.26
   3  -8   2   10.10    0.62
  -3  -8  -2    9.27    0.58
   3   8   2    9.98    0.63
   3   8   2   10.25    0.37
  -3   8  -2   10.41    1.07
  -3   8  -2   10.02    0.78
  -3   8  -2    9.69    0.45
   3   8   2   10.47    0.62
  -3   8  -2   10.60    0.61
   4  -8   2    5.82    0.48
  -4  -8  -2    6.16    1.00
  -4  -8  -2    5.89    0.52
  -4  -8  -2    4.18    0.78
   4  -8   2    5.55    1.06
  -4   8  -2    5.73    0.86
  -4   8  -2    5.44    0.50
   4   8   2    5.75    0.46
  -4   8  -2    5.63    0.36
   4   8   2    5.94    0.53
   4   8   2    5.73    0.38
  -5  -8  -2    0.85    0.46
   5  -8   2    1.54    0.36
  -5  -8  -2    0.96    0.40
  -5  -8  -2    2.31    0.40
   5  -8   2    2.13    0.75
   5   8   2    2.20    0.41
  -5   8  -2    1.48    0.37
  -5   8  -2    1.71    0.22
  -5   8  -2    0.85    0.36
   5   8   2    1.76    0.34
  -5   8  -2    2.10    0.39
   5   8   2    1.88    0.29
   6  -8   2    3.84    0.51
  -6  -8  -2    3.05    0.81
  -6  -8  -2    2.73    0.60
  -6  -8  -2    3.89    0.50
  -6   8  -2    4.17    0.52
   6   8   2    4.01    0.52
  -6   8  -2    3.80    0.28
  -6   8  -2    2.82    0.50
  -6   8  -2    2.02    0.60
  -7  -8  -2   11.17    1.46
  -7  -8  -2    9.64    1.33
   7  -8   2   10.69    0.72
   7   8   2   10.72    0.75
  -7   8  -2   11.29    1.61
  -7   8  -2   10.38    0.99
  -8  -8  -2   -0.03    0.35
  -8  -8  -2    0.07    0.40
   8  -8   2    0.21    0.29
  -8   8  -2   -0.15    0.17
  -8   8  -2    0.10    0.29
   8   8   2   -0.46    0.26
   9  -8   2    3.69    0.56
  -9  -8  -2    2.24    0.90
  -9  -8  -2    1.71    0.60
  -9   8  -2    1.49    0.66
  -9   8  -2    2.29    0.55
   9   8   2    3.26    0.54
  10  -8   2    1.87    0.45
 -10  -8  -2    1.57    0.90
 -10  -8  -2    0.74    0.54
 -10   8  -2    1.03    0.64
 -10   8  -2    1.61    0.51
  10   8   2    1.76    0.49
  11  -8   2    0.24    0.31
 -11  -8  -2    0.11    0.46
 -11  -8  -2    0.36    0.84
 -11   8  -2   -0.31    0.30
  11   8   2   -0.36    0.28
 -11   8  -2    0.24    0.37
  12  -8   2   -0.15    0.32
  12   8   2   -0.17    0.36
 -12   8  -2   -0.20    0.34
 -12  -9   2    0.53    0.72
 -12   9   2    0.64    0.50
 -10  -9   2    0.39    0.71
 -10  -9   2    3.93    1.50
  10  -9  -2    0.91    0.30
 -10   9   2    0.18    0.35
 -10   9   2    0.71    0.37
  10   9  -2    0.82    0.34
   9  -9  -2    0.49    0.29
  -9  -9   2    2.22    1.28
  -9  -9   2    0.69    0.58
   9   9  -2    0.51    0.32
  -9   9   2    0.21    0.29
  -9   9   2    0.30    0.42
  -8  -9   2    2.82    1.59
   8  -9  -2    1.90    0.37
  -8  -9   2    1.23    0.76
  -8   9   2    1.30    0.45
   8   9  -2    1.50    0.39
  -8   9   2    1.38    0.33
   8   9  -2    1.89    0.46
   7  -9  -2    5.16    0.52
  -7  -9   2    4.86    1.71
  -7  -9   2    3.62    0.92
  -7   9   2    3.72    0.47
  -7   9   2    2.74    0.56
   7   9  -2    4.23    0.58
   7   9  -2    4.68    0.56
  -6  -9   2    0.31    0.27
  -6  -9   2    0.71    0.27
  -6  -9   2    0.26    0.42
   6  -9  -2    0.53    0.26
  -6  -9   2    1.38    0.98
   6   9  -2    0.77    0.31
  -6   9   2    0.24    0.28
   6   9  -2    0.55    0.28
  -6   9   2    0.74    0.28
   5  -9  -2    1.20    0.30
  -5  -9   2    0.95    0.73
  -5  -9   2    0.51    0.50
  -5  -9   2    1.00    0.28
  -5  -9   2    0.47    0.26
  -5   9   2    0.66    0.26
  -5   9   2    1.09    0.29
  -5   9   2    0.89    0.28
   5   9  -2    1.01    0.30
   5   9  -2    0.52    0.24
   4  -9  -2    0.66    0.26
  -4  -9   2    0.89    0.55
  -4  -9   2    0.93    0.64
  -4  -9   2    0.55    0.21
  -4  -9   2    0.80    0.26
   4   9  -2    0.50    0.19
   4   9  -2    0.71    0.27
  -4   9   2    0.15    0.23
  -4   9   2    0.85    0.27
  -4   9   2    0.01    0.44
   4   9  -2    0.43    0.14
  -4   9   2    0.47    0.25
  -3  -9   2    2.53    0.65
   3  -9  -2    2.36    0.57
   3  -9  -2    2.79    0.41
  -3  -9   2    3.10    0.91
  -3  -9   2    2.95    0.40
   3   9  -2    2.91    0.41
  -3   9   2    1.57    0.34
  -3   9   2    2.63    0.50
  -3   9   2    3.27    0.42
   3   9  -2    2.37    0.32
   3   9  -2    3.42    0.32
  -3   9   2    2.95    0.39
   2  -9  -2   43.77    1.25
  -2  -9   2   45.40    2.74
  -2  -9   2   46.15    2.32
  -2  -9   2   42.86    1.21
   2  -9  -2   45.45    1.59
   2  -9  -2   45.11    2.13
   2   9  -2   43.61    1.24
  -2   9   2   46.39    1.54
   2   9  -2   46.80    1.35
  -2   9   2   44.19    1.64
   2   9  -2   44.74    1.25
  -2   9   2   43.69    1.19
  -2   9   2   42.66    1.19
   1  -9  -2    2.38    0.40
   1  -9  -2    1.94    0.55
  -1  -9   2    2.13    0.69
  -1  -9   2    2.42    0.36
  -1  -9   2    2.28    0.83
   1  -9  -2    2.11    0.50
  -1   9   2    2.52    0.40
  -1   9   2    2.00    0.32
   1   9  -2    1.28    0.25
   1   9  -2    2.16    0.33
  -1   9   2    2.00    0.30
   1   9  -2    2.28    0.36
   1   9  -2    2.09    0.33
   0  -9  -2   19.95    1.48
   0  -9  -2   19.71    0.83
   0  -9   2   18.35    0.82
   0  -9  -2   19.02    1.23
   0  -9   2   18.75    1.49
   0  -9   2   18.88    1.79
   0   9  -2   20.56    0.78
   0   9   2   20.18    0.87
   0   9   2   19.34    0.78
   0   9  -2   20.29    0.83
   0   9  -2   20.07    0.94
   0   9   2   20.54    0.82
   1  -9   2    0.49    0.22
  -1  -9  -2    0.77    0.50
   1  -9   2    0.50    0.71
   1  -9   2    0.58    0.40
  -1  -9  -2    0.68    0.28
  -1  -9  -2    0.20    0.33
   1   9   2    0.42    0.15
  -1   9  -2    0.36    0.19
   1   9   2    0.64    0.28
  -1   9  -2    0.52    0.24
   1   9   2    0.73    0.26
  -1   9  -2    0.73    0.30
   2  -9   2    7.36    0.54
  -2  -9  -2    7.70    0.55
   2  -9   2    7.92    1.28
  -2  -9  -2    7.72    1.06
  -2  -9  -2    7.62    1.03
  -2  -9  -2    9.59    1.31
   2  -9   2    5.25    0.82
  -2   9  -2    7.85    0.89
  -2   9  -2    6.93    0.45
  -2   9  -2    7.53    0.65
   2   9   2    7.59    0.54
   2   9   2    7.26    0.44
   2   9   2    6.39    0.49
  -2   9  -2    7.37    0.54
  -3  -9  -2    6.57    0.57
   3  -9   2    5.47    1.09
  -3  -9  -2    4.40    0.87
   3  -9   2    6.27    0.51
   3   9   2    6.09    0.34
   3   9   2    5.29    0.53
   3   9   2    6.27    0.50
  -3   9  -2    6.47    0.41
  -3   9  -2    6.33    0.63
  -3   9  -2    5.79    0.50
  -3   9  -2    5.31    0.85
   4  -9   2    0.46    0.28
  -4  -9  -2    0.96    0.28
  -4  -9  -2    0.80    0.45
   4  -9   2    1.12    0.64
  -4  -9  -2    1.07    0.57
   4   9   2    1.20    0.31
   4   9   2    1.23    0.28
  -4   9  -2    0.82    0.27
  -4   9  -2    0.56    0.31
   4   9   2    1.01    0.23
  -4   9  -2    1.00    0.33
  -4   9  -2    1.16    0.22
  -5  -9  -2    0.40    0.39
   5  -9   2    0.66    0.58
  -5  -9  -2    1.07    0.34
  -5  -9  -2    0.46    0.53
   5  -9   2    0.53    0.31
  -5   9  -2    0.22    0.21
  -5   9  -2    0.72    0.26
   5   9   2    0.53    0.21
   5   9   2    0.68    0.33
  -5   9  -2    0.76    0.20
   5   9   2    0.59    0.24
  -5   9  -2    0.56    0.31
  -6  -9  -2    0.70    0.30
   6  -9   2    0.76    0.32
  -6  -9  -2    0.35    0.42
  -6  -9  -2    0.77    0.61
   6   9   2    1.10    0.28
  -6   9  -2    1.30    0.36
   6   9   2    0.78    0.36
  -6   9  -2    0.47    0.35
  -6   9  -2    0.42    0.27
  -7  -9  -2    2.53    0.65
  -7  -9  -2    3.56    0.90
   7  -9   2    4.39    0.58
   7   9   2    4.08    0.59
  -7   9  -2    3.46    0.57
  -7   9  -2    2.77    0.73
  -8  -9  -2    0.04    0.63
  -8  -9  -2    0.05    0.39
   8  -9   2    0.48    0.32
  -8   9  -2    0.32    0.45
  -8   9  -2    0.22    0.35
   8   9   2    0.68    0.38
  -9  -9  -2   -0.22    0.44
  -9  -9  -2   -0.42    0.36
   9  -9   2    0.15    0.29
  -9   9  -2    0.10    0.32
   9   9   2    0.13    0.36
  -9   9  -2   -0.10    0.22
 -10  -9  -2    0.15    0.81
 -10  -9  -2    0.43    0.53
  10  -9   2    1.66    0.46
 -10   9  -2    0.70    0.44
 -10   9  -2    0.50    0.56
  10   9   2    1.35    0.46
 -11  -9  -2   -0.04    0.85
  11  -9   2    0.58    0.36
 -11   9  -2    0.55    0.43
  11   9   2   -0.16    0.39
 -11   9  -2    0.41    0.61
  10 -10  -2    0.02    0.28
 -10 -10   2   -0.36    0.45
 -10  10   2   -0.04    0.43
 -10  10   2    0.17    0.36
  10  10  -2   -0.21    0.27
   9 -10  -2    1.03    0.35
  -9 -10   2    4.77    1.66
  -9 -10   2    0.35    0.68
  -9  10   2    0.71    0.37
   9  10  -2    0.77    0.36
   9  10  -2    0.70    0.32
  -9  10   2    0.39    0.40
   8 -10  -2    3.39    0.47
  -8 -10   2    6.56    2.12
  -8 -10   2    3.62    1.04
  -8  10   2    2.33    0.53
   8  10  -2    3.60    0.54
  -8  10   2    2.88    0.44
   8  10  -2    3.01    0.55
  -7 -10   2   -0.27    0.54
  -7 -10   2    0.97    1.00
   7 -10  -2    0.53    0.31
  -7  10   2    0.10    0.24
  -7  10   2    0.25    0.27
   7  10  -2   -0.11    0.28
   7  10  -2    0.44    0.26
  -6 -10   2    0.48    0.63
   6 -10  -2    0.85    0.34
  -6 -10   2    1.14    1.14
  -6  10   2    0.69    0.30
   6  10  -2    0.31    0.31
   6  10  -2    0.50    0.31
  -6  10   2    0.50    0.29
  -5 -10   2    0.67    0.61
   5 -10  -2    1.27    0.34
  -5 -10   2    1.60    0.35
  -5 -10   2    1.59    1.06
  -5 -10   2    0.77    0.29
  -5  10   2    1.11    0.32
   5  10  -2    1.10    0.30
  -5  10   2    0.91    0.36
  -5  10   2    1.32    0.35
   4 -10  -2    2.74    0.43
  -4 -10   2    2.25    1.04
  -4 -10   2    2.26    0.68
  -4 -10   2    2.74    0.39
  -4  10   2    1.88    0.41
   4  10  -2    2.45    0.42
   4  10  -2    2.67    0.34
  -4  10   2    2.36    0.35
   4  10  -2    2.08    0.31
  -4  10   2    2.69    0.41
   3 -10  -2    3.40    0.46
  -3 -10   2    3.60    0.46
  -3 -10   2    2.43    0.70
  -3 -10   2    3.23    1.06
   3 -10  -2    3.88    0.53
   3 -10  -2    2.84    0.72
  -3  10   2    3.25    0.40
   3  10  -2    3.30    0.34
  -3  10   2    2.56    0.43
   3  10  -2    2.98    0.38
  -3  10   2    3.27    0.45
   3  10  -2    3.33    0.46
  -3  10   2    3.66    0.58
  -2 -10   2    0.57    0.28
   2 -10  -2    0.81    0.29
   2 -10  -2    0.46    0.54
  -2 -10   2    0.37    0.65
  -2 -10   2    0.83    0.54
   2 -10  -2    0.73    0.36
   2  10  -2    0.48    0.24
   2  10  -2    0.53    0.16
  -2  10   2    0.61    0.25
   2  10  -2    0.57    0.24
  -2  10   2    0.90    0.24
  -2  10   2    0.48    0.23
  -2  10   2    0.99    0.27
  -1 -10   2    8.49    1.46
  -1 -10   2    8.87    0.59
  -1 -10   2    9.72    1.22
   1 -10  -2    8.86    0.60
   1 -10  -2    9.81    1.35
   1 -10  -2    9.28    0.98
   1  10  -2    9.12    0.60
  -1  10   2    9.43    0.69
  -1  10   2    9.66    0.65
   1  10  -2    9.07    0.76
   1  10  -2    8.72    0.67
  -1  10   2    9.62    0.59
   1  10  -2    9.13    0.60
   0 -10   2    0.64    0.58
   0 -10  -2    0.12    0.39
   0 -10   2    0.37    0.22
   0 -10  -2    0.39    0.60
   0 -10   2    0.58    0.69
   0 -10  -2    0.37    0.27
   0  10  -2    0.08    0.14
   0  10   2    0.47    0.18
   0  10  -2    0.53    0.24
   0  10   2    0.19    0.21
   0  10  -2    0.22    0.16
   0  10   2    0.43    0.20
  -1 -10  -2    0.36    0.38
  -1 -10  -2    0.67    0.69
   1 -10   2    0.27    0.40
  -1 -10  -2    0.12    0.24
   1 -10   2    0.29    0.27
   1 -10   2    0.55    0.71
   1  10   2    0.14    0.12
  -1  10  -2   -0.06    0.17
  -1  10  -2    0.14    0.20
  -1  10  -2    0.22    0.18
   1  10   2    0.15    0.26
   1  10   2    0.29    0.19
  -2 -10  -2    0.81    0.68
  -2 -10  -2    0.31    0.36
   2 -10   2    0.38    0.64
  -2 -10  -2    0.23    0.21
   2 -10   2    0.16    0.49
  -2 -10  -2    0.34    0.35
   2 -10   2   -0.01    0.24
  -2  10  -2    0.20    0.23
  -2  10  -2   -0.12    0.17
  -2  10  -2    0.03    0.25
   2  10   2    0.11    0.19
   2  10   2    0.07    0.11
   2  10   2    0.36    0.24
   3 -10   2    1.30    0.37
  -3 -10  -2    1.43    0.71
  -3 -10  -2    1.58    0.34
   3 -10   2    1.26    0.76
  -3 -10  -2    0.86    0.42
  -3 -10  -2    1.06    0.55
  -3  10  -2    1.55    0.35
   3  10   2    1.72    0.37
  -3  10  -2    1.48    0.27
   3  10   2    1.12    0.36
   3  10   2    1.25    0.19
  -3  10  -2    0.98    0.36
  -3  10  -2    1.26    0.36
   4 -10   2    1.20    0.68
  -4 -10  -2    0.37    0.40
  -4 -10  -2    1.31    0.38
   4 -10   2    1.40    0.39
  -4 -10  -2    1.57    0.69
  -4  10  -2    1.02    0.23
  -4  10  -2    0.07    0.25
   4  10   2    0.79    0.32
   4  10   2    0.65    0.09
  -4  10  -2    1.15    0.37
  -4  10  -2    0.59    0.30
   4  10   2    1.04    0.37
   4  10   2    1.32    0.27
   5 -10   2   -0.09    0.45
  -5 -10  -2    0.08    0.53
  -5 -10  -2   -0.16    0.39
   5 -10   2    0.24    0.23
  -5 -10  -2   -0.11    0.16
  -5  10  -2    0.22    0.30
  -5  10  -2    0.29    0.31
   5  10   2    0.17    0.17
   5  10   2    0.15    0.21
  -5  10  -2    0.36    0.20
  -5  10  -2    0.07    0.20
   5  10   2   -0.02    0.28
  -6 -10  -2    0.01    0.45
  -6 -10  -2    0.46    0.26
  -6 -10  -2   -0.07    0.47
   6 -10   2   -0.12    0.29
   6  10   2    0.06    0.30
  -6  10  -2   -0.06    0.30
   6  10   2    0.35    0.20
  -6  10  -2    0.05    0.34
  -6  10  -2    0.34    0.31
   7 -10   2    6.73    0.66
  -7 -10  -2    5.65    1.21
  -7 -10  -2    3.76    0.79
  -7  10  -2    5.35    0.75
  -7  10  -2    4.47    0.89
   7  10   2    5.87    0.70
  -8 -10  -2    0.03    0.46
  -8 -10  -2    0.00    0.47
   8 -10   2    0.20    0.38
  -8  10  -2    0.12    0.44
   8  10   2    0.08    0.37
  -8  10  -2    0.12    0.25
  -9 -10  -2    0.07    0.50
   9 -10   2    0.13    0.36
  -9 -10  -2   -0.54    0.67
  -9  10  -2   -0.17    0.32
   9  10   2   -0.05    0.33
  -9  10  -2    0.13    0.48
  10 -10   2    0.08    0.35
 -10 -10  -2   -0.30    0.75
  10  10   2    0.10    0.37
 -10  10  -2    0.21    0.50
 -10  10  -2   -0.03    0.37
  11 -10   2   -0.03    0.35
 -11 -10  -2   -0.46    0.96
 -11  10  -2   -0.01    0.41
  11  10   2    0.29    0.40
 -11  10  -2    0.21    0.46
 -10 -11   2    0.26    0.63
   9 -11  -2    1.20    0.39
  -9 -11   2    5.99    1.97
  -9 -11   2   -0.22    0.50
  -9  11   2    1.46    0.49
   9  11  -2    1.29    0.41
  -9  11   2    0.93    0.55
   8 -11  -2    0.43    0.30
  -8 -11   2    1.05    1.46
  -8 -11   2    0.04    0.50
  -8  11   2    0.46    0.29
   8  11  -2    0.36    0.37
   8  11  -2    0.27    0.23
  -8  11   2    0.41    0.33
  -7 -11   2    0.71    0.62
   7 -11  -2    0.84    0.34
  -7 -11   2    1.15    1.38
  -7  11   2    0.38    0.39
  -7  11   2    0.93    0.34
   7  11  -2    1.03    0.39
   7  11  -2    1.21    0.41
  -6 -11   2   17.53    2.67
  -6 -11   2   15.45    1.74
   6 -11  -2   16.67    0.88
   6  11  -2   14.86    0.89
  -6  11   2   17.92    1.33
   6  11  -2   15.89    0.89
  -6  11   2   15.90    0.86
  -5 -11   2    0.45    1.02
   5 -11  -2    0.49    0.31
  -5 -11   2    0.31    0.69
  -5 -11   2    0.28    0.21
  -5  11   2    0.61    0.31
   5  11  -2    0.94    0.35
  -5  11   2    0.41    0.29
  -5  11   2    0.28    0.31
  -4 -11   2   -0.05    0.50
  -4 -11   2    0.35    0.88
  -4 -11   2    0.14    0.25
   4 -11  -2    0.30    0.28
   4  11  -2   -0.06    0.19
  -4  11   2    0.08    0.25
   4  11  -2    0.46    0.25
  -4  11   2    0.04    0.26
  -4  11   2    0.29    0.23
   3 -11  -2    0.51    0.30
  -3 -11   2    0.63    0.85
  -3 -11   2    0.23    0.55
  -3 -11   2    0.46    0.28
   3 -11  -2    0.22    0.42
   3 -11  -2    0.44    0.28
   3  11  -2    0.16    0.22
  -3  11   2    0.77    0.27
  -3  11   2    0.09    0.22
   3  11  -2    0.64    0.31
  -3  11   2    0.50    0.27
  -2 -11   2    5.38    0.98
  -2 -11   2    7.61    0.62
   2 -11  -2    6.81    0.83
   2 -11  -2    6.02    1.01
  -2 -11   2    7.77    1.55
   2 -11  -2    8.11    0.65
   2  11  -2    7.27    0.59
   2  11  -2    7.01    0.63
  -2  11   2    7.10    0.72
  -2  11   2    6.42    0.54
   2  11  -2    7.68    0.64
  -2  11   2    7.81    0.62
  -1 -11   2    5.49    0.51
  -1 -11   2    4.57    0.90
   1 -11  -2    4.40    0.86
   1 -11  -2    5.04    0.91
  -1 -11   2    5.63    1.28
   1 -11  -2    5.63    0.63
  -1  11   2    5.81    0.58
   1  11  -2    5.19    0.59
  -1  11   2    6.62    0.58
  -1  11   2    5.71    0.60
   1  11  -2    6.16    0.51
   1  11  -2    5.86    0.59
   0 -11  -2    0.75    0.52
   0 -11  -2    0.86    0.33
   0 -11   2    1.02    0.67
   0 -11   2    0.30    0.77
   0 -11  -2    1.17    0.75
   0 -11   2    0.44    0.23
   0  11  -2    0.88    0.28
   0  11  -2    0.59    0.26
   0  11  -2    0.49    0.25
   0  11   2    0.56    0.24
   0  11   2    0.65    0.22
   0  11   2    0.64    0.28
   1 -11   2    1.12    0.52
  -1 -11  -2    1.51    0.68
  -1 -11  -2    0.81    0.34
   1 -11   2    1.65    0.93
  -1 -11  -2    1.14    0.57
   1 -11   2    0.73    0.34
   1  11   2    1.60    0.33
  -1  11  -2    1.10    0.28
  -1  11  -2    0.90    0.31
   1  11   2    1.15    0.25
  -1  11  -2    1.60    0.42
   1  11   2    1.36    0.37
  -2 -11  -2    2.24    0.88
  -2 -11  -2    1.73    0.70
   2 -11   2    2.46    0.95
   2 -11   2    0.72    0.57
  -2 -11  -2    1.80    0.38
   2 -11   2    1.66    0.37
   2  11   2    2.57    0.47
  -2  11  -2    1.60    0.38
  -2  11  -2    1.95    0.33
   2  11   2    2.33    0.39
   2  11   2    1.65    0.26
  -2  11  -2    1.13    0.30
  -3 -11  -2    5.09    0.60
  -3 -11  -2    2.73    0.58
  -3 -11  -2    3.89    0.93
  -3 -11  -2    5.44    1.19
   3 -11   2    3.82    1.00
   3 -11   2    4.83    0.61
   3  11   2    3.76    0.51
  -3  11  -2    2.50    0.54
   3  11   2    4.71    0.61
  -3  11  -2    3.98    0.42
   3  11   2    4.09    0.37
  -3  11  -2    4.50    0.57
  -3  11  -2    3.43    0.51
  -4 -11  -2    3.72    1.23
  -4 -11  -2    1.83    0.56
  -4 -11  -2    2.57    0.88
   4 -11   2    3.41    0.54
   4 -11   2    3.61    1.01
  -4 -11  -2    3.24    0.52
   4  11   2    3.76    0.57
  -4  11  -2    1.95    0.53
  -4  11  -2    2.98    0.52
   4  11   2    3.13    0.50
  -4  11  -2    2.74    0.50
  -4  11  -2    3.31    0.39
  -5 -11  -2    2.38    0.78
   5 -11   2    3.82    1.01
  -5 -11  -2    1.92    0.66
  -5 -11  -2    3.68    0.55
   5 -11   2    3.37    0.52
   5  11   2    3.03    0.47
  -5  11  -2    3.35    0.56
  -5  11  -2    3.39    0.38
  -5  11  -2    2.12    0.60
  -5  11  -2    2.69    0.56
   5  11   2    3.43    0.57
   5  11   2    3.29    0.43
  -6 -11  -2   -0.27    0.41
  -6 -11  -2    0.00    0.64
  -6 -11  -2    0.16    0.23
   6 -11   2    0.60    0.38
  -6  11  -2    0.23    0.30
   6  11   2    0.45    0.38
   6  11   2    0.38    0.22
  -6  11  -2    0.15    0.28
  -6  11  -2   -0.05    0.22
  -7 -11  -2    2.48    0.99
   7 -11   2    3.79    0.60
   7  11   2    3.39    0.47
  -7  11  -2    2.79    0.57
   7  11   2    3.86    0.64
  -7  11  -2    1.48    0.62
  -8 -11  -2    0.48    0.64
  -8 -11  -2    0.84    0.89
   8 -11   2    1.46    0.46
  -8  11  -2    1.16    0.60
   8  11   2    2.20    0.54
  -8  11  -2    2.22    0.58
   9 -11   2    0.48    0.38
  -9 -11  -2   -0.06    0.84
  -9  11  -2    0.52    0.46
   9  11   2    0.54    0.41
  -9  11  -2    0.48    0.35
  10 -11   2    0.21    0.34
 -10 -11  -2   -0.15    0.62
 -10  11  -2    0.47    0.46
  10  11   2    0.05    0.37
 -10  11  -2    0.16    0.40
  11 -11   2    0.38    0.37
 -11  11  -2   -0.06    0.43
  11  11   2    0.25    0.44
 -11 -12   2   -1.18    0.86
  11  12  -2   -0.45    0.35
 -11  12   2   -0.38    0.41
  10 -12  -2   -0.25    0.29
 -10 -12   2   -1.02    0.76
 -10  12   2    0.07    0.53
  10  12  -2    0.19    0.33
 -10  12   2    0.29    0.45
   9 -12  -2    0.10    0.32
  -9 -12   2    4.61    1.86
  -9 -12   2   -0.61    0.47
  -9  12   2    0.02    0.35
  -9  12   2    0.20    0.39
   9  12  -2   -0.10    0.32
   8 -12  -2    0.04    0.27
  -8 -12   2   -0.95    0.63
  -8 -12   2    2.70    1.78
   8  12  -2    0.35    0.26
  -8  12   2    0.11    0.35
   8  12  -2   -0.12    0.35
  -7 -12   2   -0.49    0.45
   7 -12  -2    0.09    0.33
  -7 -12   2    2.49    1.72
   7  12  -2   -0.29    0.30
   7  12  -2    0.23    0.31
  -7  12   2    0.23    0.29
  -7  12   2    0.12    0.34
  -6 -12   2    0.44    0.84
  -6 -12   2    3.43    1.83
   6 -12  -2    1.70    0.43
  -6  12   2    1.33    0.42
   6  12  -2    2.12    0.48
  -6  12   2    1.45    0.38
   6  12  -2    1.88    0.44
  -5 -12   2    0.84    1.33
   5 -12  -2    1.09    0.39
  -5 -12   2    1.01    0.36
  -5 -12   2    0.10    0.60
  -5  12   2    0.59    0.31
  -5  12   2    0.70    0.34
   5  12  -2    1.55    0.44
  -5  12   2    0.73    0.34
   4 -12  -2    2.23    0.43
  -4 -12   2    1.08    0.90
  -4 -12   2    2.66    1.39
  -4 -12   2    1.56    0.35
  -4  12   2    1.61    0.34
  -4  12   2    1.23    0.37
   4  12  -2    1.35    0.29
   4  12  -2    2.15    0.46
  -4  12   2    2.09    0.44
  -3 -12   2   -0.12    0.83
  -3 -12   2    0.43    0.25
  -3 -12   2    0.30    0.63
   3 -12  -2    0.28    0.29
   3 -12  -2    0.16    0.61
   3 -12  -2    0.53    0.32
  -3  12   2    0.44    0.30
  -3  12   2    0.12    0.25
  -3  12   2    0.46    0.32
   3  12  -2    0.56    0.25
   3  12  -2    0.48    0.27
   2 -12  -2    2.89    0.62
   2 -12  -2    3.54    0.55
  -2 -12   2    2.63    0.99
  -2 -12   2    3.58    1.30
  -2 -12   2    3.23    0.48
   2 -12  -2    2.45    0.81
  -2  12   2    2.29    0.43
  -2  12   2    3.02    0.48
  -2  12   2    2.60    0.41
   2  12  -2    2.49    0.40
   2  12  -2    2.67    0.49
  -1 -12   2    1.78    0.43
   1 -12  -2    0.96    0.32
   1 -12  -2    0.99    0.61
   1 -12  -2    1.48    0.80
  -1 -12   2    0.44    0.58
  -1 -12   2    1.30    1.04
   1  12  -2    1.22    0.32
   1  12  -2    1.11    0.34
  -1  12   2    1.66    0.38
  -1  12   2    1.20    0.30
  -1  12   2    1.07    0.33
   1  12  -2    1.14    0.34
   0 -12   2    1.06    0.98
   0 -12  -2    0.73    0.60
   0 -12   2    1.22    0.39
   0 -12  -2    1.09    0.33
   0 -12  -2    0.97    0.81
   0 -12   2    1.21    0.64
   0  12   2    0.93    0.28
   0  12   2    0.79    0.27
   0  12  -2    1.23    0.34
   0  12  -2    1.30    0.34
   0  12  -2    0.74    0.30
   0  12   2    1.41    0.43
   1 -12   2    1.78    0.65
   1 -12   2    2.61    1.19
  -1 -12  -2    2.30    0.96
  -1 -12  -2    2.31    0.78
  -1 -12  -2    2.13    0.43
   1 -12   2    2.58    0.50
   1  12   2    2.52    0.46
   1  12   2    2.04    0.33
  -1  12  -2    2.44    0.37
  -1  12  -2    1.64    0.36
  -1  12  -2    2.69    0.52
   1  12   2    2.29    0.44
  -2 -12  -2   10.95    1.51
   2 -12   2   10.00    0.79
   2 -12   2    9.75    1.27
  -2 -12  -2   10.98    0.81
  -2 -12  -2   11.11    1.59
   2 -12   2   11.48    1.82
  -2  12  -2   11.63    0.69
  -2  12  -2   12.29    0.99
   2  12   2   11.05    0.66
  -2  12  -2   11.83    0.84
   2  12   2   11.62    0.74
   2  12   2   10.82    0.76
   3 -12   2    0.91    0.39
  -3 -12  -2    0.32    0.84
   3 -12   2    1.00    0.78
  -3 -12  -2    0.75    0.74
  -3 -12  -2    1.55    0.45
   3  12   2    1.70    0.37
  -3  12  -2    1.18    0.45
  -3  12  -2    0.48    0.33
   3  12   2    0.98    0.22
  -3  12  -2    0.98    0.33
  -3  12  -2    0.92    0.29
   3  12   2    0.69    0.41
   4 -12   2    1.71    0.79
  -4 -12  -2    1.45    0.38
  -4 -12  -2    0.88    0.74
   4 -12   2    1.63    0.42
  -4 -12  -2    0.59    0.53
  -4 -12  -2    0.94    0.70
   4  12   2    1.22    0.46
  -4  12  -2    0.58    0.32
  -4  12  -2    0.78    0.42
   4  12   2    1.21    0.36
  -4  12  -2    1.33    0.32
  -4  12  -2    1.75    0.43
   5 -12   2    1.35    0.69
  -5 -12  -2    0.24    0.47
  -5 -12  -2    0.93    0.68
  -5 -12  -2    0.93    0.39
   5 -12   2    1.44    0.45
  -5 -12  -2    2.47    1.12
  -5  12  -2    0.91    0.28
  -5  12  -2    0.42    0.32
  -5  12  -2    1.63    0.48
   5  12   2    0.50    0.35
  -5  12  -2    0.61    0.33
   5  12   2    0.83    0.27
   5  12   2    1.72    0.49
  -6 -12  -2   -0.54    0.45
  -6 -12  -2    0.26    0.31
   6 -12   2    0.07    0.35
  -6 -12  -2    2.80    1.19
  -6 -12  -2   -0.68    0.41
   6  12   2   -0.11    0.20
   6  12   2   -0.18    0.34
  -6  12  -2    0.17    0.36
  -6  12  -2   -0.08    0.22
  -7 -12  -2    0.70    0.66
   7 -12   2    0.85    0.42
  -7 -12  -2   -0.04    0.53
   7  12   2    0.88    0.42
  -7  12  -2    0.92    0.55
  -7  12  -2    0.75    0.37
  -8 -12  -2   -0.61    0.79
   8 -12   2   -0.04    0.34
  -8  12  -2    0.08    0.40
   8  12   2    0.07    0.41
  -8  12  -2    0.15    0.28
  -9 -12  -2    0.97    1.02
   9 -12   2    1.44    0.55
  -9  12  -2    0.80    0.51
  -9  12  -2    1.45    0.65
   9  12   2    2.83    0.63
 -10 -12  -2   -0.47    0.68
  10 -12   2    0.48    0.45
 -10  12  -2   -0.01    0.55
 -10  12  -2   -0.01    0.47
  10  12   2    0.66    0.53
  10 -13  -2   -0.18    0.34
 -10 -13   2   -0.49    0.98
 -10  13   2   -0.27    0.44
 -10  13   2    0.15    0.55
  10  13  -2   -0.08    0.35
   9 -13  -2    0.39    0.38
  -9 -13   2    4.70    2.02
  -9 -13   2   -0.62    0.88
   9  13  -2    0.09    0.36
  -9  13   2    0.43    0.47
  -9  13   2    0.51    0.49
  -8 -13   2   -0.41    0.83
   8 -13  -2    0.21    0.33
  -8 -13   2    1.86    1.39
   8  13  -2    0.74    0.46
  -8  13   2   -0.16    0.36
  -7 -13   2   -0.88    0.81
  -7 -13   2    1.42    1.60
   7 -13  -2   -0.04    0.29
   7  13  -2    0.17    0.36
  -7  13   2   -0.08    0.23
  -7  13   2   -0.13    0.29
   7  13  -2    0.03    0.21
  -6 -13   2   -0.52    0.83
  -6 -13   2    0.04    1.08
   6 -13  -2    0.12    0.33
  -6  13   2    0.53    0.33
   6  13  -2   -0.30    0.32
  -6  13   2    0.63    0.40
   6  13  -2    0.48    0.33
  -5 -13   2    3.25    0.54
  -5 -13   2    5.14    2.06
  -5 -13   2    2.48    0.99
   5 -13  -2    3.87    0.57
   5  13  -2    3.61    0.61
  -5  13   2    2.60    0.44
  -5  13   2    3.59    0.65
  -4 -13   2    0.50    0.34
  -4 -13   2    0.66    1.29
  -4 -13   2   -0.18    0.66
   4 -13  -2    0.93    0.40
  -4  13   2    0.60    0.29
  -4  13   2    0.60    0.35
  -4  13   2    0.47    0.28
   4  13  -2    0.61    0.39
   4  13  -2    0.60    0.27
   3 -13  -2    0.58    0.64
  -3 -13   2    0.14    0.93
  -3 -13   2    0.98    0.40
  -3 -13   2    0.28    1.13
   3 -13  -2    0.68    0.37
   3  13  -2    0.27    0.27
   3  13  -2    0.70    0.33
  -3  13   2    0.59    0.28
  -3  13   2    0.76    0.39
  -3  13   2    0.32    0.34
  -2 -13   2   -0.19    0.86
  -2 -13   2    1.19    0.43
   2 -13  -2    1.01    0.51
   2 -13  -2    0.71    0.57
   2 -13  -2    1.17    0.38
  -2 -13   2    0.68    1.13
  -2  13   2    0.69    0.30
   2  13  -2    0.66    0.39
  -2  13   2    0.76    0.29
  -2  13   2    1.10    0.37
   2  13  -2    1.00    0.32
  -1 -13   2    4.19    1.00
  -1 -13   2    4.54    0.61
  -1 -13   2    3.38    1.38
   1 -13  -2    4.42    0.64
   1 -13  -2    4.13    0.94
   1 -13  -2    4.28    0.92
  -1  13   2    4.79    0.67
  -1  13   2    4.25    0.53
   1  13  -2    4.58    0.57
   1  13  -2    4.13    0.59
  -1  13   2    3.52    0.52
   1  13  -2    3.21    0.49
   0 -13  -2    1.73    0.49
   0 -13   2    1.72    1.18
   0 -13   2    1.92    0.49
   0 -13  -2    1.42    0.73
   0 -13  -2    1.92    0.98
   0 -13   2    1.61    0.89
   0  13   2    2.02    0.45
   0  13  -2    1.48    0.39
   0  13   2    1.78    0.36
   0  13   2    1.62    0.37
   0  13  -2    1.85    0.49
   0  13  -2    1.44    0.34
   1 -13   2    1.69    1.15
   1 -13   2    0.95    0.76
  -1 -13  -2    0.71    0.65
   1 -13   2    0.58    0.38
  -1 -13  -2    0.92    0.76
  -1 -13  -2    0.90    0.35
  -1  13  -2    0.49    0.32
   1  13   2    0.80    0.25
  -1  13  -2    1.05    0.34
  -1  13  -2    0.71    0.34
   1  13   2    0.64    0.36
   1  13   2    1.43    0.48
   2 -13   2    1.85    0.51
  -2 -13  -2    1.03    0.79
  -2 -13  -2    2.27    0.53
   2 -13   2    3.20    1.29
  -2 -13  -2    1.88    0.86
   2 -13   2    1.21    0.60
  -2  13  -2    1.76    0.45
   2  13   2    1.66    0.31
  -2  13  -2    2.02    0.54
  -2  13  -2    1.91    0.38
   2  13   2    1.86    0.44
   2  13   2    2.03    0.41
  -3 -13  -2    9.24    1.74
  -3 -13  -2    6.57    1.26
  -3 -13  -2    7.50    0.76
   3 -13   2    7.63    1.52
   3 -13   2    7.69    0.70
   3  13   2    6.80    0.65
  -3  13  -2    7.24    0.61
   3  13   2    8.56    0.82
  -3  13  -2    8.22    0.86
  -3  13  -2    6.87    1.10
  -3  13  -2    8.00    0.79
   3  13   2    6.66    0.59
   4 -13   2   -0.11    0.31
  -4 -13  -2    0.05    0.68
  -4 -13  -2   -0.29    0.57
  -4 -13  -2   -0.31    0.44
   4 -13   2    0.26    0.58
  -4 -13  -2   -0.18    0.19
  -4  13  -2   -0.06    0.35
  -4  13  -2   -0.06    0.21
  -4  13  -2   -0.01    0.27
   4  13   2   -0.03    0.37
   4  13   2   -0.37    0.28
  -4  13  -2   -0.35    0.27
  -5 -13  -2    0.79    0.97
  -5 -13  -2    0.33    0.57
   5 -13   2    2.78    0.91
  -5 -13  -2    3.22    1.34
   5 -13   2    2.04    0.52
  -5 -13  -2    2.76    0.55
  -5  13  -2    1.44    0.31
  -5  13  -2    1.57    0.48
  -5  13  -2    1.43    0.43
   5  13   2    1.39    0.50
   5  13   2    1.51    0.45
   5  13   2    1.52    0.35
  -5  13  -2    0.98    0.47
   6 -13   2    1.57    0.50
  -6 -13  -2    0.74    0.77
  -6 -13  -2    4.91    1.51
  -6  13  -2    0.35    0.40
  -6  13  -2    0.39    0.38
   6  13   2    1.19    0.48
  -7 -13  -2   -0.06    0.94
   7 -13   2    1.21    0.42
   7  13   2    0.75    0.46
  -7  13  -2    0.79    0.57
  -7  13  -2    0.68    0.47
  -8 -13  -2    0.39    0.75
   9  13   2    0.51    0.54
  10 -14  -2   -0.14    0.39
  10  14  -2    0.06    0.40
 -10  14   2   -0.09    0.58
   9 -14  -2    0.09    0.34
  -9  14   2    0.06    0.49
  -9  14   2    0.29    0.43
  -8 -14   2   -1.67    0.87
   8 -14  -2    0.95    0.46
   8  14  -2    1.08    0.52
  -8  14   2    0.79    0.42
  -7 -14   2    4.14    2.01
   7 -14  -2    0.37    0.39
  -7 -14   2   -1.47    0.91
  -7  14   2    0.41    0.46
  -7  14   2   -0.19    0.28
   7  14  -2    0.80    0.46
  -6 -14   2   -0.35    1.06
   6 -14  -2    1.80    0.45
  -6 -14   2    3.16    2.10
  -6  14   2    2.62    0.48
   6  14  -2    2.22    0.50
  -6  14   2    1.83    0.51
   6  14  -2    2.15    0.49
   5 -14  -2    3.16    0.60
  -5 -14   2    2.88    0.52
  -5 -14   2    2.22    1.02
  -5 -14   2    3.20    1.98
  -5  14   2    2.75    0.47
   5  14  -2    2.86    0.58
  -5  14   2    2.37    0.55
  -4 -14   2    0.29    0.34
   4 -14  -2    1.27    0.45
  -4 -14   2    0.10    0.77
  -4 -14   2    0.81    1.50
   4  14  -2    0.33    0.39
  -4  14   2    0.84    0.35
   4  14  -2    0.40    0.28
  -4  14   2    1.27    0.44
  -4  14   2    0.38    0.28
   3 -14  -2   -0.12    0.32
  -3 -14   2   -0.35    1.27
  -3 -14   2    0.31    0.28
  -3 -14   2   -1.04    0.95
   3 -14  -2    0.19    0.65
   3  14  -2    0.67    0.42
  -3  14   2    0.77    0.39
   3  14  -2    0.16    0.26
  -3  14   2    0.35    0.37
  -3  14   2    0.34    0.28
   2 -14  -2    2.29    0.50
   2 -14  -2    1.72    0.70
  -2 -14   2    2.25    0.47
  -2 -14   2    1.95    1.45
  -2 -14   2    1.31    0.84
   2  14  -2    1.42    0.37
   2  14  -2    2.01    0.47
  -2  14   2    1.81    0.51
  -2  14   2    1.95    0.43
  -2  14   2    2.29    0.49
   1 -14  -2    2.15    0.95
   1 -14  -2    2.11    0.53
  -1 -14   2    2.84    0.59
  -1 -14   2    1.86    0.85
  -1 -14   2    1.90    1.36
   1  14  -2    3.10    0.47
   1  14  -2    1.85    0.42
  -1  14   2    1.79    0.41
  -1  14   2    3.03    0.61
   1  14  -2    1.89    0.52
  -1  14   2    2.14    0.49
   0 -14  -2    0.55    0.90
   0 -14  -2    0.21    0.71
   0 -14   2    0.17    0.80
   0 -14  -2    0.79    0.37
   0 -14   2   -0.80    1.04
   0 -14   2    1.24    0.41
   0  14   2    1.22    0.41
   0  14  -2    0.74    0.34
   0  14   2    0.44    0.37
   0  14  -2    1.13    0.39
   0  14   2    0.73    0.31
   0  14  -2    1.18    0.45
   1 -14   2    3.25    0.98
  -1 -14  -2    2.19    1.14
   1 -14   2    3.36    1.49
   1 -14   2    5.39    0.75
  -1 -14  -2    4.34    0.68
  -1 -14  -2    3.58    1.06
   1  14   2    4.33    0.65
  -1  14  -2    3.76    0.57
   1  14   2    4.43    0.62
  -1  14  -2    5.02    0.68
  -1  14  -2    4.12    0.53
   1  14   2    3.37    0.46
   2 -14   2   18.31    1.75
  -2 -14  -2   17.99    2.47
  -2 -14  -2   17.41    1.04
   2 -14   2   17.18    1.02
  -2 -14  -2   17.81    2.00
   2 -14   2   18.95    2.33
   2  14   2   17.70    0.93
  -2  14  -2   18.20    1.11
   2  14   2   18.57    1.13
  -2  14  -2   17.16    0.88
   2  14   2   17.83    0.99
  -2  14  -2   18.10    1.23
  -3 -14  -2    1.03    0.93
  -3 -14  -2    0.34    0.78
  -3 -14  -2    1.00    0.38
   3 -14   2    1.31    0.85
   3 -14   2    1.39    0.43
   3  14   2    1.20    0.44
  -3  14  -2    1.16    0.34
   3  14   2    0.94    0.41
  -3  14  -2    1.25    0.44
  -3  14  -2    1.23    0.48
  -3  14  -2    0.74    0.40
   4 -14   2    0.04    0.38
  -4 -14  -2    0.27    0.86
   4 -14   2    0.50    0.57
  -4 -14  -2    0.56    0.39
  -4 -14  -2   -0.16    0.74
  -4  14  -2   -0.01    0.23
   4  14   2   -0.48    0.23
  -4  14  -2   -0.40    0.30
   4  14   2    0.02    0.23
  -4  14  -2   -0.15    0.32
  -4  14  -2    0.11    0.29
  -5 -14  -2    0.12    0.34
  -5 -14  -2    1.71    1.04
   5 -14   2    0.10    0.39
  -5 -14  -2   -1.79    0.87
   5 -14   2    1.12    0.66
  -5  14  -2    0.63    0.42
  -5  14  -2    0.21    0.29
   5  14   2    0.07    0.25
  -5  14  -2    0.19    0.28
   5  14   2   -0.14    0.39
   6 -14   2    0.20    0.42
  -6 -14  -2   -1.30    0.57
  -6 -14  -2    3.22    1.18
  -6  14  -2    0.26    0.39
  -6  14  -2    0.42    0.45
   6  14   2    0.37    0.37
   7 -14   2    0.00    0.40
   7  14   2    0.45    0.36
   8 -14   2    0.55    0.46
   9 -15  -2   -0.13    0.41
  -9 -15   2    5.32    2.36
   9  15  -2    0.02    0.44
  -9  15   2   -0.11    0.47
  -9  15   2   -0.09    0.44
  -8 -15   2    3.01    2.17
   8 -15  -2    0.29    0.39
  -8  15   2    0.25    0.36
   8  15  -2   -0.34    0.46
   7 -15  -2   -0.06    0.34
  -7 -15   2   -2.56    1.05
  -7 -15   2    3.17    2.18
  -7  15   2    0.04    0.42
   7  15  -2    0.19    0.44
  -6 -15   2   -0.63    1.62
   6 -15  -2    0.18    0.39
  -6  15   2    0.10    0.33
  -6  15   2   -0.03    0.39
   6  15  -2   -0.02    0.29
  -5 -15   2    2.71    1.94
  -5 -15   2    0.50    0.96
   5 -15  -2    2.23    0.50
  -5  15   2    1.42    0.38
   5  15  -2    1.87    0.54
  -5  15   2    1.30    0.51
   4 -15  -2    2.47    0.52
  -4 -15   2    2.15    0.54
  -4 -15   2    2.28    1.92
  -4 -15   2   -0.44    1.16
   4  15  -2    1.01    0.47
  -4  15   2    1.07    0.42
  -4  15   2    1.45    0.45
  -4  15   2    1.68    0.52
  -3 -15   2    0.36    0.38
  -3 -15   2   -1.34    1.39
   3 -15  -2    0.49    0.55
  -3 -15   2   -0.24    0.78
   3 -15  -2    0.48    0.41
  -3  15   2    0.14    0.32
   3  15  -2    0.10    0.41
   3  15  -2    0.22    0.27
  -3  15   2    0.19    0.28
  -3  15   2    0.55    0.34
   2 -15  -2    0.29    0.31
  -2 -15   2    0.03    0.40
  -2 -15   2   -0.20    1.01
  -2 -15   2   -1.27    1.26
   2 -15  -2    0.62    0.77
   2  15  -2   -0.02    0.39
  -2  15   2   -0.14    0.26
   2  15  -2    0.21    0.28
  -2  15   2    0.16    0.37
  -2  15   2    0.51    0.42
  -1 -15   2    1.84    0.85
   1 -15  -2    3.50    0.62
   1 -15  -2    3.57    1.12
  -1 -15   2    4.89    0.70
  -1 -15   2    2.15    1.73
   1  15  -2    3.12    0.66
  -1  15   2    3.04    0.53
  -1  15   2    3.44    0.54
  -1  15   2    2.75    0.62
   1  15  -2    3.82    0.55
   1  15  -2    2.39    0.49
   0 -15  -2    0.21    0.31
   0 -15   2   -1.80    1.11
   0 -15   2   -0.03    0.38
   0 -15  -2   -0.52    0.86
   0 -15   2   -0.31    0.55
   0  15  -2   -0.23    0.27
   0  15  -2    0.59    0.36
   0  15   2   -0.11    0.20
   0  15  -2   -0.16    0.22
   0  15   2    0.22    0.28
   0  15   2    0.12    0.42
   1 -15   2    4.72    1.03
  -1 -15  -2    5.63    1.30
   1 -15   2    5.68    1.84
  -1 -15  -2    6.32    0.84
   1 -15   2    7.27    0.85
  -1 -15  -2    5.19    1.43
  -1  15  -2    6.18    0.68
   1  15   2    7.07    0.70
   1  15   2    7.24    0.74
  -1  15  -2    5.03    0.67
   1  15   2    7.29    0.88
  -1  15  -2    6.94    0.86
   2 -15   2    1.70    1.30
  -2 -15  -2    1.46    0.99
  -2 -15  -2    2.07    1.01
  -2 -15  -2    2.24    0.58
   2 -15   2    2.53    0.91
   2 -15   2    2.56    0.55
   2  15   2    2.07    0.52
  -2  15  -2    1.48    0.43
   2  15   2    2.18    0.47
   2  15   2    1.43    0.34
  -2  15  -2    2.13    0.58
  -2  15  -2    1.73    0.43
   3 -15   2   -0.05    0.78
  -3 -15  -2    0.77    0.82
  -3 -15  -2   -1.84    1.01
  -3 -15  -2    0.55    0.43
   3 -15   2    0.27    0.34
   3  15   2    0.32    0.39
  -3  15  -2    0.30    0.41
   3  15   2    0.16    0.32
  -3  15  -2    0.14    0.32
  -3  15  -2   -0.05    0.35
  -3  15  -2    0.19    0.22
  -4 -15  -2   -0.06    0.84
  -4 -15  -2    1.46    0.45
  -4 -15  -2    2.22    1.19
   4 -15   2    0.86    0.49
   4 -15   2    1.54    0.76
  -4  15  -2    0.16    0.37
  -4  15  -2    0.59    0.37
  -4  15  -2    1.01    0.34
  -4  15  -2    0.31    0.36
   4  15   2    0.43    0.35
   4  15   2    0.65    0.33
   5 -15   2    3.10    0.66
  -5 -15  -2   -0.85    1.20
  -5 -15  -2    2.65    0.57
  -5 -15  -2    4.85    1.69
   5  15   2    1.31    0.50
  -5  15  -2    1.85    0.51
  -5  15  -2    1.30    0.56
  -5  15  -2    1.06    0.51
   5  15   2    1.57    0.58
   6 -15   2    0.05    0.30
  -6 -15  -2   -1.09    0.77
  -6  15  -2    0.12    0.39
   6  15   2   -0.30    0.42
  -6  15  -2   -0.25    0.37
   7 -15   2    1.45    0.56
  -7  15  -2    0.42    0.52
   7  15   2    1.00    0.55
  -7  15  -2    0.49    0.39
   8 -15   2    0.92    0.53
   8  15   2    1.04    0.58
   8 -16  -2    0.25    0.40
  -8 -16   2    5.21    2.76
  -8  16   2    0.41    0.52
   8  16  -2    0.01    0.44
  -7 -16   2    3.80    2.35
   7 -16  -2    0.23    0.42
   7  16  -2   -0.16    0.42
  -7  16   2    0.37    0.40
   6 -16  -2    0.31    0.42
  -6 -16   2    1.07    1.95
  -6  16   2   -0.20    0.33
  -6  16   2    0.09    0.32
   6  16  -2   -0.37    0.26
  -5 -16   2    1.43    2.10
   5 -16  -2    1.24    0.53
  -5 -16   2   -2.86    1.18
  -5  16   2    0.42    0.38
  -5  16   2    0.37    0.36
   5  16  -2    0.11    0.46
   4 -16  -2    1.59    0.54
  -4 -16   2    0.24    2.02
  -4 -16   2    1.57    0.47
  -4 -16   2   -1.57    1.21
  -4  16   2    1.42    0.52
   4  16  -2    2.02    0.52
  -4  16   2    1.24    0.48
   3 -16  -2   -0.37    0.35
   3 -16  -2    0.50    0.55
  -3 -16   2    0.39    0.41
  -3 -16   2   -1.94    1.05
  -3 -16   2   -2.29    1.50
   3  16  -2   -0.27    0.30
  -3  16   2    0.73    0.44
   3  16  -2    0.90    0.41
  -3  16   2   -0.03    0.23
  -3  16   2   -0.26    0.25
  -2 -16   2    4.64    0.74
   2 -16  -2    4.35    1.05
  -2 -16   2    2.63    1.34
   2 -16  -2    5.29    0.76
  -2 -16   2    5.96    2.22
   2  16  -2    3.57    0.56
   2  16  -2    4.53    0.77
  -2  16   2    4.32    0.68
  -2  16   2    5.60    0.82
  -2  16   2    3.92    0.60
  -1 -16   2    1.63    0.57
  -1 -16   2    1.35    0.86
   1 -16  -2    0.92    0.76
  -1 -16   2   -0.64    1.46
   1 -16  -2    2.09    0.52
   1  16  -2    1.22    0.43
  -1  16   2    1.62    0.50
   1  16  -2    1.59    0.48
  -1  16   2    1.57    0.48
  -1  16   2    1.39    0.38
   0 -16  -2    5.45    1.40
   0 -16   2    7.15    0.86
   0 -16   2    5.22    1.16
   0 -16  -2    5.33    0.83
   0 -16   2    5.11    1.96
   0  16  -2    5.04    0.67
   0  16  -2    4.62    0.68
   0  16   2    6.85    0.79
   0  16  -2    6.41    0.86
   0  16   2    4.09    0.61
   0  16   2    6.10    0.80
   1 -16   2    1.85    1.66
  -1 -16  -2    2.82    0.59
   1 -16   2    3.36    1.07
  -1 -16  -2    2.38    1.04
   1 -16   2    2.76    0.66
   1  16   2    3.25    0.56
   1  16   2    3.87    0.68
  -1  16  -2    3.02    0.60
   1  16   2    2.21    0.42
  -1  16  -2    3.18    0.55
  -1  16  -2    3.90    0.73
   2 -16   2    0.14    0.44
  -2 -16  -2    1.10    0.43
  -2 -16  -2   -0.77    1.15
   2 -16   2    1.48    0.86
   2 -16   2    0.20    0.93
   2  16   2    0.61    0.34
  -2  16  -2    0.80    0.41
  -2  16  -2    0.62    0.36
   2  16   2    0.33    0.49
  -2  16  -2    0.06    0.27
  -3 -16  -2    0.03    0.92
  -3 -16  -2    0.00    0.39
   3 -16   2    0.52    0.79
   3 -16   2   -0.01    0.44
   3  16   2   -0.10    0.27
  -3  16  -2    0.13    0.28
  -3  16  -2   -0.04    0.27
  -3  16  -2   -0.34    0.32
  -3  16  -2    0.05    0.43
   3  16   2    0.01    0.45
  -4 -16  -2    0.46    0.99
   4 -16   2   -0.15    0.42
  -4 -16  -2   -0.17    0.37
  -4  16  -2   -0.25    0.27
   4  16   2   -0.13    0.35
  -4  16  -2   -0.08    0.34
  -4  16  -2   -0.11    0.25
   4  16   2   -0.48    0.43
  -4  16  -2    0.06    0.38
  -5 -16  -2    0.42    0.44
  -5 -16  -2   -1.40    0.90
   5 -16   2    0.41    0.39
  -5 -16  -2    3.16    1.43
   5  16   2    0.23    0.29
  -5  16  -2    0.31    0.40
   5  16   2    0.15    0.48
  -5  16  -2    0.28    0.43
   6 -16   2    0.40    0.48
  -6  16  -2    0.09    0.32
  -6  16  -2    0.08    0.39
   6  16   2    0.03    0.50
  -8 -17   2    7.33    2.66
  -7 -17   2    4.17    2.43
   7 -17  -2   -0.51    0.42
   7  17  -2   -0.39    0.48
  -7  17   2   -0.08    0.50
   6 -17  -2    0.07    0.45
  -6 -17   2   -0.03    2.51
  -6  17   2    0.09    0.44
   6  17  -2    0.00    0.34
  -6  17   2   -0.67    0.33
  -5 -17   2    2.67    2.57
   5 -17  -2    3.02    0.70
   5  17  -2    3.72    0.76
  -5  17   2    2.29    0.67
  -5  17   2    2.46    0.57
  -4 -17   2    0.13    0.43
   4 -17  -2   -0.08    0.44
  -4  17   2    0.43    0.41
  -4  17   2    0.02    0.29
   4  17  -2   -0.19    0.33
   3 -17  -2    0.63    0.49
   3 -17  -2    0.92    0.77
  -3 -17   2   -1.03    1.22
  -3 -17   2   -3.07    1.87
  -3 -17   2    0.76    0.48
  -3  17   2    0.41    0.42
  -3  17   2    0.70    0.42
  -3  17   2    0.16    0.43
   3  17  -2    0.44    0.39
   2 -17  -2    0.32    0.37
   2 -17  -2    0.85    0.87
  -2 -17   2    0.44    0.36
  -2 -17   2   -0.66    0.78
   2  17  -2    0.16    0.30
  -2  17   2   -0.05    0.41
   2  17  -2   -0.28    0.31
  -2  17   2   -0.15    0.43
  -2  17   2   -0.04    0.22
   1 -17  -2    0.45    0.73
  -1 -17   2    0.27    0.34
  -1 -17   2   -0.57    0.95
   1 -17  -2    0.49    0.47
  -1  17   2    0.81    0.47
   1  17  -2    0.10    0.33
   1  17  -2    0.20    0.45
  -1  17   2    0.42    0.38
  -1  17   2    0.07    0.30
   0 -17   2    1.59    0.58
   0 -17  -2    0.05    1.04
   0 -17   2   -1.90    1.39
   0 -17  -2    0.82    0.51
   0 -17   2    0.44    0.97
   0  17  -2    0.23    0.48
   0  17   2    0.38    0.37
   0  17  -2    0.48    0.30
   0  17  -2    0.34    0.32
   0  17   2    0.74    0.37
   0  17   2    0.56    0.31
   1 -17   2    2.17    0.57
  -1 -17  -2    3.02    0.69
  -1 -17  -2    0.81    0.95
   1 -17   2    3.13    1.06
   1 -17   2   -0.94    1.59
   1  17   2    1.85    0.48
  -1  17  -2    2.21    0.47
  -1  17  -2    1.81    0.53
  -1  17  -2    2.54    0.60
   1  17   2    1.69    0.62
   2 -17   2    0.89    0.62
   2 -17   2    0.14    0.48
  -2 -17  -2   -0.85    0.86
  -2 -17  -2    0.28    0.47
   2  17   2    0.20    0.31
   2  17   2   -0.22    0.33
  -2  17  -2    0.11    0.45
  -2  17  -2    0.58    0.35
  -2  17  -2    0.34    0.39
  -3 -17  -2   -1.14    0.94
   3 -17   2    0.24    0.50
  -3 -17  -2    0.77    0.50
  -3  17  -2    1.15    0.56
  -3  17  -2    0.40    0.33
   3  17   2    0.86    0.40
  -3  17  -2    0.20    0.42
   3  17   2    0.57    0.41
  -4 -17  -2    0.61    0.42
   4 -17   2   -0.08    0.45
  -4  17  -2   -0.20    0.26
   4  17   2    0.03    0.38
  -4  17  -2    0.14    0.33
  -4  17  -2   -0.47    0.26
   4  17   2   -0.05    0.27
  -4  17  -2    0.04    0.30
   5 -17   2    0.48    0.43
  -5 -17  -2   -1.57    1.06
   5  17   2    0.14    0.54
  -5  17  -2    0.43    0.48
   5  17   2    0.60    0.45
  -5  17  -2    0.13    0.46
   6 -17   2    0.12    0.52
   6  17   2   -0.01    0.40
  -7 -18   2    1.14    2.86
   7 -18  -2    0.20    0.54
  -6 -18   2    1.77    2.57
   6 -18  -2    0.42    0.54
  -6  18   2    0.02    0.49
   6  18  -2    0.08    0.53
  -5 -18   2   -3.72    2.65
   5 -18  -2    0.14    0.37
   5  18  -2    0.09    0.52
  -5  18   2   -0.19    0.31
  -5  18   2   -0.19    0.40
   4 -18  -2    1.14    0.61
  -4 -18   2   -3.19    1.30
  -4  18   2    0.95    0.53
   4  18  -2    0.66    0.45
  -4  18   2    0.94    0.41
  -3 -18   2   -0.83    0.94
   3 -18  -2    0.80    0.65
   3 -18  -2   -0.07    0.45
  -3 -18   2    0.29    0.35
  -3  18   2    0.16    0.43
   3  18  -2    0.74    0.57
  -3  18   2   -0.32    0.45
  -3  18   2    0.58    0.44
   2 -18  -2    0.45    0.85
  -2 -18   2    0.41    0.47
   2 -18  -2    0.43    0.48
  -2 -18   2   -1.08    0.76
  -2  18   2   -0.09    0.33
   2  18  -2    0.01    0.37
  -2  18   2    0.22    0.50
  -2  18   2   -0.60    0.38
   1 -18  -2    0.63    0.49
  -1 -18   2   -0.19    1.04
  -1 -18   2    0.10    0.45
   1 -18  -2   -0.39    0.90
  -1  18   2   -0.07    0.32
  -1  18   2    0.07    0.33
   1  18  -2   -0.52    0.43
  -1  18   2   -0.25    0.31
   1  18  -2   -0.43    0.30
   0 -18  -2   -0.74    0.97
   0 -18   2   -0.08    0.35
   0 -18   2   -0.44    0.91
   0 -18  -2   -0.14    0.34
   0  18   2    0.80    0.48
   0  18   2    0.23    0.30
   0  18  -2    0.23    0.41
   0  18   2   -0.33    0.44
   0  18  -2    0.07    0.34
  -1 -18  -2    4.21    0.80
   1 -18   2    3.80    0.80
  -1 -18  -2    1.72    1.08
   1 -18   2    3.51    1.03
  -1  18  -2    2.77    0.73
  -1  18  -2    2.03    0.56
   1  18   2    3.10    0.77
  -1  18  -2    3.42    0.61
   1  18   2    3.59    0.65
   2 -18   2    0.36    0.39
  -2 -18  -2    0.06    0.46
   2 -18   2    1.22    0.79
  -2 -18  -2   -1.68    0.82
   2  18   2   -0.39    0.48
  -2  18  -2   -0.78    0.41
   2  18   2    0.09    0.32
  -2  18  -2    0.27    0.27
  -2  18  -2   -0.25    0.37
  -3 -18  -2    0.05    0.35
   3 -18   2    0.17    0.39
   3  18   2    0.32    0.35
  -3  18  -2   -0.35    0.33
  -3  18  -2   -0.27    0.41
   3  18   2    0.28    0.51
  -3  18  -2   -0.32    0.28
  -4 -18  -2   -0.01    0.47
   4 -18   2    0.59    0.42
   4  18   2    0.79    0.40
   4  18   2    0.05    0.53
  -4  18  -2   -0.45    0.27
   5 -18   2    0.22    0.53
   5  18   2    0.28    0.46
  -5  18  -2   -0.08    0.52
   5  18   2    0.53    0.38
   6 -18   2    0.93    0.64
  -6  18  -2   -0.38    0.35
   6  18   2    0.33    0.61
  -6 -19   2   -2.32    2.73
  -6  19   2    0.05    0.38
   5 -19  -2    1.17    0.64
  -5 -19   2   -3.69    3.19
  -5  19   2   -0.36    0.44
   5  19  -2   -0.04    0.53
  -5  19   2    0.10    0.34
   4 -19  -2    0.34    0.54
  -4 -19   2   -1.99    0.99
  -4  19   2    0.12    0.35
  -4  19   2    0.23    0.48
   4  19  -2   -0.05    0.54
  -3 -19   2    0.01    0.35
   3 -19  -2   -0.20    0.48
  -3  19   2    0.19    0.46
  -3  19   2   -0.15    0.39
   3  19  -2   -0.06    0.53
  -2 -19   2   -1.52    1.13
   2 -19  -2    1.35    0.82
  -2 -19   2    1.84    0.65
   2 -19  -2    1.17    0.62
  -2  19   2    0.75    0.42
   2  19  -2    0.51    0.58
  -2  19   2    0.92    0.59
  -2  19   2    1.42    0.52
   1 -19  -2    0.76    0.55
  -1 -19   2   -0.30    0.47
  -1 -19   2   -0.64    1.05
   1 -19  -2   -0.03    1.01
  -1  19   2    0.17    0.55
  -1  19   2   -0.08    0.31
  -1  19   2    0.20    0.44
   1  19  -2   -0.24    0.36
   1  19  -2    0.34    0.43
   0 -19   2   -1.20    0.85
   0 -19  -2   -0.18    1.10
   0 -19   2   -0.24    0.46
   0 -19  -2    0.02    0.36
   0  19  -2   -0.09    0.37
   0  19   2    0.16    0.55
   0  19   2   -0.27    0.42
   0  19  -2   -0.73    0.48
  -1 -19  -2    1.00    0.50
  -1 -19  -2   -0.07    1.26
   1 -19   2    1.73    1.04
   1 -19   2    1.44    0.55
  -1  19  -2    0.57    0.60
   1  19   2    1.43    0.46
  -1  19  -2    1.54    0.59
   1  19   2    0.72    0.49
   2 -19   2   -0.30    0.50
   2 -19   2    0.83    0.67
  -2 -19  -2   -2.34    1.32
  -2 -19  -2    0.59    0.42
  -2  19  -2   -0.29    0.33
  -2  19  -2    0.33    0.30
   2  19   2   -0.69    0.46
  -2  19  -2   -0.39    0.37
   2  19   2    0.29    0.37
   3 -19   2    0.23    0.54
  -3 -19  -2   -2.21    0.99
  -3 -19  -2    0.78    0.57
  -3  19  -2    1.73    0.69
   3  19   2    0.82    0.53
   3  19   2    0.99    0.67
  -3  19  -2    1.29    0.58
  -3  19  -2    0.96    0.43
  -4 -19  -2    0.37    0.41
   4 -19   2   -0.04    0.53
   4  19   2    0.44    0.49
  -4  19  -2    0.10    0.41
   4  19   2   -0.04    0.43
   5  19   2   -0.16    0.59
  -5  19  -2   -0.46    0.54
  -4  20   2    0.32    0.38
  -4  20   2    0.58    0.54
   3 -20  -2    0.26    0.45
  -3  20   2    0.55    0.49
  -3  20   2    0.36    0.51
   3  20  -2   -0.01    0.58
   2 -20  -2   -0.70    0.47
  -2 -20   2    0.32    0.54
  -2 -20   2   -2.68    1.13
   2 -20  -2    0.86    0.99
  -2  20   2   -0.62    0.49
  -2  20   2    0.12    0.41
  -2  20   2    0.12    0.48
   2  20  -2    0.39    0.61
   1 -20  -2   -0.52    1.00
  -1 -20   2   -0.98    1.11
   1 -20  -2    0.61    0.60
  -1 -20   2   -0.36    0.48
  -1  20   2   -0.38    0.54
   1  20  -2   -0.06    0.54
  -1  20   2   -0.63    0.41
   0 -20   2    0.41    1.10
   0 -20  -2   -0.69    1.17
   0 -20   2    0.35    0.57
   0 -20  -2    0.33    0.60
   0  20   2   -0.56    0.53
   0  20  -2   -0.19    0.39
   0  20  -2   -0.69    0.37
   0  20   2    0.44    0.39
  -1 -20  -2    1.88    0.72
  -1 -20  -2    0.40    1.45
   1 -20   2    1.73    0.71
   1 -20   2    2.35    1.16
  -1  20  -2   -0.32    0.57
  -1  20  -2    0.61    0.53
   1  20   2    1.85    0.63
   1  20   2    0.01    0.59
  -2 -20  -2   -0.59    0.50
   2 -20   2   -0.06    0.41
   2  20   2   -0.47    0.40
   2  20   2    0.01    0.35
  -2  20  -2   -0.62    0.38
  -2  20  -2   -0.53    0.51
   3 -20   2   -0.28    0.52
  -3 -20  -2    0.60    0.58
  -3  20  -2   -0.32    0.48
   3  20   2    0.20    0.52
   3  20   2   -0.28    0.41
  -3  20  -2    0.06    0.57
   1 -21  -2    0.10    0.43
  -1 -21   2    0.23    0.43
  -1  21   2   -0.64    0.58
   1  21  -2   -0.17    0.62
   0 -21   2    0.41    0.48
   0 -21  -2    0.52    0.63
   0  21   2    0.09    0.40
   0  21  -2   -0.07    0.45
   0  21   2   -0.45    0.41
   1 -21   2   -0.52    0.56
  -1 -21  -2    0.35    0.61
   1  21   2    0.25    0.62
  -1  21  -2    0.19    0.62
  -1  21  -2    0.24    0.50
 -13   0   3    0.64    0.54
 -13   0   3    2.07    0.84
 -12   0   3    0.34    0.44
 -12   0   3    0.19    0.34
 -11   0   3    0.35    0.35
 -11   0   3    0.40    0.27
 -11   0   3    0.77    0.57
 -10   0   3    0.08    0.32
 -10   0   3   -0.14    0.20
 -10   0   3    0.17    0.22
 -10   0   3    0.38    0.37
  -9   0   3    0.64    0.36
  -9   0   3    0.81    0.57
  -9   0   3    1.18    0.33
  -8   0   3   -0.21    0.18
  -8   0   3    0.03    0.17
  -7   0   3    1.62    0.31
  -7   0   3    1.39    0.39
  -5   0   3   21.87    0.79
   4   0  -3    0.02    0.04
  -4   0   3   -0.08    0.10
   4   0  -3   -0.05    0.03
  -3   0   3    1.91    0.23
  -3   0   3    1.72    0.47
  -3   0   3    2.19    0.12
  -3   0   3    2.54    0.13
   3   0  -3    2.14    0.13
   3   0  -3    1.53    0.11
   3   0  -3    2.11    0.24
  -2   0   3    0.56    0.14
   2   0  -3    0.27    0.12
   2   0  -3   -0.15    0.16
   2   0  -3    0.05    0.07
  -2   0   3   -0.07    0.07
  -2   0   3    0.10    0.08
  -2   0   3    0.00    0.22
   2   0  -3   -0.04    0.06
  -1   0   3  332.48    7.66
   1   0  -3  348.48    3.48
  -1   0   3  344.47    3.89
   1   0  -3  354.83    3.86
  -1   0   3  348.52    6.42
   1   0  -3  340.57    7.70
  -1   0   3  347.01    3.86
   1   0  -3  347.24    6.41
   1   0  -3  345.32    3.91
   0   0   3    0.50    0.36
   0   0   3   -0.14    0.10
   0   0   3    0.01    0.08
   0   0   3   -0.03    0.11
   0   0  -3   -0.07    0.10
   0   0  -3    0.39    0.37
   0   0   3   -0.13    0.07
   0   0  -3   -0.04    0.05
   0   0   3    0.11    0.14
   0   0  -3   -0.09    0.07
   1   0   3   58.30    1.17
  -1   0  -3   58.96    1.89
   1   0   3   59.39    1.87
  -1   0  -3   60.56    1.19
   1   0   3   57.74    1.10
   1   0   3   57.06    2.08
   1   0   3   57.77    0.89
  -1   0  -3   58.71    0.91
  -1   0  -3   57.70    2.13
  -1   0  -3   56.26    1.10
   1   0   3   58.19    1.08
  -1   0  -3   57.85    1.06
   2   0   3    0.01    0.06
  -2   0  -3   -0.23    0.12
  -2   0  -3    0.01    0.09
   2   0   3   -0.06    0.11
   2   0   3   -0.22    0.13
   2   0   3   -0.21    0.33
  -2   0  -3    0.04    0.14
   2   0   3    0.00    0.08
  -2   0  -3    0.04    0.06
   3   0   3   -0.04    0.14
  -3   0  -3   -0.11    0.12
  -3   0  -3    0.10    0.13
  -3   0  -3    0.10    0.06
   3   0   3   -0.01    0.08
  -3   0  -3   -0.04    0.08
   3   0   3   -0.07    0.14
   3   0   3    0.10    0.06
  -4   0  -3   -0.04    0.05
  -4   0  -3   -0.02    0.12
   4   0   3    0.06    0.12
  -4   0  -3    0.05    0.09
  -5   0  -3   14.38    0.65
  -5   0  -3   14.93    1.31
  -5   0  -3   15.55    0.69
  -5   0  -3   15.20    0.34
   5   0   3   15.29    0.63
   6   0   3    0.14    0.20
  -6   0  -3    0.06    0.23
  -6   0  -3   -0.07    0.07
  -6   0  -3    0.13    0.13
  -6   0  -3    0.00    0.17
   7   0   3    5.80    0.49
  -7   0  -3    5.49    0.49
  -7   0  -3    5.40    0.52
  -8   0  -3   -0.19    0.36
  -8   0  -3   -0.03    0.18
  -8   0  -3   -0.16    0.25
   8   0   3   -0.35    0.25
  -9   0  -3    0.66    0.58
   9   0   3    0.55    0.30
  -9   0  -3    0.22    0.34
 -10   0  -3    0.42    0.45
 -10   0  -3    0.10    0.33
  10   0   3   -0.41    0.21
 -11   0  -3    0.44    0.51
 -11   0  -3    1.62    0.78
  11   0   3    0.54    0.32
 -12   0  -3   -0.18    0.44
 -12   0  -3    1.17    0.74
  12   0   3    0.41    0.32
 -13  -1   3    0.94    0.66
 -13  -1   3   -0.19    0.40
 -13   1   3    1.69    0.72
 -13   1   3    0.21    0.47
 -12  -1   3    0.15    0.37
 -12  -1   3    0.05    0.35
 -12   1   3   -0.31    0.34
 -12   1   3    0.67    0.53
 -11  -1   3    0.21    0.45
 -11  -1   3   -0.02    0.31
 -11   1   3    0.12    0.34
 -11   1   3    0.04    0.23
 -11   1   3    0.17    0.39
 -10  -1   3    0.39    0.47
 -10  -1   3   -0.09    0.19
 -10  -1   3    0.01    0.29
 -10   1   3   -0.02    0.22
 -10   1   3    0.07    0.23
 -10   1   3    0.08    0.23
  -9  -1   3    1.19    0.46
  -9  -1   3    0.57    0.53
  -9  -1   3    0.91    0.30
  -9   1   3    0.75    0.31
  -9   1   3    0.86    0.30
  -9   1   3    0.65    0.41
  -8  -1   3    0.15    0.26
  -8  -1   3    0.23    0.38
  -8  -1   3   -0.05    0.15
  -8   1   3   -0.02    0.18
  -8   1   3    0.14    0.27
  -8   1   3    0.00    0.19
  -7  -1   3    6.06    0.89
  -7  -1   3    3.75    0.69
  -7   1   3    5.05    0.54
  -7   1   3    5.91    0.90
  -6  -1   3    0.47    0.32
  -6  -1   3    0.75    0.27
  -5  -1   3   60.61    2.23
  -5  -1   3   58.23    1.35
  -5   1   3   58.77    1.34
   5   1  -3   58.30    0.67
   5   1  -3   59.25    0.68
  -4  -1   3   26.87    1.79
   4  -1  -3   28.00    0.41
   4  -1  -3   28.03    0.42
  -4  -1   3   28.15    0.84
  -4  -1   3   28.87    1.32
   4   1  -3   27.38    0.84
   4   1  -3   28.38    0.45
  -4   1   3   27.64    0.83
   4   1  -3   28.22    0.46
  -3  -1   3    0.66    0.10
  -3  -1   3    0.70    0.35
  -3  -1   3    0.59    0.15
   3  -1  -3    0.64    0.10
  -3  -1   3    0.78    0.10
  -3  -1   3    0.57    0.21
   3   1  -3    0.67    0.11
  -3   1   3    0.80    0.17
  -3   1   3    0.32    0.16
  -3   1   3    0.77    0.10
  -3   1   3    0.72    0.09
   3   1  -3    0.50    0.16
  -3   1   3    0.53    0.33
   2  -1  -3    0.43    0.10
  -2  -1   3    0.38    0.10
  -2  -1   3    0.23    0.13
   2  -1  -3    0.24    0.20
   2  -1  -3    0.40    0.10
  -2  -1   3    0.37    0.33
  -2  -1   3    0.41    0.10
   2   1  -3    0.50    0.11
   2   1  -3    0.30    0.09
  -2   1   3    0.50    0.10
  -2   1   3    0.33    0.09
   2   1  -3    0.16    0.26
  -2   1   3    0.28    0.11
  -2   1   3    0.43    0.11
   2   1  -3    0.37    0.13
  -2   1   3    0.26    0.26
  -1  -1   3    6.57    0.51
  -1  -1   3    5.77    0.37
  -1  -1   3    6.42    0.30
   1  -1  -3    5.16    0.23
   1  -1  -3    6.81    0.68
   1  -1  -3    5.66    0.57
   1  -1  -3    5.29    0.26
  -1  -1   3    6.46    0.78
  -1  -1   3    5.20    0.26
   1  -1  -3    5.14    0.27
  -1  -1   3    5.43    0.27
   1  -1  -3    5.02    0.28
  -1   1   3    5.45    0.26
  -1   1   3    7.17    0.69
   1   1  -3    5.12    0.24
  -1   1   3    5.63    0.24
   1   1  -3    5.39    0.67
  -1   1   3    5.47    0.30
   1   1  -3    5.37    0.25
  -1   1   3    7.21    0.67
   1   1  -3    5.30    0.28
   1   1  -3    6.45    0.52
  -1   1   3    5.48    0.25
   0  -1  -3    9.70    0.39
   0  -1   3    9.64    0.44
   0  -1  -3   11.00    0.80
   0  -1  -3   10.24    0.37
   0  -1   3   11.10    0.97
   0  -1  -3    9.55    0.35
   0  -1   3    9.85    0.60
   0  -1   3    9.14    0.36
   0  -1  -3    9.52    0.71
   0  -1  -3    9.97    0.42
   0  -1   3    9.44    0.37
   0   1  -3    9.95    0.38
   0   1  -3    9.71    0.48
   0   1   3    9.58    0.41
   0   1  -3   10.93    0.95
   0   1  -3    9.69    0.64
   0   1   3    9.59    0.74
   0   1   3    9.96    0.74
   0   1   3    9.47    0.38
   0   1   3    9.68    0.38
   0   1   3    9.25    0.35
   0   1  -3    9.34    0.39
   0   1  -3    9.60    0.40
  -1  -1  -3  371.78    4.33
   1  -1   3  360.09    7.09
   1  -1   3  368.63    4.33
  -1  -1  -3  376.50    8.34
   1  -1   3  370.66    4.37
  -1  -1  -3  375.73    6.33
   1  -1   3  376.51    4.94
  -1  -1  -3  370.72    7.25
   1  -1   3  369.33    3.97
  -1  -1  -3  379.80    4.07
   1  -1   3  370.51    8.51
  -1  -1  -3  373.49    4.41
   1   1   3  368.46    4.77
   1   1   3  372.86    8.32
  -1   1  -3  379.57    4.42
   1   1   3  364.30    4.37
  -1   1  -3  376.80    4.35
   1   1   3  374.52    4.34
  -1   1  -3  375.48    7.18
   1   1   3  372.96    4.04
  -1   1  -3  373.26    4.95
   2  -1   3  114.60    3.59
  -2  -1  -3  113.48    1.80
  -2  -1  -3  114.62    1.48
  -2  -1  -3  109.53    2.72
   2  -1   3  113.06    1.79
  -2  -1  -3  112.22    3.12
   2  -1   3  110.49    1.74
  -2  -1  -3  112.30    1.82
   2  -1   3  110.56    1.31
   2  -1   3  114.72    2.12
   2   1   3  110.80    1.45
   2   1   3  112.91    1.81
   2   1   3  117.70    1.82
  -2   1  -3  112.04    3.09
  -2   1  -3  113.10    1.82
  -2   1  -3  113.54    1.98
   2   1   3  116.44    1.78
  -3  -1  -3   10.89    0.34
  -3  -1  -3   10.81    0.93
   3  -1   3   10.13    0.17
   3  -1   3   10.43    0.56
  -3  -1  -3   10.52    0.49
   3  -1   3   10.69    0.47
  -3  -1  -3   10.97    0.46
  -3  -1  -3   10.59    0.86
   3   1   3   10.90    0.45
  -3   1  -3   10.73    0.92
  -3   1  -3   10.67    0.51
   3   1   3   10.00    0.48
   3   1   3   10.78    0.33
  -3   1  -3   11.61    0.56
  -4  -1  -3   10.36    0.48
  -4  -1  -3    9.53    0.96
  -4  -1  -3   10.43    0.54
   4  -1   3   10.85    0.53
  -4  -1  -3   10.80    0.96
  -4  -1  -3   10.10    0.33
   4   1   3   10.28    0.33
   4   1   3   10.19    0.51
  -4   1  -3    9.73    0.52
  -4   1  -3   10.43    0.57
  -4   1  -3   10.35    1.00
   4   1   3    9.83    0.46
   5  -1   3    0.00    0.17
  -5  -1  -3    0.08    0.09
  -5  -1  -3    0.09    0.11
  -5  -1  -3    0.00    0.18
  -5  -1  -3   -0.20    0.14
  -5  -1  -3   -0.04    0.19
   5   1   3    0.11    0.17
  -5   1  -3   -0.03    0.14
  -5   1  -3   -0.04    0.11
  -5   1  -3    0.00    0.13
  -6  -1  -3    3.57    0.73
   6  -1   3    4.65    0.43
  -6  -1  -3    4.52    0.40
  -6  -1  -3    4.38    0.41
  -6  -1  -3    2.58    0.57
  -6  -1  -3    4.24    0.26
   6   1   3    4.89    0.43
  -6   1  -3    4.84    0.47
  -7  -1  -3    1.02    0.22
  -7  -1  -3    2.17    0.36
  -7  -1  -3    1.15    0.46
  -7  -1  -3    1.37    0.57
   7  -1   3    1.87    0.35
  -7   1  -3    1.27    0.48
   7   1   3    1.79    0.35
  -7   1  -3    2.13    0.35
  -7   1  -3    1.65    0.32
  -8  -1  -3    0.16    0.32
  -8  -1  -3    0.18    0.35
  -8  -1  -3   -0.10    0.14
   8  -1   3   -0.03    0.27
   8   1   3   -0.19    0.27
  -8   1  -3   -0.24    0.14
  -8   1  -3    0.07    0.30
   9  -1   3    0.13    0.28
  -9  -1  -3    0.17    0.38
  -9  -1  -3    0.23    0.33
   9   1   3   -0.51    0.18
  -9   1  -3    0.02    0.35
  -9   1  -3   -0.10    0.22
 -10  -1  -3    1.34    0.69
 -10  -1  -3    0.85    0.56
  10  -1   3    1.30    0.39
 -10   1  -3    0.43    0.50
 -10   1  -3    1.70    0.78
  10   1   3    1.57    0.40
 -11  -1  -3    0.58    0.66
  11  -1   3    0.52    0.30
 -11  -1  -3    0.16    0.48
  11   1   3    0.14    0.30
 -11   1  -3    0.19    0.51
 -11   1  -3    1.05    0.70
 -12  -1  -3    0.27    0.53
 -12  -1  -3    0.70    0.70
  12  -1   3    0.12    0.30
  12   1   3    0.19    0.33
 -12   1  -3    1.09    0.66
 -12   1  -3    0.11    0.51
 -13  -2   3    1.09    0.69
 -13   2   3    1.33    0.70
 -13   2   3    0.16    0.50
 -12  -2   3    0.52    0.57
 -12  -2   3   -0.17    0.32
 -12   2   3   -0.06    0.37
 -12   2   3    0.70    0.58
 -11  -2   3    0.90    0.60
 -11  -2   3    0.35    0.38
 -11   2   3    0.04    0.26
 -11   2   3    0.09    0.26
 -10  -2   3    1.94    0.71
 -10  -2   3    1.44    0.35
 -10  -2   3    0.90    0.47
 -10   2   3    1.11    0.55
 -10   2   3    1.95    0.39
 -10   2   3    1.71    0.42
  -9  -2   3    7.27    1.17
  -9  -2   3    6.79    0.67
  -9  -2   3    4.28    0.95
  -9   2   3    6.60    0.57
  -9   2   3    3.80    0.81
  -9   2   3    4.09    0.58
  -8  -2   3    7.63    1.07
  -8  -2   3    7.95    1.09
  -8  -2   3    8.06    0.67
  -8   2   3    7.29    0.57
  -8   2   3    7.10    0.69
  -8   2   3    7.77    1.22
  -7  -2   3    6.29    0.95
  -7  -2   3    7.23    0.95
  -7   2   3    7.43    0.66
   7   2  -3    6.91    0.19
  -7   2   3    8.47    0.56
   7   2  -3    7.31    0.20
   6  -2  -3    0.62    0.06
  -6  -2   3    0.22    0.19
   6  -2  -3    0.60    0.06
  -6  -2   3    0.56    0.34
  -6   2   3    0.56    0.21
  -6   2   3    0.46    0.17
   6   2  -3    0.55    0.09
   6   2  -3    0.53    0.09
  -5  -2   3    5.11    0.64
  -5  -2   3    4.45    0.67
   5  -2  -3    4.65    0.16
  -5  -2   3    4.48    0.39
   5  -2  -3    4.48    0.16
  -5  -2   3    4.30    0.11
  -5  -2   3    4.64    0.12
   5   2  -3    5.13    0.43
   5   2  -3    4.32    0.19
  -5   2   3    4.62    0.39
   5   2  -3    4.59    0.20
  -4  -2   3    1.58    0.13
   4  -2  -3    1.67    0.13
  -4  -2   3    1.44    0.35
  -4  -2   3    1.25    0.55
   4  -2  -3    1.63    0.14
   4   2  -3    1.18    0.12
   4   2  -3    1.52    0.25
   4   2  -3    1.76    0.15
  -4   2   3    1.76    0.11
  -4   2   3    1.48    0.24
  -3  -2   3   11.33    1.13
   3  -2  -3   10.58    0.33
  -3  -2   3   10.98    0.71
  -3  -2   3   10.99    0.32
   3   2  -3    9.80    0.46
  -3   2   3   10.51    0.83
  -3   2   3   10.97    0.31
   3   2  -3   10.56    0.34
  -3   2   3   10.67    0.48
  -3   2   3   10.97    0.32
   3   2  -3    9.23    0.31
  -2  -2   3   39.35    0.74
  -2  -2   3   43.01    1.20
  -2  -2   3   42.12    1.20
   2  -2  -3   40.19    0.77
  -2  -2   3   40.08    0.73
  -2  -2   3   39.77    1.93
   2  -2  -3   40.23    0.73
   2   2  -3   39.15    1.18
  -2   2   3   40.65    1.42
  -2   2   3   39.64    0.91
   2   2  -3   41.74    0.75
   2   2  -3   39.76    0.76
  -2   2   3   39.23    0.74
  -2   2   3   41.16    1.19
  -2   2   3   41.00    0.73
   1  -2  -3    0.15    0.16
  -1  -2   3    0.36    0.33
   1  -2  -3    0.11    0.09
  -1  -2   3    0.15    0.14
  -1  -2   3    0.22    0.12
  -1  -2   3    0.11    0.08
   1  -2  -3    0.13    0.11
   1  -2  -3    0.09    0.19
  -1  -2   3    0.02    0.10
   1   2  -3    0.16    0.09
   1   2  -3    0.10    0.11
  -1   2   3    0.65    0.27
   1   2  -3    0.28    0.15
  -1   2   3    0.71    0.23
   1   2  -3    0.10    0.11
  -1   2   3    0.18    0.20
   1   2  -3    0.18    0.25
  -1   2   3    0.09    0.09
  -1   2   3    0.24    0.11
  -1   2   3    0.03    0.09
  -1   2   3    0.03    0.07
   0  -2  -3  263.59    5.49
   0  -2   3  266.96    3.29
   0  -2   3  267.88    5.13
   0  -2  -3  271.20    3.25
   0  -2  -3  274.95    3.20
   0  -2  -3  271.84    4.66
   0  -2   3  266.23    6.54
   0  -2  -3  271.30    5.99
   0  -2  -3  265.36    3.32
   0  -2   3  270.27    3.27
   0  -2   3  270.07    3.96
   0   2  -3  273.37    6.95
   0   2   3  266.84    3.17
   0   2   3  270.11    5.96
   0   2   3  270.50    4.63
   0   2   3  270.60    3.26
   0   2   3  271.02    3.48
   0   2  -3  269.57    3.32
   0   2  -3  272.54    3.27
   0   2  -3  280.13    4.55
   0   2  -3  269.83    3.82
   0   2  -3  272.40    5.16
   0   2   3  267.73    5.79
   1  -2   3   46.69    0.97
  -1  -2  -3   46.80    1.73
  -1  -2  -3   46.40    1.39
   1  -2   3   47.39    2.00
  -1  -2  -3   46.12    1.01
  -1  -2  -3   47.81    1.79
   1  -2   3   45.77    1.58
  -1  -2  -3   48.03    0.88
   1   2   3   46.34    0.87
   1   2   3   47.78    0.96
   1   2   3   47.77    1.42
  -1   2  -3   47.80    1.01
  -1   2  -3   47.99    1.14
  -1   2  -3   47.39    1.62
   1   2   3   47.45    0.98
  -2  -2  -3    5.90    0.29
  -2  -2  -3    5.23    0.38
  -2  -2  -3    5.53    0.54
   2  -2   3    5.94    0.38
   2  -2   3    5.71    0.88
  -2  -2  -3    5.38    0.64
   2   2   3    5.80    0.29
   2   2   3    5.98    0.30
  -2   2  -3    4.70    0.37
  -2   2  -3    5.60    0.36
   2   2   3    5.54    0.35
  -2   2  -3    5.52    0.60
  -3  -2  -3    2.43    0.44
  -3  -2  -3    3.30    0.27
  -3  -2  -3    3.66    0.58
  -3  -2  -3    3.71    0.25
  -3  -2  -3    3.20    0.30
   3  -2   3    2.93    0.65
   3  -2   3    3.02    0.34
  -3   2  -3    3.75    0.38
   3   2   3    3.49    0.24
   3   2   3    3.43    0.24
  -3   2  -3    3.99    0.34
   3   2   3    3.26    0.29
  -3   2  -3    2.11    0.40
  -4  -2  -3   34.24    0.97
   4  -2   3   35.59    0.96
  -4  -2  -3   35.65    0.74
  -4  -2  -3   36.09    0.84
  -4  -2  -3   35.35    1.75
  -4  -2  -3   35.53    1.88
  -4   2  -3   36.23    1.15
  -4   2  -3   36.90    1.96
   4   2   3   35.56    0.73
   4   2   3   35.87    0.98
  -4   2  -3   35.11    0.98
   4   2   3   35.54    0.83
  -5  -2  -3    0.20    0.24
  -5  -2  -3    0.31    0.15
  -5  -2  -3    0.45    0.14
   5  -2   3    0.36    0.20
  -5  -2  -3    0.16    0.30
  -5  -2  -3    0.25    0.12
  -5  -2  -3    0.27    0.20
  -5   2  -3    0.35    0.24
   5   2   3    0.37    0.12
   5   2   3    0.20    0.19
  -5   2  -3    0.32    0.15
  -5   2  -3    0.33    0.18
  -6  -2  -3   20.28    1.58
  -6  -2  -3   19.53    0.79
  -6  -2  -3   19.20    0.69
  -6  -2  -3   20.40    1.67
   6  -2   3   19.51    0.78
  -6  -2  -3   19.56    0.73
   6   2   3   19.69    0.79
  -6   2  -3   19.84    1.68
  -6   2  -3   19.30    0.78
  -6   2  -3   20.69    0.96
  -7  -2  -3    0.79    0.41
  -7  -2  -3    1.69    0.33
   7  -2   3    1.22    0.32
  -7  -2  -3    1.67    0.60
  -7  -2  -3    1.41    0.30
  -7  -2  -3    1.53    0.24
   7   2   3    1.64    0.36
  -7   2  -3    1.15    0.45
  -7   2  -3    1.19    0.30
   8  -2   3    2.41    0.41
  -8  -2  -3    1.73    0.57
  -8  -2  -3    2.39    0.73
   8   2   3    2.65    0.43
  -8   2  -3    1.83    0.36
  -8   2  -3    1.51    0.52
   9  -2   3    6.82    0.59
  -9  -2  -3    5.30    1.15
   9   2   3    7.04    0.63
  -9   2  -3    4.02    0.87
  -9   2  -3    7.32    0.77
  10  -2   3    0.61    0.33
 -10  -2  -3    0.34    0.46
 -10  -2  -3    1.64    0.78
 -10   2  -3    0.58    0.43
  10   2   3    0.71    0.31
 -11  -2  -3   -0.06    0.31
  11  -2   3   -0.07    0.28
 -11  -2  -3    0.20    0.64
 -11   2  -3   -0.01    0.30
 -11   2  -3    0.69    0.66
  11   2   3    0.24    0.32
 -12  -2  -3    0.22    0.53
  12  -2   3    0.12    0.31
 -12  -2  -3    0.43    0.71
 -12   2  -3   -0.22    0.47
  12   2   3   -0.11    0.33
 -12   2  -3    0.76    0.60
 -13  -3   3    0.38    0.59
 -13   3   3    0.73    0.64
 -13   3   3   -0.01    0.46
 -12  -3   3    0.12    0.51
 -12  -3   3    0.09    0.37
 -12   3   3   -0.05    0.37
 -12   3   3    0.06    0.28
 -11  -3   3    1.01    0.51
 -11  -3   3    1.39    0.72
 -11   3   3    0.61    0.33
 -11   3   3    0.53    0.51
 -10  -3   3    1.02    0.54
 -10  -3   3    0.78    0.42
 -10   3   3    0.65    0.42
 -10   3   3    0.65    0.34
 -10   3   3    0.67    0.30
  -9  -3   3    0.15    0.21
  -9  -3   3    0.36    0.48
  -9  -3   3    0.20    0.30
  -9   3   3    0.49    0.25
  -9   3   3    0.15    0.33
  -9   3   3    0.45    0.24
   9   3  -3    0.24    0.09
   8  -3  -3    3.85    0.13
   8  -3  -3    3.84    0.13
  -8  -3   3    3.33    0.79
  -8  -3   3    2.47    0.54
  -8   3   3    3.24    0.52
  -8   3   3    3.87    0.46
   8   3  -3    3.88    0.23
  -8   3   3    2.30    0.59
   8   3  -3    4.18    0.23
   7  -3  -3   12.14    0.30
  -7  -3   3   12.23    1.17
   7  -3  -3   12.40    0.30
  -7  -3   3   11.98    1.25
  -7   3   3   12.26    0.66
  -7   3   3   13.15    0.89
   7   3  -3   12.29    0.37
   7   3  -3   12.31    0.38
   6  -3  -3    0.85    0.12
  -6  -3   3    0.65    0.35
   6  -3  -3    0.77    0.11
  -6  -3   3    0.39    0.21
  -6  -3   3    0.97    0.11
  -6   3   3    0.48    0.23
  -6   3   3    0.62    0.21
   6   3  -3    0.80    0.14
   6   3  -3    0.84    0.14
   5  -3  -3    0.74    0.12
  -5  -3   3    0.93    0.54
  -5  -3   3    0.84    0.12
   5  -3  -3    0.81    0.13
  -5  -3   3    0.51    0.29
  -5  -3   3    0.71    0.21
  -5   3   3    0.23    0.19
  -5   3   3    0.70    0.10
   5   3  -3    0.82    0.14
  -5   3   3    0.73    0.21
   5   3  -3    0.51    0.19
  -4  -3   3    0.94    0.31
   4  -3  -3    1.47    0.17
  -4  -3   3    1.58    0.17
  -4  -3   3    1.22    0.52
  -4  -3   3    0.96    0.22
   4   3  -3    1.30    0.17
   4   3  -3    1.53    0.18
   4   3  -3    1.43    0.26
  -4   3   3    1.53    0.16
  -4   3   3    1.22    0.22
  -3  -3   3    1.45    0.18
   3  -3  -3    1.19    0.17
   3  -3  -3    1.51    0.17
  -3  -3   3    1.44    0.51
  -3  -3   3    1.32    0.29
   3   3  -3    1.28    0.21
  -3   3   3    1.36    0.17
  -3   3   3    1.34    0.23
   3   3  -3    1.23    0.18
   3   3  -3    1.47    0.18
   2  -3  -3    0.15    0.10
  -2  -3   3    0.14    0.38
  -2  -3   3    0.15    0.11
   2  -3  -3    0.09    0.10
  -2  -3   3    0.04    0.17
  -2   3   3    0.10    0.23
   2   3  -3   -0.04    0.11
   2   3  -3    0.03    0.11
   2   3  -3    0.17    0.11
  -2   3   3    0.34    0.13
  -2   3   3    0.12    0.16
  -2   3   3    0.08    0.10
  -1  -3   3   16.25    0.60
   1  -3  -3   16.72    0.78
   1  -3  -3   15.92    0.66
  -1  -3   3   16.76    1.29
  -1  -3   3   16.55    0.77
   1  -3  -3   15.35    0.51
   1  -3  -3   16.85    0.51
  -1  -3   3   15.62    0.50
  -1   3   3   15.71    0.53
  -1   3   3   17.23    0.82
   1   3  -3   15.95    0.50
   1   3  -3   16.24    0.52
   1   3  -3   16.26    0.62
   1   3  -3   16.24    0.73
   1   3  -3   16.25    0.66
  -1   3   3   16.19    0.50
  -1   3   3   15.92    0.63
   0  -3   3    0.33    0.20
   0  -3   3    0.42    0.14
   0  -3   3    0.22    0.11
   0  -3  -3    0.27    0.16
   0  -3   3    0.63    0.42
   0  -3  -3    0.63    0.28
   0  -3  -3    0.24    0.24
   0  -3  -3    0.75    0.28
   0  -3  -3    0.42    0.13
   0   3  -3    0.14    0.11
   0   3  -3    0.28    0.13
   0   3  -3    0.27    0.12
   0   3   3    0.50    0.16
   0   3  -3    0.79    0.28
   0   3   3    0.28    0.14
   0   3   3    0.30    0.19
   0   3  -3    0.28    0.13
   1  -3   3   13.94    1.14
  -1  -3  -3   12.47    0.76
   1  -3   3   13.37    0.81
   1  -3   3   13.10    0.50
  -1  -3  -3   13.94    0.96
  -1  -3  -3   12.36    0.53
  -1  -3  -3   12.77    0.86
   1   3   3   12.74    0.75
  -1   3  -3   12.97    0.63
   1   3   3   13.47    0.48
   1   3   3   13.10    0.52
  -1   3  -3   13.79    0.53
  -1   3  -3   13.52    0.75
  -1   3  -3   13.40    0.82
   2  -3   3   10.18    1.11
  -2  -3  -3   10.76    0.93
   2  -3   3   10.50    0.48
   2  -3   3   10.40    0.27
  -2  -3  -3   11.38    0.53
  -2  -3  -3   10.66    0.80
   2   3   3   10.66    0.38
   2   3   3    9.62    0.48
  -2   3  -3   10.36    0.86
  -2   3  -3   10.45    0.51
  -2   3  -3   10.84    0.60
   2   3   3   10.19    0.41
  -3  -3  -3    4.87    0.73
   3  -3   3    4.38    0.77
  -3  -3  -3    4.41    0.64
   3  -3   3    5.14    0.36
  -3  -3  -3    4.64    0.39
   3  -3   3    4.58    0.10
  -3  -3  -3    4.93    0.25
   3   3   3    5.13    0.39
  -3   3  -3    4.75    0.39
  -3   3  -3    4.79    0.71
  -3   3  -3    4.41    0.45
   3   3   3    4.98    0.25
   3   3   3    5.24    0.31
  -4  -3  -3    0.33    0.21
  -4  -3  -3    0.47    0.18
  -4  -3  -3    0.29    0.10
   4  -3   3    0.33    0.20
  -4  -3  -3    0.31    0.13
  -4  -3  -3    0.40    0.26
   4  -3   3    0.49    0.40
   4   3   3    0.47    0.14
  -4   3  -3    0.38    0.19
   4   3   3    0.46    0.21
   4   3   3    0.39    0.09
  -4   3  -3    0.19    0.17
  -4   3  -3    0.37    0.19
  -5  -3  -3    0.49    0.19
  -5  -3  -3    0.51    0.18
  -5  -3  -3    0.17    0.25
  -5  -3  -3    0.37    0.35
  -5  -3  -3    0.42    0.11
   5  -3   3    1.01    0.27
  -5   3  -3    0.35    0.16
  -5   3  -3    0.38    0.29
   5   3   3    0.85    0.26
   5   3   3    0.50    0.11
   5   3   3    0.55    0.16
  -5   3  -3    0.38    0.17
  -6  -3  -3   -0.02    0.23
  -6  -3  -3   -0.06    0.15
   6  -3   3   -0.16    0.18
  -6  -3  -3   -0.09    0.17
  -6  -3  -3    0.04    0.11
  -6  -3  -3   -0.02    0.15
  -6   3  -3    0.15    0.18
  -6   3  -3    0.11    0.17
   6   3   3   -0.05    0.19
  -6   3  -3   -0.01    0.17
  -7  -3  -3    0.88    0.27
   7  -3   3    0.84    0.28
  -7  -3  -3    0.46    0.31
  -7  -3  -3    0.51    0.46
  -7  -3  -3    0.48    0.15
  -7  -3  -3    0.37    0.21
  -7   3  -3    0.30    0.19
   7   3   3    0.86    0.29
  -7   3  -3    0.27    0.34
  -7   3  -3    0.55    0.22
   8  -3   3    2.95    0.45
  -8  -3  -3    1.73    0.54
  -8  -3  -3    2.72    0.76
  -8   3  -3    2.10    0.40
   8   3   3    3.37    0.48
  -8   3  -3    1.68    0.61
  -9  -3  -3    1.36    0.73
  -9  -3  -3    1.21    0.53
   9  -3   3    2.26    0.45
  -9   3  -3    0.76    0.54
  -9   3  -3    1.43    0.40
   9   3   3    1.72    0.39
 -10  -3  -3    2.12    0.71
 -10  -3  -3    3.16    0.94
  10  -3   3    3.51    0.53
 -10   3  -3    2.53    0.49
  10   3   3    3.05    0.50
 -11  -3  -3    0.07    0.45
  11  -3   3    0.38    0.32
 -11  -3  -3    0.59    0.71
  11   3   3   -0.21    0.32
 -11   3  -3   -0.02    0.31
  12  -3   3    0.12    0.33
 -12  -3  -3    0.05    0.53
 -12  -3  -3    1.18    0.79
 -12   3  -3    0.01    0.34
 -12   3  -3    0.78    0.76
  12   3   3    0.03    0.33
 -13  -4   3    0.25    0.66
 -13   4   3    0.56    0.57
 -12  -4   3    0.41    0.58
 -12   4   3    0.03    0.28
 -12   4   3   -0.02    0.28
 -11  -4   3   -0.13    0.36
 -11  -4   3    0.17    0.31
 -11   4   3   -0.06    0.25
 -11   4   3   -0.11    0.35
 -10  -4   3   -0.01    0.29
 -10  -4   3    0.13    0.48
 -10   4   3    0.19    0.25
 -10   4   3   -0.25    0.17
 -10   4   3    0.08    0.26
  -9  -4   3    0.29    0.23
  -9  -4   3    0.13    0.26
  -9  -4   3    0.47    0.54
   9  -4  -3    0.16    0.09
  -9   4   3   -0.01    0.21
  -9   4   3    0.22    0.27
  -9   4   3    0.29    0.27
   9   4  -3    0.01    0.13
  -8  -4   3   14.29    1.34
  -8  -4   3   12.38    1.45
   8  -4  -3   12.21    0.37
   8   4  -3   13.20    0.46
  -8   4   3   12.83    0.74
  -8   4   3   13.20    0.99
  -7  -4   3    0.56    0.40
   7  -4  -3    0.59    0.14
  -7  -4   3    0.40    0.26
   7  -4  -3    0.63    0.14
   7   4  -3    0.92    0.17
  -7   4   3    0.56    0.23
   7   4  -3    0.77    0.18
  -7   4   3    0.31    0.20
  -6  -4   3    3.39    0.22
  -6  -4   3    2.87    0.61
  -6  -4   3    2.82    0.90
  -6  -4   3    3.78    0.62
   6  -4  -3    3.79    0.23
   6  -4  -3    3.39    0.24
   6   4  -3    3.38    0.27
  -6   4   3    3.48    0.19
  -6   4   3    2.71    0.33
   6   4  -3    2.87    0.41
  -6   4   3    2.17    0.40
  -5  -4   3    2.53    0.52
  -5  -4   3    4.23    0.55
   5  -4  -3    3.43    0.24
  -5  -4   3    3.28    0.88
  -5  -4   3    3.72    0.25
  -5   4   3    2.80    0.40
   5   4  -3    3.66    0.26
   5   4  -3    3.35    0.27
  -5   4   3    3.45    0.22
  -5   4   3    4.49    0.37
   5   4  -3    3.44    0.40
  -4  -4   3   27.96    1.11
  -4  -4   3   28.02    0.66
   4  -4  -3   28.10    0.67
   4  -4  -3   28.57    0.65
  -4  -4   3   29.32    1.45
  -4  -4   3   27.65    2.03
  -4   4   3   28.56    1.13
   4   4  -3   27.49    0.68
  -4   4   3   29.19    0.88
  -4   4   3   27.86    0.63
   4   4  -3   28.04    0.90
   4   4  -3   28.09    0.69
   3  -4  -3   33.09    0.74
  -3  -4   3   34.53    1.42
  -3  -4   3   34.82    1.01
  -3  -4   3   34.77    2.13
  -3  -4   3   32.92    0.75
   3  -4  -3   34.88    0.79
   3   4  -3   33.98    0.78
  -3   4   3   35.57    0.92
   3   4  -3   33.35    0.78
  -3   4   3   34.10    0.74
  -2  -4   3   27.34    0.62
  -2  -4   3   27.97    1.79
  -2  -4   3   27.09    0.69
  -2  -4   3   27.79    1.18
   2  -4  -3   27.10    0.71
   2  -4  -3   28.63    1.17
   2  -4  -3   27.65    0.68
   2   4  -3   29.97    1.34
  -2   4   3   28.38    0.77
  -2   4   3   26.92    0.67
   2   4  -3   28.64    0.72
  -2   4   3   27.87    0.78
   2   4  -3   27.83    0.89
   2   4  -3   26.93    0.70
   1  -4  -3   38.05    0.93
  -1  -4   3   38.07    2.01
  -1  -4   3   36.92    1.33
   1  -4  -3   35.98    1.32
  -1  -4   3   36.95    0.93
   1  -4  -3   36.55    0.88
  -1  -4   3   35.18    0.83
   1  -4  -3   37.27    0.84
   1   4  -3   37.41    1.05
  -1   4   3   35.89    0.89
   1   4  -3   37.78    1.29
   1   4  -3   35.92    0.86
   1   4  -3   37.56    0.93
  -1   4   3   37.72    1.38
   1   4  -3   36.03    0.84
  -1   4   3   36.46    0.84
   0  -4  -3   41.11    1.35
   0  -4   3   42.21    1.37
   0  -4   3   41.80    0.95
   0  -4  -3   42.23    1.73
   0  -4  -3   42.87    1.00
   0  -4   3   40.94    2.08
   0  -4   3   41.22    1.28
   0  -4  -3   42.58    1.51
   0   4  -3   41.37    0.96
   0   4  -3   42.51    1.44
   0   4  -3   41.57    1.13
   0   4  -3   42.01    1.29
   0   4   3   41.14    0.94
   0   4   3   42.43    1.43
   0   4   3   42.94    0.95
   1  -4   3   65.48    1.28
   1  -4   3   63.51    1.96
  -1  -4  -3   64.62    1.31
  -1  -4  -3   65.29    1.97
  -1  -4  -3   65.23    2.23
   1  -4   3   62.54    2.61
   1  -4   3   62.53    1.00
   1   4   3   63.33    1.25
  -1   4  -3   64.97    1.31
   1   4   3   64.23    1.19
  -1   4  -3   64.61    1.99
  -1   4  -3   65.37    1.54
   2  -4   3    9.07    1.01
   2  -4   3    9.72    0.50
  -2  -4  -3    8.64    0.47
  -2  -4  -3    9.61    0.94
  -2  -4  -3    9.72    0.82
   2  -4   3    9.51    0.30
  -2   4  -3    9.66    0.51
   2   4   3    9.38    0.47
   2   4   3    8.91    0.43
  -2   4  -3    9.85    0.61
  -2   4  -3    9.28    0.80
   3  -4   3   51.18    2.50
  -3  -4  -3   53.12    2.21
   3  -4   3   51.54    1.20
  -3  -4  -3   51.48    2.03
  -3  -4  -3   51.70    1.25
   3  -4   3   51.04    0.71
   3   4   3   51.57    0.85
   3   4   3   51.77    1.20
  -3   4  -3   51.64    1.48
   3   4   3   51.43    1.06
  -3   4  -3   52.31    1.25
  -3   4  -3   53.13    2.22
  -4  -4  -3    0.98    0.38
  -4  -4  -3    1.38    0.29
  -4  -4  -3    1.06    0.34
   4  -4   3    1.18    0.59
   4  -4   3    1.43    0.28
  -4   4  -3    0.98    0.25
   4   4   3    1.55    0.12
   4   4   3    1.14    0.21
   4   4   3    1.51    0.29
  -4   4  -3    0.77    0.31
  -4   4  -3    1.59    0.31
  -5  -4  -3   14.30    1.33
  -5  -4  -3   13.68    1.28
  -5  -4  -3   14.38    0.69
  -5  -4  -3   14.39    0.57
   5  -4   3   12.91    0.65
  -5   4  -3   13.51    0.82
  -5   4  -3   13.89    0.68
  -5   4  -3   13.77    1.33
   5   4   3   14.00    0.57
   5   4   3   13.97    0.68
  -6  -4  -3    0.54    0.30
  -6  -4  -3    0.82    0.47
  -6  -4  -3    0.83    0.27
  -6  -4  -3    0.65    0.21
   6  -4   3    1.26    0.30
  -6   4  -3    1.37    0.30
   6   4   3    0.99    0.29
  -6   4  -3    0.66    0.25
  -6   4  -3    0.50    0.34
  -7  -4  -3   -0.12    0.19
  -7  -4  -3   -0.10    0.37
   7  -4   3   -0.14    0.21
  -7  -4  -3    0.02    0.30
  -7  -4  -3    0.22    0.22
   7   4   3    0.19    0.24
  -7   4  -3    0.09    0.32
  -7   4  -3    0.25    0.21
  -7   4  -3    0.22    0.20
   8  -4   3    0.11    0.27
  -8  -4  -3    0.28    0.37
  -8  -4  -3   -0.03    0.43
  -8   4  -3    0.25    0.25
  -8   4  -3   -0.11    0.22
   8   4   3   -0.24    0.28
  -9  -4  -3    0.20    0.44
  -9  -4  -3    0.19    0.33
   9  -4   3    0.09    0.27
  -9   4  -3    0.05    0.25
  -9   4  -3    0.11    0.39
   9   4   3   -0.31    0.23
 -10  -4  -3    0.10    0.42
  10  -4   3    0.42    0.30
 -10  -4  -3    0.46    0.66
 -10   4  -3   -0.03    0.44
 -10   4  -3    0.46    0.32
  10   4   3    0.43    0.32
  11  -4   3    0.72    0.36
 -11  -4  -3    0.70    0.60
 -11  -4  -3    0.58    0.53
  11   4   3    1.22    0.43
 -11   4  -3    0.55    0.60
 -12  -4  -3    1.50    0.92
  12  -4   3    1.64    0.43
 -12  -4  -3    0.78    0.69
  12   4   3    1.38    0.45
 -12   4  -3    0.24    0.44
 -11  -5   3    0.12    0.57
 -11   5   3    0.08    0.46
 -11   5   3    0.26    0.26
 -10  -5   3    0.10    0.50
 -10  -5   3    0.15    0.30
 -10   5   3   -0.13    0.25
 -10   5   3    0.01    0.19
  -9  -5   3    2.09    0.74
  -9  -5   3    1.58    0.46
   9  -5  -3    2.72    0.24
  -9   5   3    2.36    0.51
  -9   5   3    1.40    0.55
  -9   5   3    2.41    0.40
   9   5  -3    2.51    0.29
  -8  -5   3    0.49    0.29
   8  -5  -3    0.63    0.18
  -8  -5   3    0.84    0.91
  -8  -5   3    0.26    0.45
   8   5  -3    0.97    0.23
  -8   5   3    0.42    0.30
  -8   5   3    0.76    0.27
  -7  -5   3    3.03    0.71
   7  -5  -3    3.24    0.25
  -7  -5   3    4.25    0.70
  -7  -5   3    3.63    1.23
   7  -5  -3    3.31    0.29
   7   5  -3    3.59    0.32
  -7   5   3    3.26    0.42
  -7   5   3    2.63    0.48
   7   5  -3    3.44    0.47
  -6  -5   3   11.13    1.64
  -6  -5   3   10.99    0.91
  -6  -5   3    9.64    0.41
   6  -5  -3    9.15    0.41
  -6  -5   3   11.35    1.18
   6   5  -3    9.35    0.44
  -6   5   3   10.87    0.86
  -6   5   3    9.32    0.37
   6   5  -3    9.80    0.62
  -6   5   3   10.35    0.60
   6   5  -3   10.31    0.46
   5  -5  -3    2.27    0.25
  -5  -5   3    2.47    0.82
  -5  -5   3    1.96    0.47
  -5  -5   3    2.40    0.24
   5  -5  -3    2.19    0.25
  -5   5   3    1.50    0.33
   5   5  -3    2.06    0.35
  -5   5   3    2.05    0.23
  -5   5   3    2.03    0.28
   5   5  -3    2.05    0.26
   5   5  -3    2.23    0.27
  -4  -5   3   22.72    1.93
  -4  -5   3   24.62    1.37
  -4  -5   3   24.63    0.68
   4  -5  -3   25.02    0.67
   4  -5  -3   24.84    0.70
  -4  -5   3   25.23    0.96
  -4   5   3   23.66    0.64
   4   5  -3   23.86    0.83
   4   5  -3   23.87    0.70
  -4   5   3   23.64    0.81
  -4   5   3   24.09    1.08
   4   5  -3   25.15    0.70
   3  -5  -3    0.26    0.15
   3  -5  -3   -0.01    0.11
  -3  -5   3    0.09    0.12
  -3  -5   3    0.01    0.04
  -3  -5   3   -0.02    0.22
  -3  -5   3   -0.02    0.30
   3   5  -3   -0.06    0.11
  -3   5   3    0.00    0.15
  -3   5   3   -0.09    0.13
  -3   5   3    0.01    0.11
  -3   5   3   -0.06    0.14
   3   5  -3    0.19    0.14
  -2  -5   3   23.73    1.21
   2  -5  -3   23.12    0.67
   2  -5  -3   22.91    0.70
  -2  -5   3   22.50    1.70
   2  -5  -3   22.80    1.11
  -2  -5   3   23.11    0.69
  -2   5   3   22.69    0.92
   2   5  -3   23.00    0.82
  -2   5   3   23.05    0.67
   2   5  -3   23.76    0.70
   2   5  -3   22.54    0.70
  -2   5   3   23.76    0.75
  -1  -5   3   74.67    3.05
   1  -5  -3   74.36    1.36
  -1  -5   3   73.03    2.15
  -1  -5   3   74.27    1.38
   1  -5  -3   72.97    1.41
   1  -5  -3   73.25    2.15
   1   5  -3   73.29    1.39
   1   5  -3   74.51    1.51
  -1   5   3   74.29    1.65
  -1   5   3   73.86    1.36
   1   5  -3   74.00    1.64
  -1   5   3   75.36    1.41
   0  -5  -3   17.94    1.11
   0  -5  -3   17.97    1.21
   0  -5   3   17.09    0.93
   0  -5   3   16.65    0.63
   0  -5   3   18.36    1.50
   0  -5  -3   16.33    0.64
   0   5  -3   17.48    0.79
   0   5  -3   16.77    0.65
   0   5   3   16.63    0.60
   0   5  -3   17.46    0.77
   0   5   3   16.74    0.62
   1  -5   3    1.03    0.17
  -1  -5  -3    0.93    0.35
   1  -5   3    1.36    0.54
  -1  -5  -3    1.27    0.24
   1  -5   3    0.84    0.24
  -1  -5  -3    0.62    0.35
  -1   5  -3    1.02    0.23
  -1   5  -3    0.93    0.23
  -1   5  -3    0.68    0.20
   1   5   3    1.23    0.24
   1   5   3    1.09    0.19
   2  -5   3    4.62    0.91
  -2  -5  -3    4.49    0.68
  -2  -5  -3    4.70    0.41
  -2  -5  -3    5.40    0.84
   2  -5   3    4.75    0.25
   2  -5   3    5.15    0.38
  -2   5  -3    4.96    0.38
   2   5   3    4.43    0.36
   2   5   3    4.91    0.41
   2   5   3    5.16    0.22
  -2   5  -3    5.65    0.52
  -2   5  -3    4.95    0.61
  -3  -5  -3    2.84    0.55
  -3  -5  -3    3.50    0.35
  -3  -5  -3    2.22    0.45
   3  -5   3    3.49    0.82
   3  -5   3    3.93    0.21
   3  -5   3    3.91    0.35
   3   5   3    3.80    0.34
  -3   5  -3    3.72    0.43
   3   5   3    3.77    0.42
   3   5   3    3.63    0.17
   3   5   3    3.88    0.18
  -3   5  -3    3.66    0.35
   4  -5   3   21.71    1.75
  -4  -5  -3   24.02    1.56
   4  -5   3   23.51    0.43
  -4  -5  -3   24.87    1.59
   4  -5   3   24.19    0.87
  -4  -5  -3   24.24    0.89
  -4   5  -3   24.86    1.68
  -4   5  -3   23.99    0.87
   4   5   3   23.67    0.87
  -4   5  -3   23.40    1.05
   4   5   3   23.75    0.76
  -5  -5  -3   15.07    0.71
   5  -5   3   14.93    0.69
  -5  -5  -3   15.41    1.34
  -5  -5  -3   15.69    1.35
  -5   5  -3   14.96    0.88
   5   5   3   15.50    0.64
   5   5   3   16.15    0.75
  -5   5  -3   14.87    0.73
  -5   5  -3   17.50    1.51
  -6  -5  -3    2.61    0.69
   6  -5   3    3.82    0.47
  -6  -5  -3    2.10    0.53
  -6  -5  -3    3.79    0.47
  -6   5  -3    3.30    0.45
  -6   5  -3    2.25    0.40
  -6   5  -3    1.72    0.50
   6   5   3    3.17    0.44
  -7  -5  -3    0.63    0.26
   7  -5   3    0.47    0.27
  -7  -5  -3    0.13    0.31
  -7  -5  -3    0.11    0.33
   7   5   3    0.19    0.26
  -7   5  -3    0.33    0.30
  -7   5  -3    0.01    0.23
  -7   5  -3    0.04    0.21
   8  -5   3    1.18    0.34
  -8  -5  -3    1.25    0.69
  -8  -5  -3    0.52    0.43
   8   5   3    0.74    0.34
  -8   5  -3    0.37    0.29
  -8   5  -3    0.70    0.42
  -9  -5  -3    5.20    1.00
   9  -5   3    7.25    0.63
  -9  -5  -3    6.59    1.32
   9   5   3    8.45    0.69
  -9   5  -3    4.80    0.99
  -9   5  -3    9.03    0.92
 -10  -5  -3    1.87    0.90
  10  -5   3    2.29    0.47
 -10  -5  -3    1.22    0.64
 -10   5  -3    1.32    0.64
  10   5   3    1.88    0.46
 -10   5  -3    1.72    0.46
  11  -5   3    1.05    0.38
 -11  -5  -3    1.01    0.72
 -11  -5  -3    0.02    0.46
 -11   5  -3    0.59    0.59
  11   5   3    0.54    0.36
  12  -5   3    0.25    0.31
 -12  -5  -3    0.09    0.52
 -12  -5  -3    0.44    0.85
 -12   5  -3    0.03    0.41
  12   5   3    0.23    0.38
 -11  -6   3    0.15    0.45
 -11  -6   3    3.16    1.15
 -11   6   3    0.26    0.38
 -11   6   3    0.24    0.25
 -10  -6   3    7.34    1.29
 -10   6   3    9.02    0.96
  10   6  -3    8.53    0.47
   9  -6  -3    1.21    0.22
  -9  -6   3    3.10    1.48
  -9  -6   3    0.85    0.35
  -9  -6   3    1.54    0.68
  -9   6   3    0.81    0.29
   9   6  -3    1.25    0.28
  -9   6   3    0.50    0.45
  -9   6   3    0.70    0.31
  -8  -6   3    2.66    0.53
  -8  -6   3    3.48    0.81
  -8  -6   3    5.92    1.77
   8  -6  -3    4.45    0.35
  -8   6   3    3.10    0.53
   8   6  -3    4.92    0.41
  -8   6   3    3.85    0.47
  -7  -6   3    0.47    0.37
  -7  -6   3    0.49    0.24
  -7  -6   3    0.58    0.78
   7  -6  -3    0.63    0.20
  -7   6   3    0.59    0.25
   7   6  -3    0.93    0.28
  -7   6   3    0.20    0.27
   7   6  -3    0.76    0.23
  -6  -6   3    9.23    0.81
  -6  -6   3    9.52    0.45
   6  -6  -3    8.71    0.44
   6  -6  -3    9.37    0.47
  -6  -6   3    8.60    1.02
  -6  -6   3   10.39    1.69
  -6   6   3    8.67    0.42
   6   6  -3    9.03    0.49
   6   6  -3   10.36    0.67
  -6   6   3   10.53    0.61
   6   6  -3    9.65    0.49
  -6   6   3    8.83    0.84
   5  -6  -3    0.03    0.14
  -5  -6   3    0.00    0.11
  -5  -6   3    0.08    0.31
  -5  -6   3    0.10    0.14
  -5  -6   3    0.17    0.51
   5  -6  -3   -0.04    0.12
  -5   6   3    0.15    0.15
   5   6  -3    0.03    0.17
  -5   6   3   -0.10    0.12
   5   6  -3    0.14    0.16
  -5   6   3    0.05    0.18
   5   6  -3   -0.12    0.13
   4  -6  -3   11.56    0.49
  -4  -6   3   10.85    0.49
  -4  -6   3   10.92    0.54
  -4  -6   3   11.17    0.99
  -4  -6   3   10.81    1.37
   4  -6  -3   11.61    0.53
  -4   6   3   10.86    0.47
   4   6  -3   11.89    0.52
   4   6  -3   10.46    0.50
  -4   6   3   11.34    0.76
  -4   6   3   11.00    0.79
  -4   6   3   11.05    0.56
  -3  -6   3    0.46    0.17
  -3  -6   3    0.27    0.32
   3  -6  -3    0.46    0.18
  -3  -6   3    0.29    0.49
   3  -6  -3    0.50    0.18
  -3   6   3    0.20    0.14
   3   6  -3    0.12    0.12
  -3   6   3    0.32    0.20
   3   6  -3    0.48    0.18
   3   6  -3    0.40    0.18
  -3   6   3    0.47    0.21
  -3   6   3    0.44    0.18
  -2  -6   3    8.71    0.93
   2  -6  -3    8.22    0.47
   2  -6  -3    8.30    0.44
  -2  -6   3    8.75    0.45
   2  -6  -3    7.88    0.84
  -2  -6   3    8.48    1.21
   2   6  -3    7.58    0.45
   2   6  -3    7.98    0.54
  -2   6   3    8.36    0.58
  -2   6   3    8.73    0.43
  -2   6   3    8.09    0.46
  -1  -6   3   10.60    0.51
   1  -6  -3   11.19    1.00
  -1  -6   3   10.16    0.87
   1  -6  -3   10.11    0.51
  -1  -6   3   10.62    1.29
   1   6  -3   10.71    0.63
  -1   6   3   10.78    0.53
   1   6  -3   10.54    0.54
  -1   6   3   10.02    0.60
   1   6  -3   11.05    0.43
  -1   6   3   11.73    0.54
   0  -6  -3   46.10    1.91
   0  -6   3   43.48    1.09
   0  -6   3   44.97    2.37
   0  -6  -3   45.08    1.86
   0  -6   3   46.09    1.69
   0  -6  -3   44.44    1.15
   0   6   3   43.95    1.10
   0   6  -3   44.54    1.12
   0   6   3   45.26    1.10
   0   6   3   45.58    1.19
   0   6  -3   45.54    1.32
   0   6  -3   45.18    1.42
  -1  -6  -3   16.84    1.18
  -1  -6  -3   17.21    1.20
   1  -6   3   15.48    1.47
   1  -6   3   15.62    1.06
  -1  -6  -3   16.36    0.69
   1  -6   3   16.69    0.67
   1   6   3   14.89    0.63
  -1   6  -3   16.85    0.99
  -1   6  -3   15.65    0.81
  -1   6  -3   15.64    0.66
   1   6   3   15.34    0.64
   1   6   3   16.54    0.62
  -2  -6  -3    2.47    0.45
  -2  -6  -3    2.42    0.52
  -2  -6  -3    3.37    0.41
   2  -6   3    3.57    0.85
   2  -6   3    3.63    0.36
   2   6   3    3.72    0.36
  -2   6  -3    2.16    0.34
   2   6   3    3.55    0.26
   2   6   3    3.39    0.32
  -2   6  -3    3.53    0.36
  -3  -6  -3    0.38    0.28
  -3  -6  -3    0.36    0.22
   3  -6   3    0.37    0.53
  -3  -6  -3    0.24    0.23
   3  -6   3    0.43    0.23
   3  -6   3    0.32    0.12
  -3   6  -3    0.32    0.18
   3   6   3    0.30    0.06
   3   6   3    0.22    0.18
   3   6   3    0.45    0.20
   3   6   3    0.44    0.13
   3   6   3    0.29    0.07
  -3   6  -3    0.32    0.21
  -3   6  -3    0.24    0.21
   4  -6   3   37.04    2.26
  -4  -6  -3   38.74    2.04
  -4  -6  -3   38.68    2.07
   4  -6   3   37.23    0.69
  -4  -6  -3   36.80    1.15
   4  -6   3   36.94    1.11
  -4   6  -3   36.62    1.41
  -4   6  -3   40.54    2.17
   4   6   3   38.79    1.04
  -4   6  -3   37.21    1.14
   4   6   3   39.14    1.16
   5  -6   3   -0.09    0.46
   5  -6   3    0.27    0.19
   5  -6   3    0.20    0.06
  -5  -6  -3    0.12    0.34
  -5  -6  -3    0.10    0.20
  -5  -6  -3    0.15    0.29
   5   6   3    0.08    0.18
  -5   6  -3    0.20    0.18
  -5   6  -3   -0.11    0.20
  -5   6  -3    0.13    0.20
   5   6   3    0.00    0.17
  -6  -6  -3    0.43    0.39
   6  -6   3    1.03    0.33
  -6  -6  -3    0.66    0.34
  -6  -6  -3    1.69    0.37
   6   6   3    1.16    0.30
  -6   6  -3    0.90    0.30
  -6   6  -3    0.65    0.26
  -6   6  -3    0.76    0.43
  -7  -6  -3   -0.19    0.26
   7  -6   3    0.23    0.27
  -7  -6  -3   -0.05    0.30
  -7  -6  -3   -0.20    0.20
  -7   6  -3   -0.13    0.15
   7   6   3   -0.35    0.24
  -7   6  -3   -0.09    0.21
  -7   6  -3    0.28    0.24
   8  -6   3    0.25    0.31
  -8  -6  -3   -0.34    0.27
  -8  -6  -3    0.18    0.39
  -8   6  -3   -0.06    0.25
  -8   6  -3   -0.06    0.25
   8   6   3   -0.01    0.28
  -9  -6  -3    0.10    0.45
   9  -6   3    0.42    0.30
  -9  -6  -3   -0.26    0.34
  -9   6  -3   -0.14    0.19
   9   6   3   -0.05    0.29
  -9   6  -3    0.08    0.30
  10  -6   3    0.14    0.29
 -10  -6  -3    0.13    0.44
 -10  -6  -3    0.32    0.53
 -10   6  -3   -0.09    0.47
 -10   6  -3    0.48    0.35
  10   6   3   -0.12    0.28
 -11  -6  -3    0.43    0.77
 -11  -6  -3   -0.20    0.42
  11  -6   3    0.30    0.31
 -11   6  -3   -0.05    0.33
  11   6   3    0.21    0.37
 -11   6  -3   -0.12    0.32
  12  -6   3    0.08    0.34
 -12  -6  -3   -0.40    0.49
  12   6   3    0.15    0.40
 -11  -7   3    1.55    0.79
 -10  -7   3    2.63    1.25
 -10  -7   3   -0.18    0.48
  10   7  -3   -0.49    0.19
 -10   7   3    0.19    0.43
 -10   7   3    0.04    0.22
   9  -7  -3   -0.05    0.17
  -9  -7   3    0.73    1.17
  -9  -7   3   -0.16    0.27
  -9   7   3   -0.18    0.21
   9   7  -3   -0.21    0.20
  -9   7   3    0.04    0.29
   8  -7  -3   -0.16    0.18
  -8  -7   3   -0.44    0.86
  -8  -7   3   -0.07    0.19
  -8  -7   3    0.28    0.49
   8   7  -3    0.27    0.23
   8   7  -3   -0.08    0.21
  -8   7   3    0.26    0.25
  -8   7   3   -0.05    0.28
  -7  -7   3   28.88    2.07
  -7  -7   3   32.70    3.07
   7  -7  -3   28.63    0.86
  -7  -7   3   29.43    1.54
  -7   7   3   26.68    1.44
   7   7  -3   28.33    0.90
   7   7  -3   26.19    1.11
  -7   7   3   29.62    1.06
   6  -7  -3    0.68    0.20
  -6  -7   3    0.50    0.44
   6  -7  -3    0.55    0.22
  -6  -7   3    0.60    0.22
  -6  -7   3    0.10    0.16
  -6  -7   3    0.86    0.72
   6   7  -3    0.76    0.23
  -6   7   3    0.43    0.28
   6   7  -3    0.44    0.20
  -6   7   3    0.63    0.25
   6   7  -3    0.46    0.26
  -6   7   3    0.62    0.20
  -5  -7   3   14.41    0.61
  -5  -7   3   13.89    0.76
  -5  -7   3   13.33    1.81
   5  -7  -3   13.24    0.59
  -5  -7   3   13.42    1.29
   5  -7  -3   13.71    0.57
  -5   7   3   13.04    0.68
   5   7  -3   13.15    0.61
   5   7  -3   13.13    0.70
   5   7  -3   13.37    0.62
  -5   7   3   13.85    0.57
  -5   7   3   13.20    0.92
  -4  -7   3   -0.04    0.49
   4  -7  -3   -0.02    0.15
  -4  -7   3    0.00    0.09
  -4  -7   3    0.02    0.14
  -4  -7   3    0.14    0.34
   4  -7  -3   -0.09    0.14
   4   7  -3   -0.09    0.12
  -4   7   3   -0.15    0.17
  -4   7   3    0.10    0.16
  -4   7   3   -0.06    0.14
   4   7  -3   -0.02    0.16
  -4   7   3   -0.14    0.28
  -3  -7   3   15.98    1.67
  -3  -7   3   14.00    0.61
   3  -7  -3   14.50    0.63
  -3  -7   3   13.94    1.13
   3   7  -3   14.99    0.65
  -3   7   3   13.12    0.54
   3   7  -3   14.61    0.72
  -3   7   3   14.17    0.67
  -3   7   3   14.21    0.60
  -3   7   3   14.52    0.85
   2  -7  -3   53.52    2.01
   2  -7  -3   54.08    1.28
  -2  -7   3   52.56    2.85
  -2  -7   3   50.65    2.07
  -2  -7   3   52.35    1.24
   2   7  -3   53.64    1.44
  -2   7   3   52.86    1.57
  -2   7   3   53.71    1.29
   2   7  -3   50.53    1.23
  -2   7   3   53.92    1.23
   1  -7  -3    0.56    0.44
  -1  -7   3    0.42    0.34
   1  -7  -3    0.19    0.15
  -1  -7   3    0.75    0.60
  -1  -7   3    0.12    0.19
   1  -7  -3    0.09    0.16
  -1   7   3    0.05    0.19
   1   7  -3    0.12    0.16
   1   7  -3    0.09    0.07
   1   7  -3    0.20    0.14
  -1   7   3    0.08    0.14
  -1   7   3    0.20    0.15
   0  -7  -3    0.80    0.39
   0  -7   3    0.59    0.21
   0  -7  -3    0.60    0.24
   0  -7  -3    0.84    0.23
   0  -7   3    0.68    0.53
   0  -7   3    0.93    0.44
   0   7  -3    0.27    0.19
   0   7   3    0.85    0.21
   0   7  -3    0.33    0.15
   0   7  -3    0.76    0.26
   0   7   3    0.64    0.24
   0   7   3    0.51    0.16
   1  -7   3   38.17    1.10
  -1  -7  -3   38.09    1.88
  -1  -7  -3   37.03    1.12
  -1  -7  -3   38.79    1.83
   1  -7   3   37.28    2.23
   1  -7   3   36.73    1.62
  -1   7  -3   36.69    1.09
   1   7   3   39.83    1.11
   1   7   3   37.68    1.04
  -1   7  -3   38.71    1.33
  -1   7  -3   38.34    1.58
   1   7   3   37.68    1.03
   2  -7   3   18.20    1.54
  -2  -7  -3   20.69    1.48
  -2  -7  -3   19.06    1.38
  -2  -7  -3   18.51    0.79
   2  -7   3   17.56    0.77
  -2   7  -3   18.92    0.98
   2   7   3   19.57    0.76
  -2   7  -3   19.16    0.81
  -2   7  -3   18.61    1.24
   2   7   3   19.23    0.62
   2   7   3   18.04    0.78
   3  -7   3   35.18    1.10
  -3  -7  -3   40.08    2.06
  -3  -7  -3   39.82    2.04
  -3  -7  -3   37.73    1.17
   3  -7   3   37.13    2.29
   3   7   3   38.58    1.17
   3   7   3   38.21    0.71
   3   7   3   36.59    1.07
  -3   7  -3   37.19    1.96
   3   7   3   38.01    0.81
  -3   7  -3   36.06    1.39
  -3   7  -3   38.54    1.18
   4  -7   3    0.39    0.13
  -4  -7  -3    0.25    0.38
  -4  -7  -3    0.20    0.23
  -4  -7  -3    0.17    0.26
   4  -7   3    0.64    0.27
   4  -7   3    0.30    0.56
   4   7   3    0.40    0.14
  -4   7  -3    0.20    0.26
  -4   7  -3    0.49    0.26
   4   7   3    0.39    0.23
   4   7   3    0.39    0.27
  -4   7  -3    0.09    0.21
   5  -7   3    0.23    0.25
   5  -7   3    0.02    0.08
  -5  -7  -3   -0.13    0.29
   5  -7   3   -0.01    0.48
  -5  -7  -3    0.11    0.22
  -5  -7  -3    0.22    0.32
  -5   7  -3    0.20    0.24
  -5   7  -3    0.15    0.28
   5   7   3   -0.02    0.23
   5   7   3    0.21    0.21
  -5   7  -3    0.04    0.22
  -6  -7  -3    4.64    0.89
   6  -7   3    6.47    0.58
  -6  -7  -3    6.64    0.57
  -6   7  -3    7.15    0.79
   6   7   3    6.71    0.53
  -6   7  -3    6.48    0.57
   6   7   3    5.88    0.57
  -7  -7  -3    4.40    0.97
  -7  -7  -3    3.90    0.78
  -7  -7  -3    6.53    0.59
  -7   7  -3    3.96    0.83
   7   7   3    6.01    0.65
  -7   7  -3    4.29    0.59
  -8  -7  -3    0.00    0.28
   8  -7   3   -0.29    0.26
  -8  -7  -3    0.09    0.40
  -8   7  -3    0.23    0.31
  -8   7  -3    0.00    0.27
   8   7   3    0.30    0.33
  -9  -7  -3   -0.03    0.39
  -9  -7  -3    0.54    0.67
   9  -7   3   -0.15    0.27
  -9   7  -3    0.19    0.25
   9   7   3    0.32    0.35
  -9   7  -3   -0.11    0.37
  10  -7   3    0.86    0.40
 -10  -7  -3   -0.03    0.31
 -10  -7  -3    0.69    0.73
 -10   7  -3    0.33    0.53
  10   7   3    0.00    0.33
 -10   7  -3    0.54    0.37
  11  -7   3   -0.17    0.34
 -11  -7  -3    0.15    0.81
 -11  -7  -3   -0.22    0.32
 -11   7  -3    0.08    0.32
 -11   7  -3   -0.01    0.39
  11   7   3    0.12    0.35
  12  -7   3    0.47    0.35
  10  -8  -3    2.02    0.32
 -10  -8   3    1.76    0.77
 -10   8   3    1.23    0.61
  10   8  -3    2.18    0.39
 -10   8   3    1.69    0.52
   9  -8  -3    2.40    0.35
  -9  -8   3    1.92    0.83
  -9  -8   3    2.88    1.49
  -9   8   3    1.84    0.41
  -9   8   3    2.01    0.53
   9   8  -3    1.88    0.36
   8  -8  -3    1.00    0.28
  -8  -8   3    0.19    1.19
  -8  -8   3    0.98    0.63
  -8   8   3    1.02    0.32
  -8   8   3    0.70    0.33
   8   8  -3    0.86    0.33
   8   8  -3    0.84    0.30
   7  -8  -3   33.24    1.00
  -7  -8   3   34.63    2.26
  -7  -8   3   34.90    1.66
  -7  -8   3   38.36    3.44
   7   8  -3   34.45    1.05
   7   8  -3   35.21    1.31
  -7   8   3   35.17    1.73
  -7   8   3   32.98    1.15
  -6  -8   3    2.31    1.15
   6  -8  -3    2.35    0.37
  -6  -8   3    1.99    0.65
  -6  -8   3    1.88    0.32
  -6   8   3    1.86    0.37
  -6   8   3    1.56    0.41
   6   8  -3    1.55    0.32
   6   8  -3    2.02    0.40
  -5  -8   3   -0.15    0.56
   5  -8  -3    0.39    0.20
  -5  -8   3    0.29    0.19
  -5  -8   3    0.21    0.41
   5  -8  -3    0.00    0.18
  -5  -8   3    0.01    0.15
   5   8  -3    0.36    0.22
  -5   8   3    0.20    0.24
  -5   8   3   -0.06    0.42
   5   8  -3   -0.22    0.17
  -5   8   3    0.16    0.16
  -5   8   3    0.26    0.21
  -4  -8   3    1.86    0.31
   4  -8  -3    2.59    0.37
  -4  -8   3    2.08    0.61
  -4  -8   3    2.29    0.85
   4   8  -3    2.26    0.36
  -4   8   3    1.76    0.45
  -4   8   3    1.99    0.32
  -4   8   3    1.93    0.34
  -4   8   3    1.71    0.36
  -3  -8   3   11.70    0.60
   3  -8  -3   11.86    0.62
  -3  -8   3   11.53    1.25
  -3  -8   3   12.25    1.61
  -3   8   3   11.78    0.80
  -3   8   3   10.44    0.57
   3   8  -3   11.59    0.69
   3   8  -3   11.97    0.60
  -3   8   3   11.08    0.61
  -3   8   3   10.98    0.44
   2  -8  -3    0.96    0.24
  -2  -8   3    0.95    0.26
  -2  -8   3    0.99    0.70
  -2  -8   3    1.31    0.48
   2  -8  -3    0.79    0.46
  -2   8   3    1.03    0.27
   2   8  -3    0.85    0.24
  -2   8   3    0.64    0.25
  -2   8   3    0.49    0.22
   2   8  -3    1.24    0.30
   1  -8  -3    1.65    0.57
  -1  -8   3    1.89    0.51
   1  -8  -3    1.76    0.32
   1  -8  -3    2.34    0.38
  -1  -8   3    2.41    0.37
  -1  -8   3    2.05    0.83
   1   8  -3    2.10    0.34
  -1   8   3    1.40    0.25
  -1   8   3    1.98    0.32
   1   8  -3    1.60    0.31
  -1   8   3    1.60    0.27
   1   8  -3    2.12    0.26
   0  -8   3    8.42    0.56
   0  -8  -3   10.20    1.23
   0  -8  -3    8.93    0.75
   0  -8   3    9.17    1.07
   0  -8  -3    9.17    0.56
   0  -8   3    9.59    1.39
   0   8   3    8.98    0.57
   0   8  -3    9.01    0.55
   0   8  -3    9.53    0.67
   0   8   3    8.98    0.57
   0   8  -3    8.99    0.64
   0   8   3    9.60    0.59
  -1  -8  -3   26.95    0.99
   1  -8   3   28.00    1.50
  -1  -8  -3   27.06    1.75
   1  -8   3   28.39    2.06
   1  -8   3   26.75    0.94
  -1  -8  -3   29.24    1.71
  -1   8  -3   26.80    1.34
   1   8   3   27.67    0.95
   1   8   3   28.30    0.91
  -1   8  -3   27.99    1.16
   1   8   3   28.60    0.99
  -1   8  -3   27.55    1.00
  -2  -8  -3   20.78    1.54
  -2  -8  -3   20.01    1.55
   2  -8   3   19.13    1.78
  -2  -8  -3   20.34    0.86
   2  -8   3   19.25    0.82
   2   8   3   20.61    0.83
   2   8   3   19.69    0.68
   2   8   3   19.05    0.85
  -2   8  -3   20.25    1.33
  -2   8  -3   19.98    0.85
  -2   8  -3   20.12    1.03
  -3  -8  -3   -0.24    0.21
  -3  -8  -3    0.08    0.18
  -3  -8  -3    0.14    0.40
   3  -8   3   -0.02    0.54
   3  -8   3   -0.14    0.14
   3   8   3   -0.02    0.12
  -3   8  -3    0.11    0.16
   3   8   3   -0.04    0.17
   3   8   3   -0.09    0.06
  -3   8  -3    0.03    0.19
   3   8   3   -0.11    0.14
  -3   8  -3    0.10    0.25
  -4  -8  -3    0.53    0.42
  -4  -8  -3    0.47    0.38
   4  -8   3    0.09    0.26
  -4  -8  -3    0.37    0.26
   4  -8   3    0.18    0.56
  -4   8  -3    0.10    0.26
  -4   8  -3    0.03    0.16
   4   8   3    0.60    0.29
  -4   8  -3    0.24    0.26
   4   8   3    0.11    0.14
   4   8   3    0.44    0.24
   5  -8   3    0.20    0.56
  -5  -8  -3   -0.09    0.35
   5  -8   3    0.01    0.25
  -5  -8  -3   -0.01    0.22
  -5  -8  -3   -0.10    0.28
  -5   8  -3    0.17    0.20
  -5   8  -3    0.19    0.31
  -5   8  -3    0.06    0.24
   5   8   3    0.13    0.27
   5   8   3   -0.17    0.20
  -6  -8  -3    1.09    0.50
  -6  -8  -3    1.56    0.39
  -6  -8  -3    1.27    0.56
   6  -8   3    2.38    0.42
  -6   8  -3    1.85    0.46
  -6   8  -3    1.70    0.40
   6   8   3    1.82    0.35
   6   8   3    1.23    0.35
  -6   8  -3    0.83    0.44
   7  -8   3   -0.12    0.26
  -7  -8  -3    0.03    0.53
  -7  -8  -3    0.04    0.36
  -7   8  -3   -0.07    0.24
  -7   8  -3    0.08    0.28
   7   8   3   -0.23    0.30
  -8  -8  -3   -0.07    0.39
  -8  -8  -3    0.80    0.71
   8  -8   3    0.22    0.29
  -8   8  -3    0.19    0.31
   8   8   3   -0.08    0.30
  -8   8  -3    0.02    0.40
  -9  -8  -3   -0.13    0.40
  -9  -8  -3    0.35    0.66
   9  -8   3   -0.41    0.32
  -9   8  -3    0.06    0.31
  -9   8  -3    0.20    0.45
   9   8   3    0.18    0.32
  10  -8   3   -0.05    0.31
 -10  -8  -3   -0.05    0.44
 -10  -8  -3    0.19    0.70
 -10   8  -3   -0.03    0.35
  10   8   3    0.07    0.34
 -10   8  -3   -0.10    0.23
 -11  -8  -3    0.97    0.90
  11  -8   3    0.04    0.36
 -11  -8  -3   -0.54    0.45
 -11   8  -3    0.28    0.60
 -11   8  -3    0.24    0.31
  11   8   3   -0.01    0.41
 -12  -9   3   -0.50    0.71
 -12   9   3    0.28    0.43
 -10  -9   3    0.18    0.71
  10  -9  -3    0.17    0.24
 -10   9   3    0.44    0.38
 -10   9   3    0.14    0.44
  10   9  -3    0.28    0.30
  -9  -9   3    2.56    1.42
   9  -9  -3    1.07    0.30
  -9  -9   3    0.90    0.61
  -9   9   3    0.75    0.34
  -9   9   3    0.60    0.34
   9   9  -3    0.50    0.30
  -8  -9   3    0.43    1.30
  -8  -9   3    0.62    0.61
   8  -9  -3    0.38    0.25
  -8   9   3   -0.12    0.29
   8   9  -3    0.08    0.20
   8   9  -3    0.50    0.30
  -8   9   3   -0.14    0.24
  -7  -9   3    0.67    0.52
   7  -9  -3    0.11    0.26
  -7  -9   3    0.87    1.21
  -7   9   3    0.20    0.26
   7   9  -3    0.60    0.28
  -7   9   3    0.25    0.28
   7   9  -3    0.24    0.28
   6  -9  -3    2.12    0.37
  -6  -9   3    2.31    1.27
  -6  -9   3    1.61    0.69
   6   9  -3    1.55    0.38
  -6   9   3    1.77    0.37
  -6   9   3    0.73    0.30
   6   9  -3    1.90    0.39
  -5  -9   3    1.11    0.60
  -5  -9   3    1.00    0.21
   5  -9  -3    2.08    0.37
  -5  -9   3    1.82    0.35
  -5  -9   3    1.08    0.95
  -5   9   3    0.97    0.34
   5   9  -3    1.65    0.35
  -5   9   3    1.76    0.33
  -5   9   3    1.43    0.34
   5   9  -3    1.95    0.37
  -4  -9   3    0.14    0.38
  -4  -9   3    0.22    0.21
   4  -9  -3    0.28    0.21
  -4  -9   3    0.14    0.68
  -4   9   3    0.01    0.28
   4   9  -3    0.49    0.25
  -4   9   3    0.66    0.24
  -4   9   3    0.01    0.20
  -4   9   3    0.40    0.21
  -3  -9   3   -0.04    0.19
  -3  -9   3   -0.09    0.38
   3  -9  -3    0.14    0.42
  -3  -9   3    0.22    0.62
   3  -9  -3    0.17    0.21
  -3   9   3   -0.02    0.15
   3   9  -3    0.18    0.18
  -3   9   3    0.14    0.20
   3   9  -3    0.02    0.17
  -3   9   3    0.31    0.23
  -2  -9   3    0.67    0.22
   2  -9  -3    0.57    0.39
  -2  -9   3    0.89    0.73
  -2  -9   3    0.56    0.59
   2  -9  -3    0.65    0.24
  -2   9   3    0.49    0.24
   2   9  -3    0.55    0.24
  -2   9   3    0.58    0.25
  -2   9   3    0.68    0.23
   2   9  -3    0.65    0.23
   1  -9  -3    1.36    0.30
  -1  -9   3    1.10    0.49
   1  -9  -3    1.19    0.59
  -1  -9   3    0.74    0.74
  -1  -9   3    1.21    0.32
   1  -9  -3    1.20    0.35
  -1   9   3    1.46    0.31
  -1   9   3    0.99    0.23
   1   9  -3    1.12    0.25
   1   9  -3    0.76    0.15
  -1   9   3    1.50    0.31
   1   9  -3    1.44    0.34
   0  -9   3    0.46    0.50
   0  -9  -3    1.02    0.31
   0  -9  -3    0.24    0.28
   0  -9   3    0.42    0.26
   0  -9   3    0.76    0.77
   0  -9  -3    0.73    0.61
   0   9   3    0.31    0.16
   0   9  -3    0.56    0.24
   0   9   3    0.49    0.23
   0   9  -3    0.49    0.23
   0   9  -3    0.27    0.15
   0   9   3    0.49    0.25
   1  -9   3    0.88    0.27
   1  -9   3    0.82    0.78
  -1  -9  -3    0.86    0.31
   1  -9   3    0.43    0.45
  -1  -9  -3    0.62    0.61
  -1  -9  -3    0.77    0.38
  -1   9  -3    0.65    0.22
   1   9   3    0.54    0.29
  -1   9  -3    0.32    0.20
  -1   9  -3    0.69    0.30
   1   9   3    0.69    0.18
   1   9   3    0.68    0.23
  -2  -9  -3    2.90    0.70
   2  -9   3    4.90    0.57
  -2  -9  -3    4.91    0.48
   2  -9   3    4.45    1.10
   2   9   3    4.80    0.45
  -2   9  -3    3.64    0.50
   2   9   3    4.29    0.37
   2   9   3    3.88    0.48
  -2   9  -3    4.39    0.71
  -2   9  -3    4.57    0.56
  -3  -9  -3   11.03    1.37
   3  -9   3   13.23    1.61
  -3  -9  -3   12.01    0.71
   3  -9   3   11.79    0.74
  -3  -9  -3   13.02    1.43
   3   9   3   12.41    0.76
  -3   9  -3   13.06    1.23
  -3   9  -3   10.72    0.68
  -3   9  -3   12.17    0.53
  -3   9  -3   12.74    0.94
   3   9   3   12.17    0.68
   3   9   3   12.39    0.46
  -4  -9  -3    1.47    0.51
   4  -9   3    1.60    0.40
  -4  -9  -3    1.84    0.40
   4  -9   3    1.67    0.80
  -4  -9  -3    1.45    0.63
   4   9   3    1.53    0.40
  -4   9  -3    0.94    0.39
  -4   9  -3    1.65    0.23
  -4   9  -3    1.86    0.42
   4   9   3    2.01    0.34
  -4   9  -3    1.06    0.30
   4   9   3    1.23    0.23
   5  -9   3    2.65    0.93
  -5  -9  -3    1.75    0.41
   5  -9   3    2.18    0.42
  -5  -9  -3    1.48    0.56
  -5  -9  -3    1.60    0.69
   5   9   3    1.74    0.39
   5   9   3    2.35    0.41
  -5   9  -3    2.61    0.47
  -5   9  -3    1.47    0.50
   5   9   3    1.66    0.28
  -5   9  -3    1.47    0.38
  -6  -9  -3    0.06    0.42
  -6  -9  -3   -0.05    0.25
   6  -9   3    0.01    0.29
  -6  -9  -3    0.28    0.54
   6   9   3    0.14    0.25
  -6   9  -3    0.06    0.29
   6   9   3    0.07    0.31
  -6   9  -3    0.02    0.26
  -6   9  -3   -0.06    0.19
  -7  -9  -3   -0.35    0.40
  -7  -9  -3   -0.02    0.41
   7  -9   3   -0.10    0.28
   7   9   3    0.01    0.31
  -7   9  -3    0.01    0.29
  -7   9  -3   -0.31    0.29
  -8  -9  -3    0.20    0.53
   8  -9   3    0.77    0.38
  -8  -9  -3   -0.13    0.44
  -8   9  -3    0.19    0.46
   8   9   3    0.82    0.43
  -8   9  -3    0.22    0.28
  -9  -9  -3    1.82    0.87
  -9  -9  -3    0.80    0.58
   9  -9   3    1.50    0.45
   9   9   3    2.20    0.55
  -9   9  -3    1.39    0.63
  -9   9  -3    1.56    0.51
 -10  -9  -3   -0.40    0.69
  10  -9   3   -0.06    0.31
 -10  -9  -3   -0.44    0.42
 -10   9  -3    0.10    0.47
  10   9   3   -0.05    0.36
 -10   9  -3   -0.04    0.26
 -11  -9  -3    0.17    0.91
  11  -9   3    1.87    0.50
 -11  -9  -3    0.09    0.62
 -11   9  -3    0.42    0.57
  11   9   3    1.07    0.54
 -11   9  -3    0.48    0.47
 -11 -10   3    1.89    0.88
 -11  10   3    1.44    0.70
 -11  10   3    2.83    0.66
  10 -10  -3    3.06    0.43
 -10 -10   3    3.75    1.13
 -10  10   3    1.78    0.76
  10  10  -3    2.86    0.48
 -10  10   3    2.14    0.59
   9 -10  -3    0.65    0.31
  -9 -10   3    2.94    1.85
  -9 -10   3    0.66    0.74
   9  10  -3    0.81    0.38
  -9  10   3    0.45    0.33
  -8 -10   3   -0.67    0.53
  -8 -10   3    0.95    1.49
   8 -10  -3    0.19    0.28
   8  10  -3    0.49    0.35
   8  10  -3   -0.27    0.24
  -8  10   3    0.12    0.28
  -8  10   3    0.31    0.31
  -7 -10   3    5.97    1.99
   7 -10  -3    4.43    0.54
  -7 -10   3    3.67    0.97
   7  10  -3    3.89    0.59
   7  10  -3    4.48    0.58
  -7  10   3    3.33    0.60
  -7  10   3    3.83    0.52
  -6 -10   3   13.49    2.63
   6 -10  -3    9.52    0.66
  -6 -10   3   10.09    1.38
   6  10  -3    9.57    0.68
   6  10  -3   10.78    0.79
  -6  10   3   10.61    0.98
  -6  10   3   11.47    0.76
   5 -10  -3   -0.10    0.21
  -5 -10   3   -0.08    0.21
  -5 -10   3   -0.12    0.55
  -5 -10   3    0.05    0.86
  -5  10   3   -0.07    0.21
  -5  10   3    0.10    0.21
   5  10  -3   -0.23    0.22
  -5  10   3   -0.40    0.22
  -4 -10   3    0.01    0.20
   4 -10  -3    0.05    0.22
  -4 -10   3   -0.03    0.61
  -4 -10   3    0.21    0.74
  -4  10   3   -0.12    0.14
  -4  10   3   -0.09    0.20
   4  10  -3   -0.10    0.18
  -4  10   3   -0.05    0.18
   4  10  -3    0.00    0.23
  -3 -10   3    0.63    0.80
  -3 -10   3    0.83    0.29
  -3 -10   3    0.13    0.48
   3 -10  -3    0.17    0.49
   3 -10  -3    0.62    0.28
  -3  10   3    0.48    0.25
  -3  10   3    0.29    0.23
  -3  10   3    0.47    0.28
   3  10  -3    0.65    0.24
   3  10  -3    0.58    0.24
   2 -10  -3    1.05    0.28
   2 -10  -3    1.31    0.52
  -2 -10   3    1.15    0.33
   2 -10  -3    1.39    0.25
  -2 -10   3    1.34    0.88
  -2 -10   3    1.23    0.70
   2  10  -3    0.90    0.09
   2  10  -3    0.97    0.29
   2  10  -3    1.46    0.32
  -2  10   3    1.21    0.28
  -2  10   3    0.71    0.24
  -2  10   3    0.98    0.32
  -1 -10   3    4.52    1.22
  -1 -10   3    3.27    0.73
   1 -10  -3    3.45    0.66
   1 -10  -3    3.18    0.81
   1 -10  -3    3.71    0.48
  -1 -10   3    4.18    0.51
   1  10  -3    3.40    0.45
   1  10  -3    4.10    0.51
   1  10  -3    3.85    0.52
   1  10  -3    4.21    0.42
  -1  10   3    4.11    0.48
  -1  10   3    4.35    0.49
  -1  10   3    4.38    0.49
   0 -10   3    2.81    0.42
   0 -10  -3    2.73    0.56
   0 -10   3    2.25    0.99
   0 -10  -3    2.14    0.80
   0 -10  -3    2.75    0.46
   0 -10   3    2.14    0.60
   0  10   3    2.93    0.43
   0  10  -3    1.85    0.35
   0  10   3    2.05    0.32
   0  10  -3    1.52    0.28
   0  10  -3    2.67    0.45
   0  10   3    2.17    0.38
  -1 -10  -3    5.53    0.56
   1 -10   3    4.15    0.73
   1 -10   3    5.50    0.61
  -1 -10  -3    5.01    0.82
  -1 -10  -3    4.18    0.85
   1 -10   3    4.85    1.23
  -1  10  -3    3.19    0.46
   1  10   3    4.91    0.58
   1  10   3    5.12    0.45
  -1  10  -3    5.28    0.61
  -1  10  -3    5.40    0.69
   1  10   3    5.91    0.51
  -2 -10  -3   14.99    1.42
   2 -10   3   14.25    0.78
  -2 -10  -3   12.48    1.42
   2 -10   3   14.89    1.89
  -2 -10  -3   13.50    1.44
  -2 -10  -3   12.46    0.75
   2  10   3   12.89    0.62
  -2  10  -3   13.71    0.82
   2  10   3   14.05    0.82
  -2  10  -3   14.56    1.19
   2  10   3   13.51    0.74
  -2  10  -3   13.79    0.64
   3 -10   3    0.18    0.66
  -3 -10  -3    0.23    0.42
  -3 -10  -3    0.11    0.27
  -3 -10  -3    0.54    0.62
   3 -10   3   -0.08    0.28
  -3  10  -3    0.16    0.16
   3  10   3    0.17    0.22
   3  10   3    0.09    0.10
  -3  10  -3    0.16    0.30
   3  10   3    0.38    0.22
  -3  10  -3    0.04    0.23
  -3  10  -3    0.01    0.22
  -4 -10  -3    0.39    0.46
  -4 -10  -3    0.25    0.43
   4 -10   3    0.33    0.65
  -4 -10  -3    0.79    0.35
   4 -10   3    0.61    0.35
  -4  10  -3    0.60    0.34
  -4  10  -3    0.52    0.34
  -4  10  -3    0.83    0.22
   4  10   3    0.79    0.31
   4  10   3    0.84    0.22
  -4  10  -3    0.84    0.37
   4  10   3    0.89    0.31
  -5 -10  -3   -0.08    0.45
   5 -10   3   -0.48    0.57
   5 -10   3   -0.10    0.29
  -5 -10  -3   -0.53    0.22
  -5 -10  -3   -0.44    0.49
   5  10   3   -0.13    0.15
  -5  10  -3   -0.05    0.20
  -5  10  -3    0.03    0.27
   5  10   3    0.20    0.33
  -5  10  -3   -0.37    0.23
   5  10   3   -0.06    0.27
  -6 -10  -3   -0.30    0.44
   6 -10   3   -0.04    0.30
   6 -10   3    0.69    0.65
  -6 -10  -3    0.00    0.44
  -6 -10  -3    0.29    0.30
   6  10   3   -0.19    0.26
  -6  10  -3   -0.10    0.33
  -6  10  -3   -0.06    0.22
   6  10   3   -0.29    0.30
  -6  10  -3   -0.47    0.24
  -7 -10  -3    0.46    0.72
   7 -10   3    0.76    0.34
  -7 -10  -3   -0.04    0.47
  -7  10  -3    0.43    0.32
   7  10   3    1.33    0.46
  -7  10  -3    0.40    0.45
   8 -10   3    3.34    0.58
  -8 -10  -3    1.65    0.67
  -8 -10  -3    1.96    0.84
   8  10   3    3.32    0.61
  -8  10  -3    1.79    0.65
  -8  10  -3    2.31    0.59
   9 -10   3   -0.11    0.32
  -9 -10  -3   -1.09    0.61
  -9  10  -3    0.32    0.51
  -9  10  -3   -0.32    0.33
   9  10   3   -0.31    0.34
  10 -10   3    0.51    0.43
 -10 -10  -3   -0.43    0.57
 -10 -10  -3   -0.94    0.47
  10  10   3   -0.30    0.37
 -10  10  -3    0.40    0.48
 -10  10  -3    0.12    0.41
  11 -10   3    0.18    0.39
  11  10   3   -0.47    0.43
 -11  10  -3   -0.49    0.41
 -11 -11   3    0.57    0.94
 -10 -11   3    0.72    0.72
  10 -11  -3    0.41    0.31
 -10  11   3    0.56    0.51
 -10  11   3    0.73    0.47
  10  11  -3   -0.16    0.30
  -9 -11   3    0.47    0.82
  -9 -11   3    4.85    2.12
   9 -11  -3    0.49    0.32
   9  11  -3    0.90    0.37
  -9  11   3    0.28    0.40
  -8 -11   3    0.16    0.52
  -8 -11   3    0.34    1.34
   8 -11  -3    0.37    0.31
  -8  11   3   -0.65    0.22
  -8  11   3    0.18    0.35
   8  11  -3    0.19    0.32
   8  11  -3   -0.06    0.32
  -7 -11   3    5.20    1.08
  -7 -11   3    9.17    2.63
   7 -11  -3    5.67    0.58
   7  11  -3    5.33    0.69
   7  11  -3    6.19    0.67
  -7  11   3    5.68    0.63
  -7  11   3    4.38    0.74
   6 -11  -3    1.35    0.39
  -6 -11   3    2.19    1.62
  -6 -11   3    0.77    0.76
  -6  11   3    0.65    0.40
   6  11  -3    1.27    0.40
   6  11  -3    1.62    0.42
  -6  11   3    1.64    0.41
   5 -11  -3    0.28    0.28
  -5 -11   3    0.26    0.56
  -5 -11   3    0.37    0.22
  -5 -11   3   -0.03    1.07
  -5  11   3    0.58    0.32
   5  11  -3    0.10    0.29
  -5  11   3    0.23    0.29
  -5  11   3    0.40    0.27
  -4 -11   3   -0.05    0.23
   4 -11  -3    0.32    0.27
  -4 -11   3   -0.20    0.79
  -4 -11   3    0.31    0.75
  -4  11   3    0.27    0.26
  -4  11   3    0.00    0.18
   4  11  -3    0.08    0.27
   4  11  -3   -0.20    0.22
  -4  11   3    0.14    0.28
   3 -11  -3   -0.22    0.50
   3 -11  -3    0.25    0.28
  -3 -11   3    0.22    0.25
  -3 -11   3    0.27    0.87
  -3 -11   3    0.15    0.55
  -3  11   3    0.26    0.22
  -3  11   3   -0.05    0.19
  -3  11   3    0.08    0.18
   3  11  -3   -0.04    0.17
   3  11  -3   -0.13    0.20
   2 -11  -3    5.34    0.63
  -2 -11   3    5.92    1.50
   2 -11  -3    3.17    0.73
   2 -11  -3    5.18    0.46
  -2 -11   3    4.12    0.53
  -2 -11   3    4.10    1.00
   2  11  -3    5.15    0.52
  -2  11   3    4.15    0.50
   2  11  -3    5.69    0.64
  -2  11   3    5.41    0.61
  -2  11   3    3.91    0.53
   2  11  -3    4.75    0.30
   2  11  -3    4.97    0.29
  -1 -11   3    4.85    0.57
  -1 -11   3    3.57    0.81
  -1 -11   3    5.21    1.39
   1 -11  -3    5.04    0.61
   1 -11  -3    4.28    0.79
   1 -11  -3    4.01    0.93
   1  11  -3    4.19    0.62
   1  11  -3    5.31    0.51
  -1  11   3    3.58    0.46
  -1  11   3    5.99    0.59
  -1  11   3    4.95    0.51
   1  11  -3    4.96    0.57
   1  11  -3    5.35    0.53
   0 -11  -3    0.14    0.26
   0 -11   3    0.25    0.62
   0 -11  -3    0.22    0.53
   0 -11   3    0.34    0.94
   0 -11   3    0.41    0.29
   0 -11  -3    0.20    0.41
   0  11  -3    0.11    0.13
   0  11   3    0.18    0.18
   0  11   3    0.12    0.25
   0  11  -3    0.05    0.17
   0  11  -3    0.11    0.29
   0  11   3    0.14    0.22
   1 -11   3   18.32    2.21
  -1 -11  -3   17.62    1.43
   1 -11   3   18.97    1.64
   1 -11   3   16.73    0.87
  -1 -11  -3   18.15    1.92
  -1 -11  -3   17.17    0.90
   1  11   3   17.05    0.85
  -1  11  -3   18.75    0.93
   1  11   3   16.08    0.86
   1  11   3   17.37    0.84
  -1  11  -3   19.06    1.26
  -1  11  -3   17.99    1.06
   2 -11   3    9.94    1.19
  -2 -11  -3    9.07    0.74
  -2 -11  -3   11.54    1.50
   2 -11   3   10.16    0.71
   2 -11   3   10.21    1.75
  -2 -11  -3   11.05    1.32
  -2  11  -3    9.86    0.60
   2  11   3   10.29    0.75
  -2  11  -3    9.90    0.85
  -2  11  -3    9.57    0.70
   2  11   3    9.95    0.71
   2  11   3    9.92    0.59
  -2  11  -3    9.75    1.07
  -3 -11  -3    3.87    0.60
  -3 -11  -3    3.37    0.87
  -3 -11  -3    4.47    1.07
   3 -11   3    3.60    0.57
   3 -11   3    3.05    1.08
  -3 -11  -3    2.39    0.64
   3  11   3    3.52    0.51
  -3  11  -3    1.93    0.48
  -3  11  -3    2.03    0.43
  -3  11  -3    3.94    0.56
  -3  11  -3    3.13    0.39
   3  11   3    3.55    0.34
   3  11   3    3.74    0.59
  -4 -11  -3    3.44    0.53
  -4 -11  -3    3.59    1.00
  -4 -11  -3    2.19    0.65
   4 -11   3    3.97    0.60
   4 -11   3    3.25    1.11
   4  11   3    3.61    0.59
   4  11   3    3.20    0.37
   4  11   3    3.02    0.46
  -4  11  -3    2.07    0.55
  -4  11  -3    3.83    0.57
  -4  11  -3    3.18    0.37
  -4  11  -3    2.61    0.49
  -5 -11  -3    1.36    0.42
   5 -11   3    1.29    0.44
   5 -11   3    1.12    0.75
  -5 -11  -3   -0.05    0.61
  -5 -11  -3    0.28    0.52
   5  11   3    0.76    0.36
   5  11   3    0.70    0.24
  -5  11  -3    0.35    0.28
  -5  11  -3    1.14    0.41
   5  11   3    0.90    0.42
  -5  11  -3    0.61    0.40
  -5  11  -3    0.93    0.23
   6 -11   3    0.44    0.38
  -6 -11  -3   -0.23    0.48
  -6 -11  -3    0.16    0.24
  -6 -11  -3   -0.48    0.57
  -6  11  -3    0.08    0.27
  -6  11  -3    0.02    0.33
   6  11   3   -0.26    0.33
  -6  11  -3   -0.07    0.27
   6  11   3   -0.24    0.25
   7 -11   3    0.15    0.36
  -7 -11  -3   -0.67    0.48
  -7 -11  -3    0.87    0.66
  -7  11  -3    0.76    0.48
  -7  11  -3    0.80    0.45
   7  11   3    0.63    0.43
  -8 -11  -3    1.59    1.04
   8 -11   3    3.77    0.62
  -8 -11  -3    1.66    0.75
   8  11   3    2.91    0.61
  -8  11  -3    2.04    0.72
  -8  11  -3    1.56    0.54
  -9 -11  -3    0.38    0.87
   9 -11   3    0.22    0.38
  -9 -11  -3   -0.71    0.56
  -9  11  -3   -0.05    0.34
   9  11   3   -0.24    0.39
  -9  11  -3    0.30    0.35
 -10 -11  -3   -0.07    0.61
  10 -11   3    0.26    0.39
 -10  11  -3   -0.05    0.40
  10  11   3    0.02    0.40
 -10  11  -3   -0.16    0.48
 -11 -12   3   -0.82    0.91
  11  12  -3   -0.56    0.36
 -11  12   3    0.03    0.33
 -10 -12   3    5.77    1.99
  10 -12  -3   -0.02    0.28
 -10 -12   3   -0.58    0.54
 -10  12   3    0.25    0.45
 -10  12   3   -0.15    0.25
  10  12  -3    0.00    0.37
  -9 -12   3    3.98    1.71
  -9 -12   3   -0.30    0.54
   9 -12  -3   -0.41    0.25
  -9  12   3   -0.16    0.36
   9  12  -3    0.13    0.38
   8 -12  -3    2.26    0.45
  -8 -12   3   -0.07    0.78
  -8 -12   3    5.14    2.12
  -8  12   3    1.31    0.41
   8  12  -3    2.26    0.51
  -8  12   3    1.88    0.56
  -7 -12   3   -0.31    0.76
   7 -12  -3    0.56    0.33
  -7 -12   3    2.14    1.93
   7  12  -3    1.14    0.42
   7  12  -3    0.61    0.34
  -7  12   3    0.48    0.34
  -7  12   3    1.07    0.38
   6 -12  -3    2.74    0.50
  -6 -12   3    1.61    0.93
  -6 -12   3    4.96    2.09
   6  12  -3    2.01    0.49
  -6  12   3    2.05    0.47
  -6  12   3    1.91    0.48
   6  12  -3    1.74    0.45
  -5 -12   3   -0.17    0.24
  -5 -12   3    0.32    1.27
   5 -12  -3   -0.11    0.27
  -5 -12   3   -0.38    0.78
  -5  12   3   -0.28    0.28
  -5  12   3    0.16    0.25
   5  12  -3   -0.27    0.27
  -4 -12   3    0.14    0.28
  -4 -12   3   -0.45    1.06
  -4 -12   3   -0.69    0.78
   4 -12  -3   -0.10    0.26
  -4  12   3   -0.01    0.26
   4  12  -3   -0.02    0.23
  -4  12   3    0.11    0.22
  -4  12   3   -0.03    0.21
   4  12  -3   -0.37    0.23
  -3 -12   3    2.31    1.01
   3 -12  -3    1.96    0.66
  -3 -12   3    1.59    0.42
   3 -12  -3    2.24    0.43
  -3 -12   3    1.86    1.24
   3  12  -3    2.46    0.49
   3  12  -3    1.67    0.37
  -3  12   3    2.78    0.46
  -3  12   3    1.77    0.40
  -3  12   3    2.26    0.44
  -2 -12   3    7.79    1.84
   2 -12  -3    5.36    0.95
   2 -12  -3    6.15    0.59
  -2 -12   3    5.76    0.66
  -2 -12   3    4.47    0.99
  -2  12   3    6.92    0.67
   2  12  -3    5.53    0.57
   2  12  -3    4.56    0.55
  -2  12   3    5.70    0.65
  -2  12   3    6.27    0.72
   1 -12  -3    0.20    0.47
   1 -12  -3    0.48    0.56
  -1 -12   3    1.27    1.15
  -1 -12   3    0.91    0.32
  -1 -12   3    0.56    0.76
   1 -12  -3    1.11    0.39
   1  12  -3    0.44    0.28
  -1  12   3    0.54    0.24
   1  12  -3    0.60    0.18
  -1  12   3    0.62    0.36
  -1  12   3    0.83    0.34
   1  12  -3    0.58    0.25
   0 -12   3    0.05    1.23
   0 -12  -3    0.04    0.44
   0 -12   3    0.06    0.32
   0 -12   3    0.44    0.67
   0 -12  -3    0.38    0.59
   0 -12  -3    0.13    0.31
   0  12   3   -0.24    0.17
   0  12   3    0.16    0.25
   0  12  -3    0.10    0.15
   0  12  -3    0.22    0.27
   0  12  -3    0.01    0.22
   0  12   3    0.10    0.17
  -1 -12  -3    2.32    0.69
  -1 -12  -3    3.14    0.55
  -1 -12  -3    2.48    0.84
   1 -12   3    3.29    1.44
   1 -12   3    2.23    0.67
   1 -12   3    2.18    0.51
  -1  12  -3    2.23    0.50
   1  12   3    2.44    0.47
  -1  12  -3    1.69    0.42
   1  12   3    1.76    0.32
  -1  12  -3    1.44    0.36
   1  12   3    2.92    0.52
   2 -12   3    1.54    1.23
  -2 -12  -3    1.00    0.67
   2 -12   3    0.82    0.41
  -2 -12  -3    0.98    0.42
   2 -12   3    0.65    0.50
  -2 -12  -3    0.54    0.68
   2  12   3    0.19    0.18
   2  12   3    1.04    0.38
  -2  12  -3    1.23    0.30
  -2  12  -3    0.61    0.30
  -2  12  -3    0.60    0.30
  -2  12  -3    1.06    0.43
   2  12   3    1.17    0.37
  -3 -12  -3    0.87    0.54
   3 -12   3    1.79    1.05
  -3 -12  -3    0.93    0.71
  -3 -12  -3    1.60    0.83
  -3 -12  -3    2.06    0.50
   3 -12   3    2.04    0.45
  -3  12  -3    0.96    0.39
   3  12   3    1.23    0.42
   3  12   3    1.34    0.24
  -3  12  -3    1.42    0.44
  -3  12  -3    1.83    0.51
  -3  12  -3    1.59    0.31
   3  12   3    1.73    0.49
  -4 -12  -3    5.54    1.42
   4 -12   3    4.12    1.14
  -4 -12  -3    4.27    0.61
  -4 -12  -3    2.58    1.01
   4 -12   3    3.57    0.62
  -4 -12  -3    1.90    0.64
  -4  12  -3    3.79    0.64
   4  12   3    3.18    0.54
   4  12   3    4.18    0.66
  -4  12  -3    3.55    0.42
  -4  12  -3    2.60    0.61
  -4  12  -3    4.46    0.67
   4  12   3    3.92    0.43
  -5 -12  -3   -0.92    0.49
   5 -12   3    0.21    0.39
   5 -12   3    0.48    0.75
  -5 -12  -3   -0.06    0.55
  -5 -12  -3    0.25    0.32
   5  12   3    0.31    0.26
  -5  12  -3    0.22    0.35
  -5  12  -3    0.04    0.30
  -5  12  -3    0.07    0.33
   5  12   3   -0.03    0.25
  -6 -12  -3    0.17    0.26
   6 -12   3    1.43    0.77
   6 -12   3   -0.04    0.36
  -6 -12  -3   -0.59    0.44
  -6 -12  -3   -0.32    0.50
   6  12   3    0.51    0.42
   6  12   3   -0.04    0.30
  -6  12  -3    0.17    0.35
  -6  12  -3    0.20    0.29
  -7 -12  -3   -0.59    0.53
  -7 -12  -3    0.35    0.66
   7 -12   3    0.23    0.40
   7  12   3    0.34    0.43
  -7  12  -3    0.19    0.33
  -7  12  -3    0.21    0.30
   8 -12   3    0.50    0.43
  -8 -12  -3   -0.95    0.70
   8  12   3    0.73    0.39
  -8  12  -3    0.33    0.35
  -8  12  -3    0.45    0.55
   9 -12   3   -0.42    0.31
  -9 -12  -3   -0.87    0.85
  -9  12  -3    0.43    0.49
   9  12   3   -0.02    0.43
  -9  12  -3    0.19    0.39
 -10 -12  -3   -0.19    0.80
  10 -12   3    0.79    0.50
 -10  12  -3    0.14    0.37
 -10  12  -3    0.02    0.55
  10  12   3    0.21    0.48
  10 -13  -3    0.51    0.36
 -10 -13   3   -1.60    0.78
 -10  13   3    0.45    0.39
 -10  13   3   -0.09    0.38
  10  13  -3   -0.09    0.34
  -9 -13   3    4.03    1.86
   9 -13  -3    0.11    0.36
  -9 -13   3   -1.24    0.83
  -9  13   3    0.01    0.29
   9  13  -3   -0.08    0.32
   8 -13  -3    0.03    0.34
  -8 -13   3    1.16    1.74
  -8 -13   3   -1.03    0.81
  -8  13   3    0.06    0.30
   8  13  -3    0.13    0.40
  -8  13   3   -0.09    0.31
  -7 -13   3    4.35    2.16
  -7 -13   3   -0.14    0.95
   7 -13  -3    1.71    0.47
  -7  13   3    1.78    0.46
  -7  13   3    0.48    0.39
   7  13  -3    1.37    0.49
   6 -13  -3    0.64    0.38
  -6 -13   3    0.45    1.69
  -6 -13   3   -0.49    0.89
   6  13  -3    0.36    0.38
   6  13  -3    0.69    0.36
  -6  13   3    0.04    0.27
  -6  13   3    0.02    0.32
  -5 -13   3    1.24    0.41
   5 -13  -3    1.42    0.45
  -5 -13   3   -0.05    0.96
  -5 -13   3    0.97    1.51
   5  13  -3    0.51    0.38
  -5  13   3    0.81    0.40
  -5  13   3    1.07    0.35
   4 -13  -3    5.22    0.68
  -4 -13   3    4.53    0.59
  -4 -13   3    3.07    1.20
  -4 -13   3    6.03    2.16
   4  13  -3    4.13    0.62
  -4  13   3    3.70    0.61
  -4  13   3    4.11    0.54
  -4  13   3    4.11    0.60
   3 -13  -3   -0.12    0.19
  -3 -13   3   -0.51    0.86
  -3 -13   3    0.22    0.33
   3 -13  -3   -0.02    0.43
  -3 -13   3   -0.52    1.23
  -3  13   3   -0.08    0.17
  -3  13   3   -0.11    0.31
  -3  13   3    0.05    0.24
   3  13  -3   -0.12    0.31
   3  13  -3   -0.06    0.23
  -2 -13   3    0.33    0.33
   2 -13  -3    0.00    0.67
  -2 -13   3    0.32    1.27
   2 -13  -3    0.01    0.32
  -2 -13   3   -0.07    0.84
  -2  13   3   -0.12    0.20
   2  13  -3   -0.20    0.23
  -2  13   3    0.32    0.34
  -2  13   3   -0.36    0.19
   2  13  -3    0.16    0.33
   1 -13  -3    3.66    1.03
  -1 -13   3    6.35    1.80
   1 -13  -3    4.08    0.60
  -1 -13   3    4.98    0.63
  -1 -13   3    3.45    1.05
  -1  13   3    3.98    0.53
  -1  13   3    3.93    0.53
  -1  13   3    4.09    0.60
   1  13  -3    4.02    0.58
   1  13  -3    3.25    0.49
   0 -13   3   -0.62    1.13
   0 -13  -3   -0.13    0.51
   0 -13  -3    0.08    0.26
   0 -13   3   -0.22    0.32
   0 -13   3    0.56    0.77
   0 -13  -3    0.06    0.61
   0  13   3    0.16    0.20
   0  13   3   -0.32    0.33
   0  13   3    0.09    0.31
   0  13  -3    0.12    0.17
   0  13  -3   -0.19    0.23
   0  13  -3   -0.29    0.25
   1 -13   3    1.38    1.27
  -1 -13  -3    1.06    0.65
   1 -13   3    1.04    0.59
  -1 -13  -3    1.67    1.05
   1 -13   3    1.50    0.49
  -1 -13  -3    1.52    0.48
   1  13   3    2.05    0.53
  -1  13  -3    0.90    0.31
  -1  13  -3    0.65    0.29
   1  13   3    1.74    0.40
   1  13   3    1.08    0.27
  -1  13  -3    1.66    0.51
   2 -13   3    0.64    0.64
  -2 -13  -3    0.60    0.98
  -2 -13  -3    0.39    0.38
  -2 -13  -3    0.72    0.69
   2 -13   3    0.28    0.40
   2 -13   3   -0.10    1.04
   2  13   3    0.32    0.21
  -2  13  -3    0.38    0.28
  -2  13  -3    0.35    0.33
  -2  13  -3    0.36    0.35
  -2  13  -3    0.19    0.19
   2  13   3    0.54    0.35
   2  13   3    0.92    0.39
   3 -13   3    3.04    0.61
  -3 -13  -3    1.50    0.85
  -3 -13  -3    3.36    0.62
  -3 -13  -3    3.86    1.14
   3 -13   3    3.45    1.27
  -3  13  -3    2.67    0.53
  -3  13  -3    3.01    0.43
   3  13   3    3.29    0.57
  -3  13  -3    3.31    0.62
   3  13   3    2.41    0.59
   4 -13   3    1.36    0.85
  -4 -13  -3    0.51    0.52
  -4 -13  -3    2.48    1.06
  -4 -13  -3    0.72    0.79
   4 -13   3    1.32    0.42
  -4 -13  -3    1.72    0.43
  -4  13  -3    0.96    0.46
  -4  13  -3    0.23    0.34
   4  13   3    0.83    0.45
  -4  13  -3    0.49    0.24
   4  13   3    0.63    0.39
  -4  13  -3    1.17    0.40
  -5 -13  -3    1.94    0.90
  -5 -13  -3   -0.43    0.62
  -5 -13  -3    0.01    0.31
   5 -13   3    0.77    0.69
   5 -13   3   -0.37    0.20
  -5 -13  -3   -0.58    0.55
   5  13   3   -0.09    0.25
  -5  13  -3   -0.13    0.35
  -5  13  -3   -0.13    0.26
  -5  13  -3    0.11    0.26
   5  13   3    0.11    0.33
  -6 -13  -3    0.48    0.37
   6 -13   3   -0.24    0.35
  -6 -13  -3   -0.33    0.59
   6 -13   3    1.48    0.65
  -6  13  -3    0.22    0.40
   6  13   3   -0.51    0.27
  -6  13  -3    0.19    0.39
   6  13   3   -0.33    0.34
   7 -13   3    0.63    0.45
  -7 -13  -3   -0.29    0.63
   7  13   3    1.30    0.52
  -7  13  -3    0.23    0.42
  -7  13  -3    0.09    0.38
  -8 -13  -3   -0.73    0.56
   8 -13   3    0.10    0.40
   8  13   3   -0.12    0.30
  -8  13  -3    0.01    0.40
  -8  13  -3    0.31    0.52
   9 -13   3    0.20    0.41
  -9 -13  -3   -0.41    0.71
  -9  13  -3    0.23    0.56
   9  13   3   -0.03    0.46
  -9  13  -3    0.37    0.40
  10 -14  -3    0.39    0.39
 -10 -14   3   -1.31    1.07
  10  14  -3   -0.39    0.41
  -9 -14   3   -1.41    1.03
   9 -14  -3    0.36    0.35
  -9 -14   3    6.25    2.39
  -9  14   3    0.43    0.49
   9  14  -3    0.74    0.44
   8 -14  -3    0.03    0.38
  -8 -14   3    2.94    2.02
   8  14  -3   -0.43    0.36
  -8  14   3    0.44    0.46
  -7 -14   3   -0.61    1.75
  -7 -14   3   -1.08    0.97
   7 -14  -3   -0.08    0.33
  -7  14   3    0.09    0.28
  -7  14   3   -0.08    0.33
   7  14  -3   -0.14    0.37
  -6 -14   3   -1.80    0.95
   6 -14  -3    0.27    0.35
  -6 -14   3    0.47    1.70
   6  14  -3   -0.09    0.34
  -6  14   3    0.24    0.35
  -6  14   3    0.14    0.37
   5 -14  -3    0.20    0.36
  -5 -14   3   -1.71    1.45
  -5 -14   3   -1.89    0.93
   5  14  -3    0.10    0.38
  -5  14   3   -0.32    0.18
  -5  14   3   -0.67    0.29
  -4 -14   3    0.10    1.67
  -4 -14   3    0.89    0.39
   4 -14  -3    1.72    0.43
  -4 -14   3   -0.15    1.08
  -4  14   3    1.33    0.45
  -4  14   3    0.19    0.37
   4  14  -3    1.14    0.45
  -4  14   3    1.50    0.48
   4  14  -3    0.63    0.30
  -3 -14   3    0.56    1.61
   3 -14  -3    1.15    0.75
   3 -14  -3    1.10    0.44
  -3 -14   3    0.70    0.33
  -3 -14   3   -1.16    0.91
   3  14  -3    0.53    0.35
  -3  14   3    0.71    0.41
   3  14  -3    1.21    0.47
  -3  14   3    0.42    0.28
  -3  14   3    0.76    0.42
  -2 -14   3    5.34    2.02
  -2 -14   3    1.96    1.08
   2 -14  -3    3.52    0.64
  -2 -14   3    4.19    0.62
   2 -14  -3    2.62    0.93
  -2  14   3    3.34    0.52
  -2  14   3    2.82    0.52
  -2  14   3    3.73    0.60
   2  14  -3    3.78    0.64
   2  14  -3    2.60    0.49
  -1 -14   3   -0.42    0.81
  -1 -14   3   -1.33    1.24
   1 -14  -3    0.16    0.40
  -1 -14   3   -0.02    0.25
   1 -14  -3    0.83    0.85
  -1  14   3    0.15    0.28
   1  14  -3   -0.05    0.27
  -1  14   3   -0.23    0.20
  -1  14   3   -0.33    0.35
   1  14  -3   -0.08    0.37
   0 -14  -3    0.89    0.44
   0 -14  -3    0.70    0.71
   0 -14   3    0.75    1.50
   0 -14   3    1.07    0.66
   0 -14   3    0.62    0.42
   0  14   3    0.39    0.30
   0  14  -3    0.44    0.28
   0  14   3    0.56    0.45
   0  14  -3    0.95    0.46
   0  14   3    1.07    0.32
   1 -14   3    0.79    0.74
   1 -14   3   -1.28    1.36
  -1 -14  -3   -0.22    0.71
   1 -14   3    0.17    0.38
  -1 -14  -3    0.31    0.39
  -1 -14  -3    0.45    0.64
  -1  14  -3    0.55    0.45
  -1  14  -3    0.26    0.25
   1  14   3    0.69    0.33
   1  14   3    0.34    0.42
  -1  14  -3    0.63    0.38
   1  14   3    0.34    0.21
  -2 -14  -3    0.93    0.38
   2 -14   3    0.62    0.44
  -2 -14  -3    0.38    0.63
   2 -14   3    1.02    0.69
   2 -14   3    0.42    1.21
  -2 -14  -3   -0.24    0.72
  -2  14  -3    0.52    0.38
   2  14   3    0.63    0.40
  -2  14  -3    0.21    0.29
   2  14   3    0.93    0.50
  -2  14  -3    0.47    0.35
   2  14   3    0.37    0.21
   3 -14   3    2.01    1.11
  -3 -14  -3    0.10    1.04
   3 -14   3    1.69    0.53
  -3 -14  -3    1.46    0.50
  -3 -14  -3    1.90    0.91
  -3  14  -3    1.65    0.56
   3  14   3    1.96    0.57
   3  14   3    1.03    0.44
  -3  14  -3    1.27    0.33
  -3  14  -3    0.30    0.37
   4 -14   3    0.70    0.74
  -4 -14  -3   -1.80    0.85
  -4 -14  -3    0.33    0.40
  -4 -14  -3    0.98    0.82
   4 -14   3   -0.18    0.24
  -4  14  -3   -0.25    0.22
  -4  14  -3   -0.17    0.36
  -4  14  -3    0.31    0.23
   4  14   3    0.48    0.46
  -4  14  -3   -0.04    0.35
   4  14   3    0.09    0.27
  -5 -14  -3    3.81    1.26
  -5 -14  -3    2.09    0.55
   5 -14   3    2.15    0.57
   5 -14   3    2.66    0.96
  -5 -14  -3    0.30    0.83
  -5  14  -3    1.80    0.56
   5  14   3    0.99    0.44
   5  14   3    1.81    0.44
  -5  14  -3    0.83    0.46
  -5  14  -3    0.73    0.38
   6 -14   3    1.26    0.52
  -6 -14  -3   -0.36    0.77
  -6  14  -3    0.56    0.46
   6  14   3    0.25    0.44
   6  14   3    0.38    0.30
  -6  14  -3    0.31    0.45
   7 -14   3    0.77    0.49
   7  14   3    0.76    0.52
  -9 -15   3    4.97    2.50
   9 -15  -3   -0.23    0.33
   9  15  -3   -0.63    0.45
  -9  15   3    0.02    0.50
  -8 -15   3    5.22    2.52
  -8 -15   3   -2.31    1.13
   8 -15  -3    1.30    0.51
  -8  15   3    0.24    0.38
   8  15  -3    1.24    0.53
   7 -15  -3    1.50    0.50
  -7 -15   3    3.54    2.39
  -7 -15   3   -0.85    1.27
   7  15  -3    1.73    0.55
  -7  15   3    0.12    0.43
  -7  15   3    0.89    0.44
  -6 -15   3    0.44    1.84
   6 -15  -3    0.45    0.42
  -6  15   3    0.16    0.28
  -6  15   3   -0.28    0.32
   6  15  -3   -0.05    0.39
  -5 -15   3   -0.80    0.85
   5 -15  -3    0.38    0.33
  -5 -15   3    0.04    1.99
  -5  15   3    0.58    0.33
  -5  15   3    0.35    0.39
   5  15  -3    0.58    0.37
   4 -15  -3    0.48    0.32
  -4 -15   3    0.39    0.37
  -4 -15   3   -0.50    0.79
  -4 -15   3    0.65    1.92
   4  15  -3   -0.08    0.27
  -4  15   3   -0.32    0.34
   4  15  -3    0.62    0.41
  -4  15   3    0.60    0.34
   3 -15  -3    8.61    0.84
  -3 -15   3    8.83    2.78
  -3 -15   3    6.98    0.82
   3 -15  -3    5.36    1.15
  -3 -15   3    4.44    1.42
  -3  15   3    6.35    0.75
  -3  15   3    7.32    0.83
   3  15  -3    6.47    0.83
  -3  15   3    5.49    0.75
   3  15  -3    4.91    0.63
  -2 -15   3    5.48    1.23
   2 -15  -3    7.93    0.76
   2 -15  -3    7.47    1.32
  -2 -15   3    9.73    2.69
  -2 -15   3    8.16    0.83
  -2  15   3    7.29    0.72
  -2  15   3    8.28    0.94
   2  15  -3    7.23    0.74
   2  15  -3    7.69    0.89
  -2  15   3    8.47    0.85
  -1 -15   3    2.34    1.08
   1 -15  -3    4.22    1.05
   1 -15  -3    5.13    0.73
  -1 -15   3    5.83    0.79
  -1 -15   3    5.11    2.15
   1  15  -3    3.30    0.57
  -1  15   3    5.48    0.74
   1  15  -3    5.18    0.77
  -1  15   3    3.66    0.58
  -1  15   3    4.60    0.67
   0 -15  -3    0.94    0.48
   0 -15   3    1.24    0.42
   0 -15   3   -0.85    1.59
   0 -15   3    0.06    0.79
   0 -15  -3    0.73    0.79
   0  15   3    1.20    0.36
   0  15   3    1.41    0.53
   0  15  -3    0.69    0.39
   0  15  -3    1.11    0.49
   0  15   3    1.33    0.47
   1 -15   3   -0.83    1.33
  -1 -15  -3    0.26    0.31
   1 -15   3    0.25    0.43
   1 -15   3   -0.09    0.68
  -1 -15  -3   -0.63    0.71
   1  15   3    0.05    0.19
   1  15   3   -0.27    0.35
   1  15   3    0.07    0.32
  -1  15  -3    0.26    0.41
  -1  15  -3   -0.30    0.19
   2 -15   3    5.30    1.95
  -2 -15  -3    3.92    1.41
  -2 -15  -3    5.78    0.82
   2 -15   3    5.30    0.80
   2 -15   3    5.44    1.13
  -2  15  -3    2.96    0.59
   2  15   3    5.17    0.66
  -2  15  -3    4.92    0.71
   2  15   3    5.29    0.81
  -2  15  -3    4.07    0.65
  -3 -15  -3    2.99    1.12
  -3 -15  -3   -1.56    1.09
   3 -15   3    1.74    1.09
  -3 -15  -3    1.28    0.44
   3 -15   3    1.42    0.53
  -3  15  -3    1.48    0.54
   3  15   3    1.41    0.40
   3  15   3    1.04    0.52
  -3  15  -3    0.99    0.47
  -3  15  -3    0.94    0.45
   4 -15   3    0.72    0.73
  -4 -15  -3    1.18    0.75
   4 -15   3    0.33    0.45
  -4 -15  -3   -1.60    1.10
  -4 -15  -3    0.02    0.37
  -4  15  -3    0.06    0.36
   4  15   3   -0.24    0.43
   4  15   3   -0.23    0.24
  -4  15  -3   -0.41    0.25
  -4  15  -3   -0.46    0.31
   5 -15   3    0.20    0.34
  -5 -15  -3    0.10    0.39
  -5  15  -3    0.25    0.37
  -5  15  -3   -0.29    0.37
   5  15   3    0.11    0.48
   5  15   3   -0.02    0.37
  -5  15  -3   -0.14    0.41
   6 -15   3    0.41    0.49
  -8 -16   3    3.64    2.33
   8 -16  -3   -0.02    0.38
   8  16  -3   -0.20    0.43
  -8  16   3    0.30    0.43
  -7 -16   3    0.08    2.06
   7 -16  -3    0.55    0.45
   7  16  -3   -0.45    0.40
  -7  16   3    0.14    0.47
  -7  16   3   -0.35    0.37
  -6 -16   3   -0.86    2.14
   6 -16  -3   -0.06    0.29
  -6  16   3    0.22    0.44
  -6  16   3   -0.41    0.36
   6  16  -3   -0.15    0.44
   5 -16  -3    0.90    0.47
  -5 -16   3   -1.75    1.82
  -5  16   3    0.16    0.44
  -5  16   3    0.25    0.40
   5  16  -3    0.62    0.49
  -4 -16   3   -2.48    1.11
   4 -16  -3    0.05    0.29
  -4 -16   3    0.09    0.38
  -4  16   3   -0.16    0.27
   4  16  -3   -0.41    0.38
  -4  16   3   -0.29    0.30
  -3 -16   3    0.57    0.35
  -3 -16   3   -1.48    1.06
   3 -16  -3    0.31    0.43
   3 -16  -3    1.23    0.80
  -3  16   3    0.96    0.47
  -3  16   3    0.82    0.43
   3  16  -3   -0.19    0.34
   3  16  -3    0.36    0.45
  -3  16   3    0.34    0.33
  -2 -16   3   -2.03    1.82
   2 -16  -3    0.76    0.48
   2 -16  -3    0.49    0.82
  -2 -16   3    0.40    0.80
  -2 -16   3    1.64    0.54
   2  16  -3   -0.05    0.31
  -2  16   3    1.13    0.43
   2  16  -3    0.55    0.48
  -2  16   3    1.05    0.48
  -2  16   3    0.40    0.45
  -1 -16   3   -0.39    0.89
  -1 -16   3   -2.84    1.56
   1 -16  -3   -0.25    0.62
  -1 -16   3    0.14    0.42
   1 -16  -3   -0.59    0.36
   1  16  -3   -0.23    0.28
  -1  16   3   -0.64    0.37
  -1  16   3   -0.35    0.24
   1  16  -3    0.25    0.28
  -1  16   3   -0.03    0.27
   0 -16   3   -2.04    1.63
   0 -16  -3   -0.11    0.69
   0 -16   3    0.59    0.37
   0 -16   3    0.11    0.82
   0 -16  -3    0.82    0.49
   0  16  -3    0.29    0.35
   0  16   3    0.45    0.34
   0  16  -3    0.51    0.33
   0  16   3    0.56    0.31
   0  16   3    0.67    0.40
   1 -16   3    0.72    0.63
  -1 -16  -3    0.98    0.51
   1 -16   3   -0.21    0.42
  -1 -16  -3   -1.82    1.00
   1 -16   3   -0.16    1.62
  -1  16  -3    0.54    0.42
   1  16   3    0.07    0.48
   1  16   3    0.30    0.25
  -1  16  -3    0.01    0.44
   1  16   3    0.41    0.42
   2 -16   3    0.37    0.45
   2 -16   3    1.12    0.62
  -2 -16  -3   -0.30    0.37
  -2 -16  -3   -1.10    0.77
   2 -16   3   -0.15    1.00
  -2  16  -3    0.00    0.30
  -2  16  -3   -0.31    0.32
   2  16   3   -0.11    0.32
   2  16   3    0.02    0.28
  -3 -16  -3   -0.07    0.39
   3 -16   3    0.28    0.46
   3 -16   3   -0.21    0.91
  -3 -16  -3   -1.61    0.77
   3  16   3    0.09    0.30
  -3  16  -3    0.02    0.29
   3  16   3    0.05    0.33
  -3  16  -3   -0.34    0.40
  -4 -16  -3    0.66    0.39
   4 -16   3    1.50    0.59
   4 -16   3    1.70    0.94
  -4 -16  -3   -2.79    1.21
  -4  16  -3    0.61    0.41
   4  16   3    1.60    0.53
  -4  16  -3    0.86    0.42
   4  16   3    0.88    0.46
  -4  16  -3    0.57    0.39
  -5 -16  -3    2.61    1.16
  -5 -16  -3    0.16    0.31
   5 -16   3    0.11    0.35
   5  16   3    0.23    0.50
   5  16   3   -0.15    0.28
  -5  16  -3   -0.22    0.42
  -5  16  -3   -0.09    0.34
  -6 -16  -3   -1.20    0.98
   6 -16   3    1.50    0.62
   6  16   3    1.36    0.45
   6  16   3    0.23    0.52
  -6  16  -3    0.53    0.48
  -6  16  -3    0.79    0.48
  -8 -17   3    2.67    2.56
   8 -17  -3    0.05    0.45
   8  17  -3   -0.12    0.49
  -7 -17   3    0.70    2.48
   7 -17  -3    1.47    0.56
   7  17  -3    0.93    0.58
  -7  17   3    0.41    0.44
   6 -17  -3   -0.52    0.38
  -6 -17   3   -0.38    2.83
  -6  17   3    0.12    0.44
   6  17  -3    0.09    0.47
  -6  17   3    0.13    0.35
  -5 -17   3   -1.69    2.46
   5 -17  -3    0.11    0.45
  -5  17   3    0.29    0.36
   5  17  -3   -0.08    0.45
  -5  17   3    0.31    0.34
   4 -17  -3   -0.08    0.31
  -4  17   3   -0.08    0.39
   4  17  -3   -0.33    0.29
  -4  17   3   -0.24    0.28
  -3 -17   3    0.73    1.02
   3 -17  -3    1.73    0.58
  -3 -17   3    2.14    0.61
   3 -17  -3    1.46    0.73
  -3 -17   3   -2.00    2.34
   3  17  -3    1.12    0.46
  -3  17   3    1.80    0.49
  -3  17   3    1.09    0.48
  -3  17   3    1.56    0.58
  -2 -17   3   -0.02    0.42
   2 -17  -3    0.46    0.81
  -2 -17   3   -1.35    0.64
   2 -17  -3    0.53    0.50
   2  17  -3    0.05    0.33
  -2  17   3    0.60    0.38
  -2  17   3    0.34    0.36
   2  17  -3   -0.16    0.33
  -2  17   3    0.24    0.44
   1 -17  -3    1.67    0.58
  -1 -17   3    0.46    1.03
  -1 -17   3    1.30    0.54
   1 -17  -3    1.26    1.05
   1  17  -3    1.15    0.45
   1  17  -3    2.16    0.64
  -1  17   3    1.49    0.58
  -1  17   3    1.63    0.56
  -1  17   3    1.09    0.36
   0 -17  -3    0.44    0.39
   0 -17   3    0.23    0.47
   0 -17   3    0.56    0.68
   0 -17  -3    0.09    0.79
   0  17   3   -0.10    0.23
   0  17  -3    0.01    0.38
   0  17  -3    0.30    0.36
   0  17   3    0.19    0.50
   0  17   3   -0.09    0.29
  -1 -17  -3    1.35    0.51
  -1 -17  -3   -0.28    1.19
   1 -17   3    2.53    0.99
   1 -17   3   -1.02    1.69
   1 -17   3    1.73    0.54
   1  17   3    1.16    0.43
  -1  17  -3    1.02    0.50
   1  17   3    1.17    0.50
  -1  17  -3    1.10    0.47
   2 -17   3   -0.70    1.01
  -2 -17  -3   -0.20    0.31
   2 -17   3    0.18    0.48
  -2 -17  -3   -2.44    1.11
  -2  17  -3   -0.09    0.39
   2  17   3    0.24    0.32
  -2  17  -3    0.12    0.37
   2  17   3   -0.62    0.45
  -3 -17  -3    0.66    0.51
   3 -17   3   -0.24    0.43
   3 -17   3    0.00    0.84
  -3  17  -3    0.15    0.33
  -3  17  -3   -0.23    0.46
   3  17   3   -0.18    0.47
   3  17   3   -0.13    0.29
  -4 -17  -3   -0.48    0.39
   4 -17   3    0.10    0.48
  -4  17  -3    0.05    0.50
   4  17   3   -0.07    0.51
   4  17   3   -0.01    0.40
  -4  17  -3    0.20    0.37
   5 -17   3    0.41    0.54
   5  17   3   -0.33    0.41
   5  17   3    0.14    0.40
  -5  17  -3   -0.08    0.34
   6 -17   3    1.10    0.62
   6  17   3    0.97    0.64
  -6  17  -3    0.78    0.56
  -6  17  -3    0.89    0.66
  -7  17  -3    0.07    0.45
  -7 -18   3   -0.29    2.80
   6 -18  -3   -0.60    0.42
  -6 -18   3   -3.69    2.55
  -6  18   3   -0.38    0.40
  -6  18   3    0.18    0.50
   6  18  -3    0.14    0.53
  -5 -18   3   -2.23    2.62
   5 -18  -3   -0.08    0.50
  -5 -18   3   -2.08    1.03
   5  18  -3   -0.02    0.53
  -5  18   3   -0.07    0.43
  -5  18   3    0.45    0.38
  -4 -18   3   -2.44    1.34
   4 -18  -3    0.74    0.43
  -4 -18   3   -3.82    2.64
   4  18  -3    0.32    0.49
  -4  18   3    0.46    0.37
  -4  18   3    0.05    0.48
  -3 -18   3   -2.19    1.15
   3 -18  -3   -0.35    0.42
   3 -18  -3    1.79    0.89
  -3 -18   3   -0.34    0.28
  -3  18   3   -0.15    0.24
   3  18  -3    0.06    0.52
  -3  18   3   -0.23    0.41
   2 -18  -3   -0.05    0.45
  -2 -18   3    0.22    0.46
  -2 -18   3   -1.11    1.03
   2 -18  -3   -0.04    0.59
   2  18  -3   -0.50    0.30
   2  18  -3   -0.33    0.45
  -2  18   3   -0.45    0.40
  -2  18   3   -0.08    0.33
  -2  18   3   -0.14    0.34
   1 -18  -3    1.03    0.49
  -1 -18   3    0.98    0.55
   1 -18  -3   -0.04    0.97
  -1 -18   3    0.65    1.08
   1  18  -3   -0.28    0.35
   1  18  -3    0.44    0.41
  -1  18   3    0.19    0.32
  -1  18   3   -0.42    0.46
  -1  18   3    0.49    0.39
   0 -18  -3    0.78    0.54
   0 -18  -3    0.40    0.86
   0 -18   3    0.26    0.38
   0 -18   3    0.09    0.91
   0  18  -3   -0.31    0.38
   0  18  -3    0.96    0.59
   0  18   3    0.14    0.41
   0  18   3    0.18    0.50
   1 -18   3    1.10    0.84
  -1 -18  -3    0.03    0.47
  -1 -18  -3   -0.78    0.82
   1 -18   3    0.03    0.50
   1  18   3   -0.38    0.50
  -1  18  -3    0.11    0.31
  -1  18  -3    0.11    0.54
   1  18   3    0.29    0.34
  -2 -18  -3    1.94    0.66
   2 -18   3    1.11    0.50
  -2 -18  -3   -0.58    1.01
   2  18   3    1.90    0.59
  -2  18  -3    1.46    0.58
  -2  18  -3    0.99    0.61
   2  18   3    1.46    0.47
   3 -18   3    0.11    0.50
  -3 -18  -3    0.43    0.49
   3  18   3   -0.24    0.29
  -3  18  -3   -0.19    0.42
  -3  18  -3   -0.82    0.40
   3  18   3    0.07    0.42
  -4 -18  -3    0.11    0.48
   4 -18   3   -0.09    0.52
   4  18   3    0.10    0.34
  -4  18  -3   -0.56    0.30
  -4  18  -3    0.02    0.46
   4  18   3   -0.69    0.46
   5 -18   3    0.54    0.58
   5  18   3   -1.06    0.49
   5  18   3   -0.36    0.42
  -5  18  -3   -0.01    0.35
   5 -19  -3    0.84    0.62
  -5  19   3   -0.27    0.48
  -5  19   3    0.13    0.49
   5  19  -3    0.06    0.40
  -4 -19   3   -0.43    1.17
   4 -19  -3    1.52    0.56
   4  19  -3    0.70    0.64
  -4  19   3    0.94    0.56
  -4  19   3    1.07    0.56
  -3 -19   3    0.59    0.58
  -3 -19   3   -2.29    1.25
   3 -19  -3    1.22    0.71
   3 -19  -3    0.88    0.60
   3  19  -3    0.55    0.59
  -3  19   3    0.67    0.40
  -3  19   3    0.52    0.44
  -2 -19   3   -0.57    1.21
  -2 -19   3    0.51    0.57
   2 -19  -3    0.12    0.38
   2 -19  -3    0.81    0.90
  -2  19   3   -0.56    0.28
   2  19  -3   -0.77    0.47
  -2  19   3   -0.56    0.33
  -2  19   3   -0.09    0.33
   1 -19  -3    0.07    0.99
   1 -19  -3   -0.28    0.46
  -1 -19   3   -1.52    0.94
  -1 -19   3    0.40    0.54
  -1  19   3    0.17    0.34
   1  19  -3   -0.57    0.47
  -1  19   3    0.75    0.48
  -1  19   3    0.20    0.49
   1  19  -3   -0.42    0.35
   0 -19   3   -0.96    0.83
   0 -19  -3   -0.07    0.36
   0 -19  -3   -0.43    0.77
   0 -19   3   -0.04    0.52
   0  19   3   -0.69    0.40
   0  19   3   -0.62    0.50
   0  19  -3    0.14    0.39
   0  19  -3   -0.40    0.38
  -1 -19  -3   -1.64    0.76
   1 -19   3    0.28    0.63
   1 -19   3   -0.16    0.51
  -1 -19  -3    1.08    0.60
   1  19   3   -0.50    0.51
  -1  19  -3   -0.17    0.38
   1  19   3    0.08    0.46
  -1  19  -3   -0.39    0.38
  -2 -19  -3   -2.63    1.30
  -2 -19  -3    2.93    0.68
   2 -19   3    1.81    0.70
   2  19   3    1.88    0.54
   2  19   3    1.76    0.73
  -2  19  -3    0.61    0.58
  -2  19  -3    1.07    0.48
   3 -19   3    0.81    0.48
  -3 -19  -3    1.01    0.50
   3  19   3    0.75    0.42
   3  19   3   -0.49    0.53
  -3  19  -3    0.64    0.62
  -3  19  -3    0.89    0.59
  -4 -19  -3    0.94    0.59
   4 -19   3    0.52    0.53
   4  19   3    0.56    0.64
  -4  19  -3   -0.02    0.51
   4  19   3    1.05    0.49
  -4  20   3    0.14    0.47
  -3 -20   3   -1.48    0.92
   3 -20  -3    0.56    0.48
  -3  20   3   -0.17    0.40
  -3  20   3   -0.53    0.44
   3  20  -3   -0.02    0.43
  -2 -20   3    0.14    0.41
   2 -20  -3   -0.17    0.38
  -2 -20   3   -1.75    1.18
   2 -20  -3    1.16    1.05
  -2  20   3   -0.07    0.39
  -2  20   3   -0.09    0.51
   2  20  -3    0.27    0.47
  -1 -20   3   -0.09    0.39
  -1 -20   3   -0.64    1.06
   1 -20  -3   -0.12    0.53
   1 -20  -3   -0.67    0.72
  -1  20   3   -0.25    0.48
  -1  20   3   -0.33    0.54
   1  20  -3   -0.69    0.47
   1  20  -3   -0.36    0.45
   0 -20   3    0.19    0.44
   0 -20   3    0.30    1.07
   0 -20  -3   -0.57    0.79
   0 -20  -3    0.46    0.58
   0  20  -3    0.36    0.38
   0  20   3    0.70    0.44
   0  20   3   -0.22    0.57
   0  20  -3    0.57    0.64
   1 -20   3    0.82    0.62
  -1 -20  -3   -2.12    1.18
   1 -20   3    0.50    0.92
  -1 -20  -3    0.37    0.44
  -1  20  -3   -0.30    0.46
   1  20   3   -0.42    0.44
   1  20   3    0.13    0.46
  -1  20  -3   -0.90    0.49
   2 -20   3    0.02    0.57
  -2 -20  -3    0.49    0.60
  -2  20  -3    0.76    0.48
   2  20   3   -0.08    0.45
  -2  20  -3    0.22    0.47
   2  20   3    0.80    0.46
  -3 -20  -3    0.58    0.60
   3 -20   3   -0.40    0.52
  -3  20  -3   -0.26    0.40
  -3  20  -3   -0.17    0.53
[truncated: 644,528 more chars]
