# Supplementary material for: Crystal structure of 5-benzoyl-2,4-di­phenyl-4,5-di­hydro­furan-3-carbo­nitrile
Source: Acta Crystallogr E Crystallogr Commun. 2015 Aug 15;71(Pt 9):o663–4. doi: 10.1107/S2056989015014887 (PMC4555400; doi:10.1107/S2056989015014887)
Supplement: Supplementary file 2 [file e-71-0o663-Isup2.hkl]

data_I                                                                          
_shelx_title ' SK-7 in P2(1)/n'                                                 
_shelx_refln_list_code          4                                               
_shelx_F_calc_maximum      189.67                                               
_exptl_crystal_F_000       736.00                                               
_reflns_d_resolution_high  0.7413                                               
                                                                                
loop_                                                                           
 _space_group_symop_operation_xyz                                               
 'x, y, z'                                                                      
 '-x+1/2, y+1/2, -z+1/2'                                                        
 '-x, -y, -z'                                                                   
 'x-1/2, -y-1/2, z-1/2'                                                         
                                                                                
_cell_length_a    10.0704                                                       
_cell_length_b    15.7994                                                       
_cell_length_c    11.8632                                                       
_cell_angle_alpha  90.000                                                       
_cell_angle_beta   98.886                                                       
_cell_angle_gamma  90.000                                                       
                                                                                
_shelx_F_squared_multiplier     1.000                                           
                                                                                
loop_                                                                           
 _refln_index_h                                                                 
 _refln_index_k                                                                 
 _refln_index_l                                                                 
 _refln_F_squared_calc                                                          
 _refln_F_squared_meas                                                          
 _refln_F_squared_sigma                                                         
 _refln_observed_status                                                         
   2   0   0        924.33        798.52         6.37 o                         
   4   0   0       1104.72       1029.69        38.97 o                         
   6   0   0          0.49          1.69         1.67 o                         
   8   0   0         77.84         66.18         6.51 o                         
  10   0   0        557.43        647.89        17.99 o                         
  12   0   0         54.59         70.98        18.46 o                         
   1   1   0         98.64        104.13         2.26 o                         
   2   1   0       1558.41       1492.03         6.44 o                         
   3   1   0         14.00         19.35         1.25 o                         
   4   1   0         30.32         32.29         1.57 o                         
   5   1   0         79.32         79.36         3.40 o                         
   6   1   0          0.29          0.02         1.07 o                         
   7   1   0         71.09         63.15         3.76 o                         
   8   1   0        155.03        178.36         6.11 o                         
   9   1   0        349.81        401.21         9.96 o                         
  10   1   0          0.80          4.10         3.42 o                         
  11   1   0         30.29         32.41         6.30 o                         
  12   1   0         19.71         62.04        19.30 o                         
  13   1   0          0.10          4.49         8.37 o                         
   0   2   0        634.93        578.11         5.43 o                         
   1   2   0         32.47         31.16         0.82 o                         
   2   2   0        300.23        288.56         2.39 o                         
   3   2   0       5441.94       5278.83        17.81 o                         
   4   2   0       1646.98       1627.31         9.40 o                         
   5   2   0         38.88         40.35         2.07 o                         
   6   2   0        414.01        422.82         5.47 o                         
   7   2   0         24.27         21.17         1.83 o                         
   8   2   0          8.82          8.41         2.32 o                         
   9   2   0        122.04        117.27         8.57 o                         
  10   2   0         49.96         45.20         6.33 o                         
  11   2   0          0.98          2.35         3.81 o                         
  12   2   0          7.24         18.59         9.87 o                         
  13   2   0          0.18          9.19         9.25 o                         
   1   3   0       5611.16       5538.30        16.00 o                         
   2   3   0       3398.29       3298.73        11.53 o                         
   3   3   0        105.85         98.46         2.28 o                         
   4   3   0        154.32        132.86         2.84 o                         
   5   3   0       1352.57       1411.94         9.51 o                         
   6   3   0        123.12        123.38         4.04 o                         
   7   3   0         26.27         23.50         1.92 o                         
   8   3   0        166.55        154.28         9.89 o                         
   9   3   0         81.88         93.06         6.79 o                         
  10   3   0        332.00        390.05        11.67 o                         
  11   3   0         32.13         42.31         5.78 o                         
  12   3   0          1.37          1.35        10.86 o                         
  13   3   0          3.57          5.32         7.99 o                         
   0   4   0       5743.87       5593.64        24.48 o                         
   1   4   0          7.83          7.37         0.84 o                         
   2   4   0       1847.71       1784.46         8.78 o                         
   3   4   0        297.43        343.55         3.83 o                         
   4   4   0        930.71        899.65         6.88 o                         
   5   4   0       2406.06       2530.19        15.86 o                         
   6   4   0         41.51         41.01         2.22 o                         
   7   4   0         14.08         11.00         1.79 o                         
   8   4   0         15.26         10.14         2.44 o                         
   9   4   0        183.45        182.73        18.63 o                         
  10   4   0         15.15         12.21         4.14 o                         
  11   4   0          0.01          3.79         3.84 o                         
  12   4   0          3.73          0.77         7.44 o                         
  13   4   0          0.04         -0.17        10.11 o                         
   1   5   0        167.91        178.84         3.15 o                         
   2   5   0        361.06        414.89         4.17 o                         
   3   5   0       1194.88       1214.03         7.76 o                         
   4   5   0         18.01         30.35         2.26 o                         
   5   5   0          0.19          0.10         0.99 o                         
   6   5   0          7.79          5.04         1.31 o                         
   7   5   0         23.92         25.59         2.93 o                         
   8   5   0        127.99        134.54        12.22 o                         
   9   5   0        129.05        124.19        11.81 o                         
  10   5   0          0.00         -2.68         3.12 o                         
  11   5   0          0.78          5.15         4.16 o                         
  12   5   0          0.10         -3.46         5.63 o                         
   0   6   0        697.70        683.87        10.10 o                         
   1   6   0        831.47        845.65         7.45 o                         
   2   6   0        699.93        705.33         6.60 o                         
   3   6   0        398.60        446.59         5.17 o                         
   4   6   0        450.63        502.27         5.87 o                         
   5   6   0          8.53          5.40         1.25 o                         
   6   6   0         32.09         25.23         1.55 o                         
   7   6   0         10.93          5.41         2.52 o                         
   8   6   0        486.14        535.46        14.01 o                         
   9   6   0         49.89         42.09         5.39 o                         
  10   6   0          0.99          0.48         3.82 o                         
  11   6   0          1.48         -3.30         3.66 o                         
  12   6   0          4.07          2.57         7.34 o                         
   1   7   0       1572.63       1534.22        11.74 o                         
   2   7   0        556.09        637.81         6.90 o                         
   3   7   0        147.15        134.76         4.20 o                         
   4   7   0         19.40         20.82         1.99 o                         
   5   7   0        318.23        359.57         5.74 o                         
   6   7   0        256.19        277.26         6.38 o                         
   7   7   0        212.26        220.54         8.14 o                         
   8   7   0         28.33         23.67         4.66 o                         
   9   7   0        115.99        114.55        10.76 o                         
  10   7   0         44.81         47.50         6.03 o                         
  11   7   0         10.09         12.99         5.14 o                         
  12   7   0          6.68         -0.09         8.89 o                         
   0   8   0        351.71        335.04         8.66 o                         
   1   8   0          1.00          0.63         1.55 o                         
   2   8   0         45.95         40.17         2.68 o                         
   3   8   0         12.55          9.07         1.62 o                         
   4   8   0        553.77        545.33         7.99 o                         
   5   8   0        121.51        117.33         5.01 o                         
   6   8   0        102.80        108.64         7.05 o                         
   7   8   0        335.95        350.26         9.35 o                         
   8   8   0         13.84          6.03         4.32 o                         
   9   8   0          0.59          2.84         4.16 o                         
  10   8   0          5.74          1.80         4.66 o                         
  11   8   0          0.27          1.97         5.79 o                         
  12   8   0          0.84          2.00         8.56 o                         
   1   9   0          4.52          2.91         1.70 o                         
   2   9   0        492.50        545.35         8.11 o                         
   3   9   0        675.44        719.40         9.99 o                         
   4   9   0         29.14         23.63         2.43 o                         
   5   9   0          1.42          3.82         2.40 o                         
   6   9   0         37.15         32.78         3.41 o                         
   7   9   0        155.03        163.39        12.71 o                         
   8   9   0         14.87         14.06         4.59 o                         
   9   9   0          2.40          0.37         4.07 o                         
  10   9   0         10.66         13.15         5.50 o                         
  11   9   0          0.86         -3.81         5.46 o                         
  12   9   0          6.52          2.62        10.47 o                         
   0  10   0        338.36        331.06         9.80 o                         
   1  10   0         41.91         43.13         3.28 o                         
   2  10   0         10.26         14.23         2.42 o                         
   3  10   0         41.26         39.76         3.26 o                         
   4  10   0        276.81        292.29         6.70 o                         
   5  10   0         88.68         84.06         5.14 o                         
   6  10   0         77.41         82.75         4.99 o                         
   7  10   0          8.39          9.69         3.76 o                         
   8  10   0          7.57          6.40         5.07 o                         
   9  10   0          5.64         -0.25         4.98 o                         
  10  10   0          2.96          2.55         5.37 o                         
  11  10   0          0.10         -5.40         5.45 o                         
   1  11   0         99.05         97.16         4.56 o                         
   2  11   0         33.09         30.53         3.06 o                         
   3  11   0        176.67        200.34         6.26 o                         
   4  11   0        195.56        187.07         7.31 o                         
   5  11   0          9.73          3.87         2.75 o                         
   6  11   0        622.01        706.02        13.01 o                         
   7  11   0         61.66         52.94         6.90 o                         
   8  11   0         10.06          8.73         8.31 o                         
   9  11   0         76.86         84.15        14.70 o                         
   0  12   0         37.59         48.09         5.42 o                         
   1  12   0          9.18          9.75         2.65 o                         
   2  12   0          0.06         -2.21         2.21 o                         
   3  12   0         90.04         84.23         4.79 o                         
   4  12   0        119.61        126.99         5.84 o                         
   5  12   0          8.21          2.17         3.78 o                         
   6  12   0        111.78        119.17        11.82 o                         
   7  12   0         68.41         68.40        11.75 o                         
   8  12   0          7.26          3.66         4.48 o                         
   9  12   0          8.61          7.22         6.40 o                         
  11  12   0          0.09         -6.90         6.90 o                         
   1  13   0          3.59          6.40         3.07 o                         
   2  13   0          4.87          8.56         3.14 o                         
   3  13   0        626.78        690.00        11.45 o                         
   4  13   0         28.62         30.34         4.37 o                         
   5  13   0         10.36          3.88         3.77 o                         
   6  13   0          0.05         -4.01         4.01 o                         
   7  13   0         97.33        108.90        11.97 o                         
   8  13   0         13.17         10.10         5.37 o                         
   9  13   0          4.24         -0.67         9.68 o                         
   0  14   0        140.52        138.36         9.18 o                         
   1  14   0         26.38         33.70         4.28 o                         
   2  14   0        230.79        276.37         9.40 o                         
   3  14   0          0.01          2.28         2.93 o                         
   4  14   0         20.92         20.78         4.61 o                         
   5  14   0         11.65          7.99         5.75 o                         
   6  14   0          0.53         -2.49         6.69 o                         
   7  14   0          0.28         -3.48         9.53 o                         
   8  14   0         12.80          7.81         7.47 o                         
   9  14   0          9.24          3.75         9.47 o                         
   1  15   0         78.51         83.83         6.18 o                         
   2  15   0          5.22          6.42         4.16 o                         
   3  15   0          6.12          3.85         3.69 o                         
   4  15   0         15.57         10.56         4.84 o                         
   5  15   0          0.05         -4.14         4.14 o                         
   6  15   0          1.74         -3.38         6.81 o                         
   7  15   0          2.50         -5.11         8.98 o                         
   8  15   0          2.79         -1.57        10.74 o                         
   9  15   0          0.05        -19.01        27.96 o                         
   0  16   0        117.52        148.37        11.05 o                         
   1  16   0          1.18         -2.88         3.88 o                         
   2  16   0        155.04        164.41         8.60 o                         
   3  16   0         19.61         18.51         6.96 o                         
   4  16   0         29.42         21.40         7.42 o                         
   5  16   0          0.99         -6.62         6.62 o                         
   6  16   0         10.56         16.48        16.16 o                         
   7  16   0         20.01          5.71         8.65 o                         
   8  16   0          0.15          1.04         9.22 o                         
   1  17   0          4.40          4.55         3.86 o                         
   2  17   0          4.07          2.37         6.28 o                         
   3  17   0          7.54          3.22         5.55 o                         
   4  17   0          0.65          4.50         4.78 o                         
   5  17   0          4.14          5.81         6.71 o                         
   6  17   0          0.20         -2.92         8.01 o                         
   7  17   0          9.28          6.81        15.13 o                         
   8  17   0          2.31        294.04        78.17 o                         
   0  18   0        556.79        698.50        21.35 o                         
   1  18   0         12.18         13.69         4.73 o                         
   2  18   0          2.75         -2.73         6.39 o                         
   3  18   0          5.71          5.70         4.69 o                         
   4  18   0          8.68          0.86         6.18 o                         
   5  18   0          0.50         -7.43         7.43 o                         
   6  18   0          1.96          0.52        15.33 o                         
   7  18   0          1.41        185.12        76.86 o                         
   1  19   0         72.97         94.63         7.96 o                         
   2  19   0          0.70         -2.88         7.23 o                         
   3  19   0          1.84         -7.70         7.70 o                         
   4  19   0         27.29         27.41        10.48 o                         
   5  19   0          0.00         -7.84         7.84 o                         
   0  20   0         86.62        137.26        16.20 o                         
   1  20   0          0.68         -1.16         4.74 o                         
   2  20   0          2.45          9.21         5.48 o                         
   3  20   0          4.86          4.97         6.91 o                         
   4  20   0         17.93         15.33         9.98 o                         
   1  21   0          0.01         -4.17         5.92 o                         
   2  21   0          1.80         -8.70         8.70 o                         
 -13   0   1          3.98          8.93        12.01 o                         
 -11   0   1          0.03          3.60         7.23 o                         
  -9   0   1        444.01        465.90        13.05 o                         
  -7   0   1          2.27          3.50         1.52 o                         
  -5   0   1          3.49         -0.90         0.90 o                         
  -3   0   1       1521.00       1454.35        11.89 o                         
  -1   0   1       6852.09       6640.78        42.99 o                         
   1   0   1       8169.15       8042.37        62.08 o                         
   3   0   1       1594.26       1442.05        11.56 o                         
   5   0   1       1448.72       1594.41        14.19 o                         
   7   0   1         21.27         21.91         3.05 o                         
   9   0   1        440.91        496.07        16.20 o                         
  11   0   1        118.91        127.33        23.07 o                         
  13   0   1          0.76         -5.23        15.05 o                         
 -13   1   1          8.04          8.54         8.46 o                         
 -12   1   1         13.52         22.01         9.38 o                         
 -11   1   1         18.92         27.42         8.88 o                         
 -10   1   1          0.57          4.09         2.51 o                         
  -9   1   1         82.77         83.86         4.94 o                         
  -8   1   1        149.19        147.42         5.80 o                         
  -7   1   1         19.85         19.70         1.54 o                         
  -6   1   1        111.39        123.70         3.17 o                         
  -5   1   1        914.80        969.92         8.19 o                         
  -4   1   1        297.27        319.14         3.19 o                         
  -3   1   1       2237.41       2151.49         9.31 o                         
  -2   1   1        131.73        114.42         1.58 o                         
  -1   1   1        677.67        637.58        13.84 o                         
   0   1   1       4435.53       3134.92        89.64 o                         
   1   1   1       8471.76       8635.83        23.39 o                         
   2   1   1       6394.62       6067.25        18.77 o                         
   3   1   1          4.75          3.37         0.83 o                         
   4   1   1          8.93          9.92         1.13 o                         
   5   1   1         92.84         82.00         2.88 o                         
   6   1   1         17.60         14.78         1.75 o                         
   7   1   1         30.16         28.74         2.13 o                         
   8   1   1        143.04        140.75         9.79 o                         
   9   1   1          7.42          7.71         3.07 o                         
  10   1   1        121.22        118.37        12.66 o                         
  11   1   1          7.65         10.92         4.74 o                         
  12   1   1          3.17          7.02         6.62 o                         
  13   1   1         32.29         31.87        16.07 o                         
 -13   2   1          4.64         26.61        11.77 o                         
 -12   2   1         11.85         19.37         8.62 o                         
 -11   2   1          3.40          2.23         4.89 o                         
 -10   2   1        130.01        136.88         9.67 o                         
  -9   2   1         51.67         43.17         3.57 o                         
  -8   2   1        507.16        534.57         9.00 o                         
  -7   2   1        168.87        190.53         3.71 o                         
  -6   2   1        176.01        204.88         4.30 o                         
  -5   2   1        940.48        964.32         8.05 o                         
  -4   2   1        231.93        242.49         3.35 o                         
  -3   2   1       3392.73       3323.20        13.99 o                         
  -2   2   1      14257.21      14567.66        83.42 o                         
  -1   2   1        741.97        663.44         3.66 o                         
   0   2   1       2600.84       2368.09         8.38 o                         
   1   2   1        545.52        495.03         3.13 o                         
   2   2   1       4053.48       3993.08        12.24 o                         
   3   2   1        206.53        203.88         2.66 o                         
   4   2   1        401.52        415.75         4.27 o                         
   5   2   1         37.87         36.41         1.93 o                         
   6   2   1        145.09        136.26         3.38 o                         
   7   2   1         92.00         91.06         3.77 o                         
   8   2   1         70.69         63.60         3.96 o                         
   9   2   1         11.48          6.95         3.71 o                         
  10   2   1          1.73          0.43         3.51 o                         
  11   2   1         14.79         12.56         5.19 o                         
  12   2   1         15.37         16.25         8.85 o                         
  13   2   1          2.63         -2.45        10.64 o                         
 -13   3   1         16.82         36.28        11.61 o                         
 -12   3   1          0.02         -0.34         7.56 o                         
 -11   3   1          0.17          4.70         5.61 o                         
 -10   3   1         12.42         12.83         3.52 o                         
  -9   3   1        178.67        172.10         9.23 o                         
  -8   3   1          0.23         -0.25         1.90 o                         
  -7   3   1          0.44         -0.30         1.11 o                         
  -6   3   1        197.22        185.50         5.21 o                         
  -5   3   1         30.05         37.87         2.46 o                         
  -4   3   1        170.23        168.60         2.94 o                         
  -3   3   1        425.19        382.81         3.78 o                         
  -2   3   1       1494.39       1401.95         6.49 o                         
  -1   3   1       4165.69       3950.08        12.67 o                         
   0   3   1       1582.52       1379.11         5.95 o                         
   1   3   1         53.84         49.22         1.46 o                         
   2   3   1        151.16        145.26         2.22 o                         
   3   3   1       3002.32       3109.62        12.67 o                         
   4   3   1         24.50         24.33         2.15 o                         
   5   3   1        714.97        786.93         6.95 o                         
   6   3   1        299.92        331.85         5.06 o                         
   7   3   1         37.69         40.45         2.36 o                         
   8   3   1         44.12         37.56         3.88 o                         
   9   3   1          0.33         -0.65         3.56 o                         
  10   3   1         22.82         19.35         4.54 o                         
  11   3   1         14.09         13.99         5.24 o                         
  12   3   1         11.82          4.94         9.05 o                         
  13   3   1          0.05        -13.08        13.74 o                         
 -13   4   1          0.72          6.11         9.18 o                         
 -12   4   1          0.00         -1.80         5.85 o                         
 -11   4   1         30.17         31.36         8.19 o                         
 -10   4   1         32.56         28.33         4.29 o                         
  -9   4   1         54.37         41.58         4.91 o                         
  -8   4   1        124.21        128.13         8.15 o                         
  -7   4   1         48.75         48.81         2.45 o                         
  -6   4   1        307.66        301.52         4.90 o                         
  -5   4   1        157.76        142.93         3.86 o                         
  -4   4   1        377.96        411.81         4.79 o                         
  -3   4   1        940.88        946.34         6.88 o                         
  -2   4   1       1380.37       1239.90         7.33 o                         
  -1   4   1          4.92          3.18         0.74 o                         
   0   4   1       5141.01       4937.00        15.73 o                         
   1   4   1       1799.60       1710.82         8.68 o                         
   2   4   1        378.39        374.11         3.73 o                         
   3   4   1          0.62         -0.94         0.94 o                         
   4   4   1       1119.23       1213.11         8.60 o                         
   5   4   1        215.08        240.29         3.75 o                         
   6   4   1        406.91        453.90         5.61 o                         
   7   4   1          0.19         -0.72         1.47 o                         
   8   4   1        131.89        111.95        10.91 o                         
   9   4   1        310.80        357.91        12.07 o                         
  10   4   1         19.70         18.26         4.70 o                         
  11   4   1          2.96          3.21         4.11 o                         
  12   4   1          0.05         -6.65         7.92 o                         
 -12   5   1         28.84         25.81         8.49 o                         
 -11   5   1         90.94         92.94        12.02 o                         
 -10   5   1          0.35         -2.28         3.06 o                         
  -9   5   1          3.00          3.64         3.15 o                         
  -8   5   1        214.04        134.41        11.72 o                         
  -7   5   1          3.90          2.21         1.59 o                         
  -6   5   1        291.00        294.38         4.82 o                         
  -5   5   1        281.98        284.80         4.54 o                         
  -4   5   1       1121.81       1117.27         8.53 o                         
  -3   5   1         62.13         50.14         2.37 o                         
  -2   5   1        650.47        649.31         5.59 o                         
  -1   5   1       2968.21       2876.58        16.25 o                         
   0   5   1        251.58        247.85         3.76 o                         
   1   5   1       4116.22       4188.61        18.10 o                         
   2   5   1       1167.34       1256.02         7.74 o                         
   3   5   1         67.78         63.50         2.71 o                         
   4   5   1          2.41          2.61         1.05 o                         
   5   5   1         86.06         90.02         4.81 o                         
   6   5   1         19.10         19.56         2.12 o                         
   7   5   1          0.07         -1.77         1.77 o                         
   8   5   1         26.99         14.82         4.10 o                         
   9   5   1         87.61         73.69         6.64 o                         
  10   5   1          0.01          0.37         3.69 o                         
  11   5   1         28.98         29.12         5.88 o                         
  12   5   1          4.91         -0.43         8.84 o                         
 -12   6   1          5.81          6.89         8.65 o                         
 -11   6   1         13.50         16.35         5.70 o                         
 -10   6   1         77.09         88.80         6.86 o                         
  -9   6   1          0.05         -2.76         2.76 o                         
  -8   6   1          4.49          1.19         3.08 o                         
  -7   6   1          4.61          3.58         2.07 o                         
  -6   6   1          1.15          2.19         1.50 o                         
  -5   6   1          5.78          2.65         1.38 o                         
  -4   6   1        539.45        608.58         6.47 o                         
  -3   6   1        846.63        913.18         7.61 o                         
  -2   6   1        152.82        155.08         3.16 o                         
  -1   6   1          5.95          7.44         1.41 o                         
   0   6   1       1319.72       1305.10        10.46 o                         
   1   6   1         54.89         54.13         2.34 o                         
   2   6   1        501.34        514.02         5.97 o                         
   3   6   1        789.99        866.15         8.08 o                         
   4   6   1        236.43        228.25         4.82 o                         
   5   6   1        167.58        189.66         5.21 o                         
   6   6   1        274.73        285.94         6.60 o                         
   7   6   1        254.79        268.71         6.75 o                         
   8   6   1         13.82          8.68         3.94 o                         
   9   6   1          3.52          3.75         3.58 o                         
  10   6   1         59.90         81.11         8.97 o                         
  11   6   1          5.90          6.52         4.87 o                         
  12   6   1          0.15         -1.36         5.74 o                         
 -12   7   1          9.26          1.51         8.16 o                         
 -11   7   1          1.39         -1.79         4.84 o                         
 -10   7   1         21.45         22.29         5.13 o                         
  -9   7   1          4.63         -3.00         3.19 o                         
  -8   7   1         57.80         59.69         5.56 o                         
  -7   7   1        774.65        809.64        12.89 o                         
  -6   7   1       1081.47       1160.61        11.16 o                         
  -5   7   1         99.50        102.99         3.63 o                         
  -4   7   1          3.68          2.27         1.41 o                         
  -3   7   1         95.21        102.52         3.37 o                         
  -2   7   1        701.72        699.09         7.57 o                         
  -1   7   1         32.61         35.21         2.23 o                         
   0   7   1        141.57        126.90         3.89 o                         
   1   7   1        250.05        241.50         4.61 o                         
   2   7   1        569.05        553.74         6.55 o                         
   3   7   1       1049.98       1116.78         9.35 o                         
   4   7   1        209.04        237.88         5.15 o                         
   5   7   1         92.05        101.31         4.43 o                         
   6   7   1        155.39        152.14         8.96 o                         
   7   7   1         15.61         19.07         4.62 o                         
   8   7   1         56.39         45.47         5.96 o                         
   9   7   1          7.07          9.56         4.50 o                         
  10   7   1          2.81         -1.02         4.23 o                         
  11   7   1         13.82          8.67         5.04 o                         
  12   7   1          0.56         -4.27         6.25 o                         
 -12   8   1          5.80          8.10         9.35 o                         
 -11   8   1          0.55         -5.84         5.84 o                         
 -10   8   1          3.23          3.58         4.44 o                         
  -9   8   1         12.15         12.21         4.29 o                         
  -8   8   1          1.92          1.15         3.31 o                         
  -7   8   1        535.47        579.77        11.75 o                         
  -6   8   1        161.95        158.81         5.48 o                         
  -5   8   1         31.90         26.35         2.44 o                         
  -4   8   1         85.34         86.18         3.92 o                         
  -3   8   1         74.70         71.54         3.29 o                         
  -2   8   1         12.68          8.67         1.68 o                         
  -1   8   1         31.99         38.70         2.46 o                         
   0   8   1        106.03         95.73         3.86 o                         
   1   8   1        156.46        163.86         4.54 o                         
   2   8   1         90.63         86.94         3.83 o                         
   3   8   1        403.51        460.62         7.18 o                         
   4   8   1        174.75        168.83         5.06 o                         
   5   8   1         31.11         37.51         4.30 o                         
   6   8   1         38.84         37.98         3.32 o                         
   7   8   1         26.53         15.53         4.72 o                         
   8   8   1          7.01          3.96         4.10 o                         
   9   8   1          2.94          3.90         4.29 o                         
  10   8   1          7.89          8.82         4.59 o                         
  11   8   1          0.07          1.88         5.34 o                         
  12   8   1          1.18          0.16         8.55 o                         
 -12   9   1          1.09          3.65        11.79 o                         
 -10   9   1          6.06          6.42         9.16 o                         
  -9   9   1         90.89        104.89        14.95 o                         
  -8   9   1          1.94         -1.79         3.59 o                         
  -7   9   1        300.37        333.15         9.57 o                         
  -6   9   1         35.13         34.71         3.58 o                         
  -5   9   1        305.03        317.18         7.31 o                         
  -4   9   1         40.90         33.29         3.00 o                         
  -3   9   1        829.16        915.19        10.94 o                         
  -2   9   1         52.40         43.88         2.72 o                         
  -1   9   1         42.79         42.39         2.86 o                         
   0   9   1         84.35         86.30         3.80 o                         
   1   9   1        258.73        255.62         5.88 o                         
   2   9   1          7.62          4.92         1.78 o                         
   3   9   1        129.74        127.56         4.39 o                         
   4   9   1         31.35         36.95         3.41 o                         
   5   9   1          0.13          0.00         1.88 o                         
   6   9   1         14.65         21.04         3.14 o                         
   7   9   1        372.47        412.45        12.17 o                         
   8   9   1         59.93         51.82         6.64 o                         
   9   9   1         13.33         12.24         5.11 o                         
  10   9   1          0.05         -3.78         4.78 o                         
  11   9   1          0.64          4.16         6.12 o                         
  -9  10   1          0.73          6.95        10.45 o                         
  -8  10   1         57.13         55.92         6.09 o                         
  -7  10   1        239.99        280.58        14.46 o                         
  -6  10   1        127.51        114.22         6.01 o                         
  -5  10   1         85.50         81.45         4.90 o                         
  -4  10   1         61.02         56.23         3.75 o                         
  -3  10   1        165.33        176.84         5.29 o                         
  -2  10   1       1034.52       1106.69        11.83 o                         
  -1  10   1         45.66         42.68         3.17 o                         
   0  10   1         17.89         18.51         2.54 o                         
   1  10   1          1.25          3.71         2.00 o                         
   2  10   1        699.18        689.79         9.75 o                         
   3  10   1        124.18        111.20         4.61 o                         
   4  10   1         37.34         29.42         2.74 o                         
   5  10   1         35.66         36.57         3.25 o                         
   6  10   1        137.95        163.26         9.74 o                         
   7  10   1          4.54          4.68         4.02 o                         
   8  10   1          0.97         -4.23         4.34 o                         
   9  10   1          0.02         -3.21         4.84 o                         
  10  10   1          0.06         -2.74         5.14 o                         
  11  10   1          0.57         -3.52         6.30 o                         
 -11  11   1         47.61         66.73        17.66 o                         
 -10  11   1          4.79         -3.92        26.17 o                         
  -9  11   1          1.19          2.21        13.63 o                         
  -8  11   1         15.74         15.70         7.38 o                         
  -7  11   1         75.25         76.85         7.82 o                         
  -6  11   1        284.01        301.80        14.15 o                         
  -5  11   1        376.50        398.58        10.21 o                         
  -4  11   1         35.24         31.80         3.46 o                         
  -3  11   1         26.73         25.50         2.97 o                         
  -2  11   1        165.56        164.68         5.93 o                         
  -1  11   1         66.32         58.58         3.79 o                         
   0  11   1        158.72        165.36         5.77 o                         
   1  11   1          0.00          0.44         2.05 o                         
   2  11   1         80.04         76.46         4.25 o                         
   3  11   1        301.99        314.46         7.56 o                         
   4  11   1          3.40          0.63         2.17 o                         
   5  11   1        596.17        661.10        10.40 o                         
   6  11   1          8.78          6.77         3.39 o                         
   7  11   1          2.07          2.27         7.26 o                         
   8  11   1         36.36         35.97         7.50 o                         
   9  11   1          6.17         -0.23         5.35 o                         
  10  11   1          1.82          1.59         5.62 o                         
  11  11   1          6.08          9.83         7.09 o                         
 -11  12   1          0.19         -2.18         6.62 o                         
 -10  12   1         14.86         23.88        15.05 o                         
  -9  12   1          0.37          2.60        14.60 o                         
  -8  12   1          0.18          3.77         9.13 o                         
  -7  12   1          0.18         -4.62         4.62 o                         
  -6  12   1          0.10         -2.13         4.68 o                         
  -5  12   1          6.77          6.15         3.77 o                         
  -4  12   1         59.69         60.63         4.62 o                         
  -3  12   1         81.20         73.97         4.49 o                         
  -2  12   1        431.70        469.03         9.27 o                         
  -1  12   1        108.13         94.32         4.95 o                         
   0  12   1          5.14          7.46         2.42 o                         
   1  12   1         63.70         60.72         4.23 o                         
   2  12   1          7.71          7.79         2.74 o                         
   3  12   1         45.76         41.10         3.75 o                         
   4  12   1        123.34        120.48         6.13 o                         
   5  12   1         42.64         43.15         4.55 o                         
   6  12   1         11.82          5.54         4.26 o                         
   7  12   1        207.32        193.29        16.27 o                         
   8  12   1          0.48          1.72         7.42 o                         
   9  12   1          0.08          2.94        11.12 o                         
 -10  13   1          0.11         -4.21        16.35 o                         
  -9  13   1          2.62          2.21         7.45 o                         
  -8  13   1         42.85         57.42        11.93 o                         
  -7  13   1         30.80         28.35         9.70 o                         
  -6  13   1          9.80          6.42         4.66 o                         
  -5  13   1         84.41         84.42         8.73 o                         
  -4  13   1        262.22        288.31        11.40 o                         
  -3  13   1         94.46         94.64         5.23 o                         
  -2  13   1        594.13        645.42        11.24 o                         
  -1  13   1         24.50         20.00         3.38 o                         
   0  13   1        298.86        307.93         8.09 o                         
   1  13   1        913.03       1024.60        13.82 o                         
   2  13   1        557.86        578.84        10.57 o                         
   3  13   1          1.81          1.87         2.91 o                         
   4  13   1          3.85         -2.75         3.60 o                         
   5  13   1          6.21          9.95         3.18 o                         
   6  13   1         78.43         72.44        13.38 o                         
   7  13   1          2.59         -2.00         5.47 o                         
   8  13   1         98.48        118.05        19.12 o                         
   9  13   1          0.91          0.74         9.01 o                         
 -10  14   1          1.53          7.85        20.28 o                         
  -8  14   1          2.86         -5.48         6.02 o                         
  -7  14   1          4.50          1.67        12.88 o                         
  -6  14   1          0.13         -4.44         6.34 o                         
  -5  14   1          0.94         -3.52         3.77 o                         
  -4  14   1          0.46         -3.67         3.67 o                         
  -3  14   1        134.96        130.97         8.96 o                         
  -2  14   1         42.10         47.93         4.67 o                         
  -1  14   1        192.79        200.92         7.55 o                         
   0  14   1         20.78         26.16         3.90 o                         
   1  14   1         52.98         66.24         4.93 o                         
   2  14   1        159.84        174.47         7.24 o                         
   3  14   1         61.46         61.20         4.96 o                         
   4  14   1         10.30          6.11         3.75 o                         
   5  14   1          1.34         -0.94         4.02 o                         
   6  14   1          0.02          0.97         6.12 o                         
   7  14   1          5.54          1.17         6.56 o                         
   8  14   1          4.53         10.71        10.51 o                         
  -9  15   1         12.04          7.84        10.27 o                         
  -8  15   1         13.59          9.06        20.74 o                         
  -7  15   1         16.16         -3.47        11.25 o                         
  -6  15   1          9.46          7.19         7.96 o                         
  -5  15   1          9.89          4.81         4.94 o                         
  -4  15   1          4.80         -0.32         4.34 o                         
  -3  15   1         48.14         55.45         5.28 o                         
  -2  15   1        230.98        242.52         9.47 o                         
  -1  15   1        326.04        375.16         9.99 o                         
   0  15   1        187.19        195.61         7.88 o                         
   1  15   1         24.33         22.04         3.98 o                         
   2  15   1          7.55          7.20         3.72 o                         
   3  15   1        109.14        109.92         7.19 o                         
   4  15   1         10.37          8.83         4.04 o                         
   5  15   1          1.14         -0.69         6.14 o                         
   6  15   1          2.86          1.44        16.92 o                         
   7  15   1          3.25         -5.93        11.22 o                         
   8  15   1          6.94          6.51        10.63 o                         
  -8  16   1         54.11         65.84        23.06 o                         
  -7  16   1          2.23         14.47        25.37 o                         
  -6  16   1          3.85         -1.46         6.05 o                         
  -5  16   1          2.36         -4.94         9.68 o                         
  -4  16   1          8.63         11.96         6.23 o                         
  -3  16   1          0.06         -4.67         6.30 o                         
  -2  16   1         60.15         63.09         5.59 o                         
  -1  16   1         30.80         45.15         4.93 o                         
   0  16   1        130.15        155.66         7.62 o                         
   1  16   1         10.27          8.55         3.87 o                         
   2  16   1         70.24         73.21         6.06 o                         
   3  16   1         49.75         44.95         6.48 o                         
   4  16   1         39.47         37.62         6.49 o                         
   5  16   1         10.39          0.61        11.94 o                         
   6  16   1          0.13          3.64        15.54 o                         
   7  16   1          3.25         12.43        16.68 o                         
   8  16   1         18.59         17.34        17.34 o                         
  -8  17   1          1.40          5.66        24.97 o                         
  -7  17   1          0.02         -1.67        13.54 o                         
  -6  17   1         18.09         21.41        13.93 o                         
  -5  17   1         12.33          0.58        13.77 o                         
  -4  17   1         54.24         50.56         8.67 o                         
  -3  17   1        121.89        142.24         9.46 o                         
  -2  17   1         14.42         12.34         4.12 o                         
  -1  17   1         23.16         20.85         4.98 o                         
   0  17   1         14.89         18.29         4.97 o                         
   1  17   1          5.23          4.86         3.64 o                         
   2  17   1         21.62         24.76         7.13 o                         
   3  17   1          0.27         -3.52         4.36 o                         
   4  17   1          0.59         -3.83         3.98 o                         
   5  17   1          2.47         -0.01         8.27 o                         
   6  17   1         12.07         11.73        17.38 o                         
   7  17   1         12.34         16.98         9.19 o                         
  -7  18   1          0.25         67.05        72.28 o                         
  -6  18   1          0.74         -0.22         7.87 o                         
  -5  18   1          2.00          2.11         8.95 o                         
  -4  18   1          3.32         -4.34        13.34 o                         
  -3  18   1          1.19         -4.44         5.10 o                         
  -2  18   1         47.05         52.53         7.64 o                         
  -1  18   1         96.51        101.24         7.02 o                         
   0  18   1          3.81          9.28         4.40 o                         
   1  18   1         95.31        113.69        11.34 o                         
   2  18   1         14.30         15.33         6.83 o                         
   3  18   1          0.05         -4.75         4.75 o                         
   4  18   1         12.04         14.95         6.09 o                         
   5  18   1         28.85         20.18        13.55 o                         
   6  18   1          0.39         -6.40         7.65 o                         
  -6  19   1          1.08         30.42       100.41 o                         
  -5  19   1          0.01        -14.57        14.57 o                         
  -4  19   1          7.63          2.93         6.18 o                         
  -3  19   1          0.05         -4.54         4.54 o                         
  -2  19   1          9.27          6.15         7.33 o                         
  -1  19   1          5.48          5.47         5.08 o                         
   0  19   1        101.28        125.55         8.03 o                         
   1  19   1          0.96          3.57         5.06 o                         
   2  19   1         23.79         23.38         5.63 o                         
   3  19   1         18.60         14.73         5.87 o                         
   4  19   1          2.15         -6.80         6.80 o                         
   5  19   1          1.79         11.99         9.21 o                         
  -4  20   1          0.04         -6.98         9.78 o                         
  -3  20   1         10.51         -7.38         8.80 o                         
  -2  20   1          4.64         -1.73         5.76 o                         
  -1  20   1          3.76         -3.68         5.99 o                         
   0  20   1          7.06         12.61         5.57 o                         
   1  20   1          1.70          4.96         5.81 o                         
   2  20   1         12.91          1.43         7.25 o                         
   3  20   1          2.75         -2.82         5.31 o                         
   4  20   1          0.02         -6.54        11.45 o                         
  -2  21   1          0.45         -8.08         8.08 o                         
  -1  21   1          4.33         -6.36         6.36 o                         
   0  21   1          2.08         -1.90         6.78 o                         
   1  21   1         44.22         54.57         9.19 o                         
   2  21   1          0.39        -13.08        13.08 o                         
 -12   0   2         13.74          7.13        14.23 o                         
 -10   0   2         40.70         32.84         6.07 o                         
  -8   0   2          5.05          7.58         1.82 o                         
  -6   0   2          5.94          4.15         1.76 o                         
  -4   0   2        794.76        777.85        23.99 o                         
  -2   0   2       2307.60       2024.52        17.21 o                         
   0   0   2       7189.60       7248.10        43.80 o                         
   2   0   2         19.16         18.66         1.57 o                         
   4   0   2        248.50        243.23         5.24 o                         
   6   0   2          1.35         -1.58         1.58 o                         
   8   0   2        166.79        169.62        16.87 o                         
  10   0   2        112.25        109.04        12.78 o                         
  12   0   2          1.99         17.16         8.09 o                         
 -13   1   2          4.07         12.45         8.45 o                         
 -12   1   2         19.70         23.14         8.67 o                         
 -11   1   2          0.03          3.70         4.44 o                         
 -10   1   2         74.02         58.07         6.03 o                         
  -9   1   2        170.27        185.88        10.42 o                         
  -8   1   2        303.32        305.83         5.62 o                         
  -7   1   2         43.24         44.08         2.88 o                         
  -6   1   2          5.74          5.92         0.95 o                         
  -5   1   2        520.64        547.08         9.99 o                         
  -4   1   2        200.26        199.13         2.34 o                         
  -3   1   2         31.64         35.72         1.23 o                         
  -2   1   2       3909.65       3754.08        15.97 o                         
  -1   1   2       2531.12       2409.47         8.87 o                         
   0   1   2       5305.93       5038.94        15.52 o                         
   1   1   2        863.04        784.32         4.57 o                         
   2   1   2       1239.38       1192.61         6.66 o                         
   3   1   2       1013.31        989.68         6.51 o                         
   4   1   2        370.16        397.45         4.72 o                         
   5   1   2          3.30          4.95         1.03 o                         
   6   1   2         63.30         62.92         2.94 o                         
   7   1   2         41.57         42.88         3.01 o                         
   8   1   2         37.81         29.06         3.81 o                         
   9   1   2         10.21          5.94         3.81 o                         
  10   1   2          6.25         12.23         4.71 o                         
  11   1   2         35.89         43.97         6.54 o                         
  12   1   2          9.08         10.73         5.03 o                         
 -13   2   2         12.62         14.46         7.59 o                         
 -12   2   2          0.71          9.09         7.59 o                         
 -11   2   2          7.28          5.40         5.73 o                         
 -10   2   2          0.39          0.57         4.35 o                         
  -9   2   2        234.02        254.00         7.72 o                         
  -8   2   2          2.24          1.59         1.40 o                         
  -7   2   2         62.73         63.62         4.55 o                         
  -6   2   2        388.44        384.56         4.34 o                         
  -5   2   2       1212.21       1282.62         9.41 o                         
  -4   2   2       6405.70       6721.94        23.69 o                         
  -3   2   2       3595.18       3581.14        15.93 o                         
  -2   2   2       1090.84       1011.42         5.62 o                         
  -1   2   2       1444.92       1321.23         6.10 o                         
   0   2   2      10060.50      10286.55        29.76 o                         
   1   2   2      35975.32      41318.72       158.79 o                         
   2   2   2       1490.01       1431.81         6.96 o                         
   3   2   2         13.82         15.09         1.12 o                         
   4   2   2          8.21          4.74         1.03 o                         
   5   2   2        460.04        528.83         6.16 o                         
   6   2   2       1071.14       1134.29         7.65 o                         
   7   2   2          2.02          0.82         1.26 o                         
   8   2   2         65.45         64.80         4.91 o                         
   9   2   2         14.71          9.98         4.00 o                         
  10   2   2         24.93         22.36         4.91 o                         
  11   2   2         27.48         26.45         6.46 o                         
  12   2   2          9.70         15.07         5.64 o                         
 -13   3   2          3.99          5.39         7.87 o                         
 -12   3   2         13.76         19.36         7.41 o                         
 -11   3   2         33.40         29.34         7.45 o                         
 -10   3   2         34.36         24.05         6.98 o                         
  -9   3   2        310.52        329.49         7.07 o                         
  -8   3   2        653.34        684.96         9.86 o                         
  -7   3   2        178.17        181.14         5.20 o                         
  -6   3   2          4.84          6.72         1.12 o                         
  -5   3   2        713.80        750.04         7.66 o                         
  -4   3   2          1.45         -0.68         0.68 o                         
  -3   3   2        726.13        714.41         5.60 o                         
  -2   3   2       1620.35       1565.89         8.22 o                         
  -1   3   2       2850.37       2870.73        11.76 o                         
   0   3   2         29.75         33.46         1.38 o                         
   1   3   2      15348.44      15889.99        45.28 o                         
   2   3   2       1443.34       1359.98         8.20 o                         
   3   3   2        281.98        271.68         3.00 o                         
   4   3   2        487.42        535.09         5.68 o                         
   5   3   2        119.83        136.53         3.76 o                         
   6   3   2         87.37         91.55         4.27 o                         
   7   3   2         15.57         12.18         2.18 o                         
   8   3   2         68.46         62.13         5.92 o                         
   9   3   2         66.59         71.95         8.75 o                         
  10   3   2         16.19         17.95         4.64 o                         
  11   3   2         41.18         58.31         8.07 o                         
  12   3   2          0.23         -0.26         5.29 o                         
 -13   4   2         25.56         14.66        13.97 o                         
 -12   4   2         20.62         27.28         8.50 o                         
 -11   4   2          6.00          6.16         5.93 o                         
 -10   4   2         40.43         25.68         4.93 o                         
  -9   4   2         39.87         43.27         4.26 o                         
  -8   4   2        711.14        775.53        11.15 o                         
  -7   4   2          3.10          3.45         1.30 o                         
  -6   4   2         34.77         36.88         2.21 o                         
  -5   4   2         68.05         59.18         2.34 o                         
  -4   4   2         33.80         32.74         1.74 o                         
  -3   4   2         76.10         68.11         2.26 o                         
  -2   4   2       1089.07       1103.34         7.32 o                         
  -1   4   2          6.20          5.61         1.17 o                         
   0   4   2         17.31         17.31         1.24 o                         
   1   4   2       1216.31       1109.64         8.35 o                         
   2   4   2       9757.17       9971.69        34.77 o                         
   3   4   2         61.59         56.66         3.13 o                         
   4   4   2        575.33        569.25         6.20 o                         
   5   4   2         16.89         17.14         1.60 o                         
   6   4   2         27.96         25.89         2.38 o                         
   7   4   2         12.81         10.92         2.68 o                         
   8   4   2        120.24        111.36         9.17 o                         
   9   4   2        104.07        109.48        14.19 o                         
  10   4   2         38.09         33.82         5.71 o                         
  11   4   2          3.82          4.18         4.95 o                         
  12   4   2          0.01         -0.03         5.48 o                         
 -13   5   2          8.99         -4.45        13.20 o                         
 -12   5   2          8.06          6.10         8.38 o                         
 -11   5   2         15.43         11.19         6.20 o                         
 -10   5   2          1.40          0.49         2.97 o                         
  -9   5   2         95.24         99.87         7.52 o                         
  -8   5   2        394.96        442.65         9.03 o                         
  -7   5   2        106.89        109.28         8.11 o                         
  -6   5   2        598.97        629.42         7.01 o                         
  -5   5   2       2502.77       2499.37        14.96 o                         
  -4   5   2        611.63        587.13         6.27 o                         
  -3   5   2        301.20        322.12         4.53 o                         
  -2   5   2         51.75         54.83         2.35 o                         
  -1   5   2         55.00         51.65         2.04 o                         
   0   5   2        592.77        584.42         6.95 o                         
   1   5   2       2059.85       2118.51        16.88 o                         
   2   5   2        777.16        794.37         7.73 o                         
   3   5   2        303.10        318.81         4.54 o                         
   4   5   2        169.95        184.12         3.75 o                         
   5   5   2        554.56        549.30         7.23 o                         
   6   5   2         43.55         47.73         3.07 o                         
   7   5   2         70.81         61.69         4.66 o                         
   8   5   2          2.01         -1.26         3.26 o                         
   9   5   2         48.93         44.30         5.72 o                         
  10   5   2         16.00         13.71         4.71 o                         
  11   5   2         67.83         79.30        10.22 o                         
  12   5   2         51.02         55.18         8.30 o                         
 -12   6   2          0.74          4.60         8.29 o                         
 -11   6   2         45.78         34.30        10.48 o                         
 -10   6   2          2.47          1.26         3.23 o                         
  -9   6   2         92.13         90.86         8.06 o                         
  -8   6   2         44.48         38.63         4.19 o                         
  -7   6   2         71.65         67.45         4.64 o                         
  -6   6   2        346.25        363.63         5.84 o                         
  -5   6   2          3.69          4.17         1.56 o                         
  -4   6   2        334.57        312.55         5.00 o                         
  -3   6   2         23.45         21.63         1.75 o                         
  -2   6   2        358.34        317.93         5.38 o                         
  -1   6   2       1475.40       1452.55        12.07 o                         
   0   6   2         10.41         10.72         1.67 o                         
   1   6   2       1870.68       1975.46        13.36 o                         
   2   6   2         27.31         15.84         1.64 o                         
   3   6   2        635.97        662.85         7.00 o                         
   4   6   2         30.98         29.33         2.05 o                         
   5   6   2          2.91          1.30         1.42 o                         
   6   6   2         49.27         44.26         3.10 o                         
   7   6   2         52.32         55.33         4.62 o                         
   8   6   2         66.50         61.60         6.43 o                         
   9   6   2         23.88         30.54         5.40 o                         
  10   6   2          8.10          0.59         3.88 o                         
  11   6   2         16.36         18.36         5.58 o                         
  12   6   2          8.36         14.84         6.62 o                         
 -11   7   2          4.28          9.35        10.91 o                         
 -10   7   2         17.91         15.77         4.50 o                         
  -9   7   2          0.14         -1.67         3.42 o                         
  -8   7   2          0.07         -2.94         2.94 o                         
  -7   7   2        149.07        145.06         7.16 o                         
  -6   7   2         31.76         27.40         2.84 o                         
  -5   7   2         47.92         51.58         2.88 o                         
  -4   7   2        259.85        282.30         5.39 o                         
  -3   7   2          0.01          2.34         1.21 o                         
  -2   7   2          8.84         11.73         1.41 o                         
  -1   7   2         16.89         16.07         1.94 o                         
   0   7   2         31.34         33.76         2.40 o                         
   1   7   2        633.95        649.97         7.64 o                         
   2   7   2         92.46        104.79         3.67 o                         
   3   7   2        250.94        251.57         4.69 o                         
   4   7   2          2.63          2.14         1.61 o                         
   5   7   2         18.05         13.00         1.88 o                         
   6   7   2          0.04         -0.74         1.96 o                         
   7   7   2        140.28        123.50         9.32 o                         
   8   7   2         43.27         30.56         5.65 o                         
   9   7   2         10.47          5.84         4.53 o                         
  10   7   2          0.01         -3.35         4.24 o                         
  11   7   2         17.36         21.21         6.15 o                         
  12   7   2          0.51         -3.23         6.84 o                         
 -10   8   2         24.43         34.22         8.22 o                         
  -9   8   2         62.37         67.56         9.29 o                         
  -8   8   2        668.21        758.61        22.67 o                         
  -7   8   2        330.63        359.87         9.86 o                         
  -6   8   2        189.79        193.95         7.91 o                         
  -5   8   2         24.07         22.95         2.57 o                         
  -4   8   2         74.85         70.43         3.89 o                         
  -3   8   2       1047.93       1111.30        12.28 o                         
  -2   8   2        434.89        441.28         6.59 o                         
  -1   8   2       1064.98       1148.11        10.76 o                         
   0   8   2          6.78          5.97         1.72 o                         
   1   8   2        831.43        923.23        10.07 o                         
   2   8   2       1749.28       1819.45        14.50 o                         
   3   8   2        307.53        329.63         5.94 o                         
   4   8   2        175.99        186.26         5.18 o                         
   5   8   2         65.20         56.70         4.10 o                         
   6   8   2        110.88        119.16         7.00 o                         
   7   8   2        288.67        348.27        13.20 o                         
   8   8   2          0.77         -2.22         3.49 o                         
   9   8   2         97.90         90.46        11.58 o                         
  10   8   2         40.56         48.90         7.30 o                         
  11   8   2          0.77         -0.46         4.73 o                         
  12   8   2          0.85         -5.66         6.40 o                         
 -12   9   2         24.10         19.46        13.43 o                         
 -10   9   2         26.09         25.99        10.68 o                         
  -9   9   2         14.87         16.78         5.91 o                         
  -8   9   2         55.20         53.37         5.54 o                         
  -7   9   2        139.59        138.97         8.85 o                         
  -6   9   2         18.86         18.06         3.31 o                         
  -5   9   2         32.23         27.68         3.08 o                         
  -4   9   2         17.41         17.96         2.29 o                         
  -3   9   2        103.85         92.43         3.93 o                         
  -2   9   2       1385.87       1459.62        13.10 o                         
  -1   9   2         74.35         68.67         3.37 o                         
   0   9   2        624.31        649.23         8.93 o                         
   1   9   2         19.31         17.39         2.42 o                         
   2   9   2        204.24        238.59         5.63 o                         
   3   9   2        188.20        198.85         5.33 o                         
   4   9   2         31.85         32.05         2.85 o                         
   5   9   2         25.57         19.59         2.63 o                         
   6   9   2         32.73         25.10         3.67 o                         
   7   9   2        132.00        120.06         8.62 o                         
   8   9   2         22.82         10.52         5.25 o                         
   9   9   2          6.50         -1.61         4.12 o                         
  10   9   2         25.54         29.39         7.38 o                         
  11   9   2          4.15          9.69         6.71 o                         
 -10  10   2          0.53         -2.52         4.90 o                         
  -9  10   2         29.38         27.64        10.33 o                         
  -8  10   2        111.05        104.84        10.96 o                         
  -7  10   2          9.06          7.38         4.28 o                         
  -6  10   2         15.94         19.13         4.38 o                         
  -5  10   2         43.12         37.98         3.94 o                         
  -4  10   2         77.43         80.34         4.23 o                         
  -3  10   2        102.46        106.87         4.31 o                         
  -2  10   2         20.70         21.34         2.43 o                         
  -1  10   2        274.56        301.13         6.52 o                         
   0  10   2         10.25         10.63         2.13 o                         
   1  10   2          5.43          6.43         2.07 o                         
   2  10   2          8.70          4.99         2.02 o                         
   3  10   2         47.72         43.72         3.14 o                         
   4  10   2         28.21         27.41         3.65 o                         
   5  10   2          6.27          3.65         2.23 o                         
   6  10   2         12.29          4.69         3.23 o                         
   7  10   2        196.00        183.91        11.39 o                         
   8  10   2          8.26          3.21         4.89 o                         
   9  10   2          2.70         -1.62         5.36 o                         
  10  10   2          0.16          1.23         6.12 o                         
  11  10   2          7.00          1.76         6.39 o                         
 -10  11   2          7.83          8.50        20.61 o                         
  -9  11   2         41.75         38.95        16.70 o                         
  -8  11   2         15.79         12.06         4.13 o                         
  -7  11   2         32.76         28.49         5.20 o                         
  -6  11   2        450.75        526.96        13.15 o                         
  -5  11   2         15.42         15.21         3.73 o                         
  -4  11   2          8.12          5.28         2.90 o                         
  -3  11   2         11.49         13.33         2.91 o                         
  -2  11   2        226.00        237.04         6.59 o                         
  -1  11   2        178.04        187.01         6.07 o                         
   0  11   2         23.62         21.51         2.85 o                         
   1  11   2         41.70         39.35         3.47 o                         
   2  11   2         54.76         59.22         4.01 o                         
   3  11   2        116.05        133.80         6.28 o                         
   4  11   2        108.95        101.06         5.30 o                         
   5  11   2         97.63        104.25         5.11 o                         
   6  11   2         11.44          6.19         3.17 o                         
   7  11   2         88.03        105.52        10.46 o                         
   8  11   2         67.61         50.08         8.64 o                         
   9  11   2         18.29         14.51         6.27 o                         
  10  11   2          0.48          5.30         6.02 o                         
  11  11   2          3.17          6.52         7.74 o                         
 -11  12   2          0.43         -8.32         8.32 o                         
 -10  12   2          2.08         -2.34         6.19 o                         
  -9  12   2          2.65          3.99        13.76 o                         
  -8  12   2          0.34          3.13        10.21 o                         
  -7  12   2          3.07          2.70         7.04 o                         
  -6  12   2         64.26         54.74         8.08 o                         
  -5  12   2         25.78         27.87         4.60 o                         
  -4  12   2         51.14         56.45         5.17 o                         
  -3  12   2         11.73         12.17         3.11 o                         
  -2  12   2        102.21         92.37         5.21 o                         
  -1  12   2         36.51         40.06         3.71 o                         
   0  12   2         35.85         34.58         3.57 o                         
   1  12   2         76.52         73.87         4.49 o                         
   2  12   2        339.05        366.79         8.38 o                         
   3  12   2         35.35         33.19         3.54 o                         
   4  12   2         46.24         39.56         4.07 o                         
   5  12   2         32.71         31.45         4.45 o                         
   6  12   2          0.40         -0.53         6.26 o                         
   7  12   2         28.54         22.70         6.20 o                         
   8  12   2          4.48          0.04         5.51 o                         
   9  12   2         44.89         53.15         9.96 o                         
  10  12   2          9.75          5.43         7.61 o                         
 -10  13   2          1.99         -4.79         6.37 o                         
  -9  13   2          4.53         14.16        14.11 o                         
  -8  13   2          7.28          8.73        10.55 o                         
  -7  13   2          1.81         -0.82         5.20 o                         
  -6  13   2         18.90          6.74         4.83 o                         
  -5  13   2        111.37        109.35         8.66 o                         
  -4  13   2         16.73         18.20         3.88 o                         
  -3  13   2         22.03         18.28         3.94 o                         
  -2  13   2         25.71         28.05         3.97 o                         
  -1  13   2        150.58        135.83         6.12 o                         
   0  13   2         49.47         55.74         4.51 o                         
   1  13   2         30.72         27.41         3.73 o                         
   2  13   2         51.10         60.68         4.60 o                         
   3  13   2        232.98        244.70         7.64 o                         
   4  13   2          0.53         -2.87         2.87 o                         
   5  13   2         69.52         52.87         5.75 o                         
   6  13   2         30.15         35.10        15.09 o                         
   7  13   2         19.85         25.06         7.48 o                         
   8  13   2          4.72         12.76        24.53 o                         
   9  13   2          5.30         16.68        17.66 o                         
 -10  14   2         11.24         -1.75         8.23 o                         
  -9  14   2          1.01          4.75         7.66 o                         
  -8  14   2         23.47         17.60        16.12 o                         
  -7  14   2         16.68          9.06        16.64 o                         
  -6  14   2         63.79         67.00         9.20 o                         
  -5  14   2         74.83         91.24         7.61 o                         
  -4  14   2         21.76         19.75         4.23 o                         
  -3  14   2         16.26          7.81         3.92 o                         
  -2  14   2         53.14         63.88         5.33 o                         
  -1  14   2         72.92         76.33         5.44 o                         
   0  14   2         24.47         24.86         4.14 o                         
   1  14   2        133.45        135.53         6.71 o                         
   2  14   2        523.85        582.20        11.21 o                         
   3  14   2         40.47         35.16         4.53 o                         
   4  14   2          0.54         -0.96         3.13 o                         
   5  14   2          3.29          6.15         6.00 o                         
   6  14   2          4.49          9.24        11.82 o                         
   7  14   2          2.71          7.75         8.75 o                         
   8  14   2          5.53         17.99        15.05 o                         
  -9  15   2          2.78          5.30        20.00 o                         
  -8  15   2          0.00          8.55        16.00 o                         
  -7  15   2         13.28         -2.30        19.99 o                         
  -6  15   2          3.77          0.61         5.56 o                         
  -5  15   2         44.70         54.26         8.75 o                         
  -4  15   2         47.57         52.10         8.48 o                         
  -3  15   2          7.48          7.33         3.93 o                         
  -2  15   2          6.95          3.31         3.99 o                         
  -1  15   2         95.09        108.88         6.83 o                         
   0  15   2          4.84         -1.66         3.94 o                         
   1  15   2        188.06        212.52         8.26 o                         
   2  15   2         60.39         63.53         5.12 o                         
   3  15   2         13.86          5.17         3.68 o                         
   4  15   2         29.36         23.92         5.40 o                         
   5  15   2         47.77         61.66        12.87 o                         
   6  15   2          0.53         -5.75         5.75 o                         
   7  15   2         23.49         26.16         7.99 o                         
   8  15   2         11.71         31.97        12.80 o                         
  -8  16   2         11.71         15.40        25.88 o                         
  -7  16   2         14.50         11.52        19.36 o                         
  -6  16   2          0.53         -1.17         6.79 o                         
  -5  16   2         15.83          9.00        13.80 o                         
  -4  16   2         46.02         43.01        10.25 o                         
  -3  16   2          1.85         -1.02         8.31 o                         
  -2  16   2        153.60        145.63         8.05 o                         
  -1  16   2         48.14         47.35         5.50 o                         
   0  16   2        154.34        184.39         8.20 o                         
   1  16   2         90.07         99.31         6.38 o                         
   2  16   2         15.09         15.90         5.07 o                         
   3  16   2          1.47         -0.39         3.78 o                         
   4  16   2          4.37         -3.83         3.83 o                         
   5  16   2         14.06          9.99         7.79 o                         
   6  16   2         11.43          4.62         6.58 o                         
  -8  17   2          7.76        239.75        87.00 o                         
  -7  17   2          3.75         -2.24        23.67 o                         
  -6  17   2          4.60         -5.06         6.17 o                         
  -5  17   2         58.75         94.01        10.77 o                         
  -4  17   2          1.06          1.60         5.33 o                         
  -3  17   2          9.52         11.39         8.68 o                         
  -2  17   2          3.54          1.64         3.87 o                         
  -1  17   2          9.77          8.89         4.50 o                         
   0  17   2         15.03         15.90         4.84 o                         
   1  17   2         54.32         67.41         8.56 o                         
   2  17   2          8.55          6.40         4.53 o                         
   3  17   2         11.95         15.38         5.64 o                         
   4  17   2          1.12         -1.11         3.63 o                         
   5  17   2          9.94          6.78         6.85 o                         
   6  17   2          4.78          1.52        10.37 o                         
  -7  18   2          0.29         11.42        17.36 o                         
  -6  18   2          3.77          8.79         9.87 o                         
  -5  18   2          0.94         -5.91        13.57 o                         
  -4  18   2         22.72         18.14        17.06 o                         
  -3  18   2          2.84          6.64         5.51 o                         
  -2  18   2          0.64         -0.97         5.21 o                         
  -1  18   2          1.40         -3.92         4.33 o                         
   0  18   2          5.81          0.88         4.44 o                         
   1  18   2         78.84        105.99         8.00 o                         
   2  18   2          0.00         -2.40         6.65 o                         
   3  18   2          0.05         -1.39         4.43 o                         
   4  18   2         10.98          4.64         6.32 o                         
   5  18   2         14.70          8.60         7.52 o                         
   6  18   2          1.19          4.90        11.49 o                         
  -6  19   2          0.23         -7.84        38.76 o                         
  -5  19   2          9.71          0.26        17.56 o                         
  -4  19   2          1.34         -2.21         9.26 o                         
  -3  19   2          1.22         -1.34         6.25 o                         
  -2  19   2         26.22         30.18         7.91 o                         
  -1  19   2          7.22          1.31         5.06 o                         
   0  19   2          0.59         -5.51         5.51 o                         
   1  19   2         38.12         35.80         6.76 o                         
   2  19   2          1.58         -2.03         7.69 o                         
   3  19   2         22.71         23.15         8.84 o                         
   4  19   2          3.98          5.51         6.54 o                         
   5  19   2          0.00        -10.36        13.03 o                         
  -4  20   2         16.65         13.98        10.16 o                         
  -3  20   2          2.60          9.83         8.20 o                         
  -2  20   2          1.54         -5.77         9.52 o                         
  -1  20   2          0.25         -7.02         7.02 o                         
   0  20   2          0.58         -2.93         5.83 o                         
   1  20   2         43.54         31.61        10.99 o                         
   2  20   2          0.01         -5.52         5.52 o                         
   3  20   2          2.96         -1.00         6.71 o                         
  -1  21   2          4.47         -2.50         8.08 o                         
   0  21   2          8.90          1.97         6.68 o                         
   1  21   2          7.15          3.16         8.42 o                         
 -13   0   3         22.69         39.24        23.39 o                         
 -11   0   3         10.18         15.07         6.55 o                         
  -9   0   3         38.55         29.97         7.32 o                         
  -7   0   3         74.52         50.35         7.94 o                         
  -5   0   3        633.49        717.43        25.92 o                         
  -3   0   3         60.34         68.89         3.27 o                         
  -1   0   3      12535.70      12624.78        55.40 o                         
   1   0   3       2114.11       1936.72        11.54 o                         
   3   0   3          2.58          0.65         0.99 o                         
   5   0   3        462.35        496.05         8.14 o                         
   7   0   3        167.34        182.44         9.44 o                         
   9   0   3         21.32         14.80         6.86 o                         
  11   0   3         13.45         23.77        10.54 o                         
 -13   1   3          4.81         16.26        12.32 o                         
 -12   1   3          0.27          2.84         6.22 o                         
 -11   1   3          1.83          2.92         4.65 o                         
 -10   1   3          3.09          1.29         3.23 o                         
  -9   1   3         43.56         27.08         4.78 o                         
  -8   1   3          4.40          1.49         2.78 o                         
  -7   1   3        163.83        168.33        14.97 o                         
  -6   1   3         19.43         20.34         6.75 o                         
  -5   1   3       1821.39       1939.03        13.82 o                         
  -4   1   3        981.38        923.40         6.39 o                         
  -3   1   3         20.68         22.35         1.15 o                         
  -2   1   3         11.17         12.39         0.95 o                         
  -1   1   3        179.24        180.77         3.61 o                         
   0   1   3        323.88        317.41         3.07 o                         
   1   1   3      13087.91      13448.13        38.98 o                         
   2   1   3       3814.89       3792.98        15.18 o                         
   3   1   3        365.53        344.94         3.47 o                         
   4   1   3        323.68        335.02         4.72 o                         
   5   1   3          0.98          0.06         1.36 o                         
   6   1   3        139.35        144.26         6.39 o                         
   7   1   3         55.97         54.54         4.07 o                         
   8   1   3          2.63         -2.11         2.60 o                         
   9   1   3          0.76         -2.39         3.48 o                         
  10   1   3         35.82         39.70         6.71 o                         
  11   1   3          6.38         12.66         5.55 o                         
  12   1   3          6.54         10.82         5.78 o                         
 -13   2   3          0.70         25.48        11.46 o                         
 -12   2   3          0.37          5.01         6.85 o                         
 -11   2   3          2.99          7.97         5.29 o                         
 -10   2   3         58.96         51.02         5.95 o                         
  -9   2   3        217.32        189.53        20.71 o                         
  -8   2   3        246.37        247.56        10.46 o                         
  -7   2   3        241.90        235.44         6.97 o                         
  -6   2   3         18.96         18.76         1.09 o                         
  -5   2   3        150.62        147.62         2.07 o                         
  -4   2   3         52.74         52.35         1.71 o                         
  -3   2   3        352.81        346.00         4.46 o                         
  -2   2   3       1408.47       1333.96         7.87 o                         
  -1   2   3          5.85          4.96         0.82 o                         
   0   2   3       9471.16       9530.00        29.37 o                         
   1   2   3       1611.63       1563.05         9.88 o                         
   2   2   3        186.03        184.98         3.62 o                         
   3   2   3        125.67        111.17         3.76 o                         
   4   2   3       1098.64       1169.73         9.33 o                         
   5   2   3         12.06         10.11         1.57 o                         
   6   2   3        585.23        643.48         9.21 o                         
   7   2   3         51.83         46.21         3.66 o                         
   8   2   3         67.20         71.19         6.21 o                         
   9   2   3        187.65        217.13        17.10 o                         
  10   2   3         19.34         22.63         5.84 o                         
  11   2   3          1.31          3.27         4.68 o                         
  12   2   3          0.01          4.59         5.74 o                         
 -13   3   3          7.34         10.62        10.32 o                         
 -12   3   3          0.88          1.67         5.85 o                         
 -11   3   3         38.32         26.66         7.54 o                         
 -10   3   3         23.77         23.95         5.57 o                         
  -9   3   3          3.76          9.15         2.29 o                         
  -8   3   3        129.10        125.69         5.71 o                         
  -7   3   3        396.06        402.97         5.09 o                         
  -6   3   3         25.36         26.41         1.76 o                         
  -5   3   3         20.39         23.84         1.52 o                         
  -4   3   3         47.61         46.25         2.09 o                         
  -3   3   3         51.47         44.68         2.05 o                         
  -2   3   3          0.46          3.66         1.16 o                         
  -1   3   3        556.50        530.20         4.80 o                         
   0   3   3         13.16         11.47         1.24 o                         
   1   3   3        416.18        432.32         5.69 o                         
   2   3   3        391.53        343.46         4.62 o                         
   3   3   3        136.08        155.24         2.42 o                         
   4   3   3         12.59         12.05         1.40 o                         
   5   3   3         19.96         16.14         1.63 o                         
   6   3   3          0.00         -0.28         1.67 o                         
   7   3   3         21.14         17.64         2.45 o                         
   8   3   3         93.67         85.44         8.61 o                         
   9   3   3         49.44         51.88         6.34 o                         
  10   3   3         88.37         97.29         8.49 o                         
  11   3   3          0.12          3.63         5.39 o                         
  12   3   3          9.94          7.52         5.62 o                         
 -13   4   3          1.51         13.62        14.11 o                         
 -12   4   3          1.48          2.74         6.13 o                         
 -11   4   3          0.30         -0.93         5.03 o                         
 -10   4   3          0.82         -0.28         3.62 o                         
  -9   4   3          7.71          5.05         1.99 o                         
  -8   4   3        391.76        417.17         8.42 o                         
  -7   4   3         22.16         21.10         2.15 o                         
  -6   4   3        111.35        110.33         4.14 o                         
  -5   4   3        103.28        116.73         4.25 o                         
  -4   4   3        919.07        925.25         7.64 o                         
  -3   4   3       1113.93       1119.60         9.06 o                         
  -2   4   3        910.43        909.71         7.02 o                         
  -1   4   3       1197.28       1210.20         8.12 o                         
   0   4   3       1394.14       1385.14        10.20 o                         
   1   4   3       2115.83       2128.22        13.93 o                         
   2   4   3        324.63        307.48         5.10 o                         
   3   4   3       1598.93       1700.63        11.52 o                         
   4   4   3         36.72         45.08         2.57 o                         
   5   4   3        430.75        455.98         7.68 o                         
   6   4   3         31.95         28.89         3.11 o                         
   7   4   3          6.46          2.49         2.55 o                         
   8   4   3          1.95          1.16         3.76 o                         
   9   4   3          0.55          0.82         3.92 o                         
  10   4   3         15.77         10.48         4.94 o                         
  11   4   3         29.96         25.39         6.94 o                         
  12   4   3         31.38         36.79         7.77 o                         
 -11   5   3          4.59          5.82         6.88 o                         
 -10   5   3          0.28          0.52         4.26 o                         
  -9   5   3         70.72         79.99         5.20 o                         
  -8   5   3         17.25         21.58         3.40 o                         
  -7   5   3        116.15        109.47         4.34 o                         
  -6   5   3        279.72        320.09         7.54 o                         
  -5   5   3         77.63         70.07         2.84 o                         
  -4   5   3        743.05        800.89         7.59 o                         
  -3   5   3          0.55          0.71         0.93 o                         
  -2   5   3        768.17        759.54         7.54 o                         
  -1   5   3       2472.16       2456.87        15.07 o                         
   0   5   3        549.21        556.49         7.51 o                         
   1   5   3         26.12         33.39         2.33 o                         
   2   5   3        143.98        162.06         3.63 o                         
   3   5   3        115.38        121.88         3.02 o                         
   4   5   3        743.76        779.68         8.54 o                         
   5   5   3        459.90        503.91         9.08 o                         
   6   5   3         93.01        100.48         8.35 o                         
   7   5   3         10.90          7.59         3.04 o                         
   8   5   3         30.25         24.93         5.03 o                         
   9   5   3        245.85        245.45        21.08 o                         
  10   5   3         46.12         59.21         7.30 o                         
  11   5   3         15.66         20.57         6.65 o                         
  12   5   3          4.29          6.24         6.14 o                         
 -11   6   3          2.69         15.90        16.44 o                         
 -10   6   3        232.55        278.87        13.13 o                         
  -9   6   3         53.05         35.24         6.55 o                         
  -8   6   3        149.81        136.47        12.16 o                         
  -7   6   3         21.39         19.48         3.08 o                         
  -6   6   3        299.02        305.45         5.55 o                         
  -5   6   3          1.42          0.74         1.40 o                         
  -4   6   3        372.89        365.41         5.49 o                         
  -3   6   3         12.17         11.78         1.70 o                         
  -2   6   3        247.26        271.31         5.22 o                         
  -1   6   3        342.42        351.73         5.82 o                         
   0   6   3       1455.83       1478.00        12.53 o                         
   1   6   3        515.55        525.11         7.43 o                         
   2   6   3        131.35        108.99         4.79 o                         
   3   6   3          7.39         10.54         1.14 o                         
   4   6   3       1194.72       1238.92        12.01 o                         
   5   6   3          3.34          4.04         1.46 o                         
   6   6   3         36.23         31.38         3.80 o                         
   7   6   3          0.20         -2.42         2.54 o                         
   8   6   3          0.01         -0.79         3.77 o                         
   9   6   3          2.24          0.34         3.77 o                         
  10   6   3         10.32          4.32         4.82 o                         
  11   6   3          2.09          2.26         4.93 o                         
  12   6   3          0.02         -0.90         7.49 o                         
 -11   7   3         18.43         50.70        25.84 o                         
 -10   7   3          0.07         -0.49        11.59 o                         
  -9   7   3          0.00         -2.81         3.14 o                         
  -8   7   3          0.46          0.49         2.82 o                         
  -7   7   3        899.72        931.51        17.44 o                         
  -6   7   3         18.30         17.24         2.18 o                         
  -5   7   3        428.11        443.46         6.55 o                         
  -4   7   3          1.10         -1.04         1.42 o                         
  -3   7   3        402.62        466.11         7.24 o                         
  -2   7   3       1648.48       1743.55        15.24 o                         
  -1   7   3          3.31          5.40         1.45 o                         
   0   7   3         16.10         20.17         2.11 o                         
   1   7   3       1197.86       1247.52        12.20 o                         
   2   7   3        626.77        617.36         8.80 o                         
   3   7   3       1192.08       1239.01        11.08 o                         
   4   7   3         14.93         10.87         2.06 o                         
   5   7   3          4.25          2.79         1.85 o                         
   6   7   3        195.03        210.59         7.58 o                         
   7   7   3        180.68        173.35        16.06 o                         
   8   7   3          3.48          1.25         3.99 o                         
   9   7   3          9.42          2.93         4.45 o                         
  10   7   3         12.35         11.29         5.27 o                         
  11   7   3          0.03         -0.90         4.91 o                         
  12   7   3          7.98         15.37        11.45 o                         
 -10   8   3         64.68         62.97         6.62 o                         
  -9   8   3         62.03         68.76         6.26 o                         
  -8   8   3         19.10         28.47         4.40 o                         
  -7   8   3       1025.45       1122.59        15.96 o                         
  -6   8   3         57.97         62.63         4.65 o                         
  -5   8   3          5.95          4.22         1.96 o                         
  -4   8   3         77.91         67.35         4.20 o                         
  -3   8   3        368.98        372.84         6.72 o                         
  -2   8   3         24.03         29.72         2.96 o                         
  -1   8   3         63.80         62.52         3.18 o                         
   0   8   3        260.19        298.33         6.28 o                         
   1   8   3        900.63        909.85        10.86 o                         
   2   8   3        679.34        652.35         9.51 o                         
   3   8   3          0.22         -1.23         1.30 o                         
   4   8   3          9.83          8.16         2.35 o                         
   5   8   3          3.03          0.93         2.65 o                         
   6   8   3         50.72         53.42         4.54 o                         
   7   8   3          0.52         -1.78         3.99 o                         
   8   8   3          1.17          4.17         4.71 o                         
   9   8   3          0.14          0.26         4.96 o                         
  10   8   3          0.13         -0.61         4.48 o                         
  11   8   3          7.04          2.93         5.69 o                         
 -12   9   3          1.72         -0.46        12.76 o                         
 -10   9   3          9.17          7.98         5.01 o                         
  -9   9   3         19.25         27.72         6.53 o                         
  -8   9   3          2.34          5.76         3.69 o                         
  -7   9   3          9.54         10.97         3.85 o                         
  -6   9   3         58.81         55.44         5.05 o                         
  -5   9   3         57.86         50.64         4.00 o                         
  -4   9   3         12.12          8.99         2.69 o                         
  -3   9   3          3.08          3.03         2.21 o                         
  -2   9   3         18.23         20.18         2.79 o                         
  -1   9   3         37.81         37.56         2.70 o                         
   0   9   3         15.26         15.38         2.31 o                         
   1   9   3         21.90         21.35         2.60 o                         
   2   9   3        131.70        143.63         5.45 o                         
   3   9   3        395.91        397.65         7.09 o                         
   4   9   3         57.62         50.62         3.33 o                         
   5   9   3         71.05         62.62         4.27 o                         
   6   9   3          1.76          1.30         3.01 o                         
   7   9   3          0.86         -4.01         4.25 o                         
   8   9   3         13.56         11.47         5.27 o                         
   9   9   3         58.10         51.38         7.52 o                         
  10   9   3          0.23         -3.93         4.86 o                         
  11   9   3         29.94         26.12         8.23 o                         
 -11  10   3         66.42         71.46        13.79 o                         
 -10  10   3         75.34         91.40         9.67 o                         
  -9  10   3         23.30         24.50         8.96 o                         
  -8  10   3          7.32          2.88         5.22 o                         
  -7  10   3        128.14        133.15         8.07 o                         
  -6  10   3        312.10        339.83        12.96 o                         
  -5  10   3          0.01         -2.80         2.80 o                         
  -4  10   3          0.58         -1.33         2.27 o                         
  -3  10   3         18.96         16.50         3.02 o                         
  -2  10   3         33.35         34.02         2.16 o                         
  -1  10   3        141.08        130.27         4.86 o                         
   0  10   3         83.78         75.69         4.00 o                         
   1  10   3        164.29        165.39         5.74 o                         
   2  10   3        423.44        445.47         8.26 o                         
   3  10   3          5.80          4.52         2.00 o                         
   4  10   3         26.75         22.66         3.04 o                         
   5  10   3          0.26         -2.51         2.51 o                         
   6  10   3          0.24         -3.12         3.15 o                         
   7  10   3         21.29         18.52         5.57 o                         
   8  10   3         92.89         86.40        10.32 o                         
   9  10   3          0.00         -5.60         5.60 o                         
  10  10   3          2.10         -3.05         6.58 o                         
  11  10   3          0.96         -7.72         7.72 o                         
 -11  11   3         31.01         18.64        30.75 o                         
 -10  11   3         11.60         12.07         5.80 o                         
  -9  11   3         23.97         24.57        17.21 o                         
  -8  11   3          0.49         -0.47         4.12 o                         
  -7  11   3        181.18        183.54        11.81 o                         
  -6  11   3         38.44         43.29         5.71 o                         
  -5  11   3         10.63         10.05         3.55 o                         
  -4  11   3          4.87          2.11         2.88 o                         
  -3  11   3          2.55          2.02         2.46 o                         
  -2  11   3        144.25        158.24         6.27 o                         
  -1  11   3        155.53        159.15         5.52 o                         
   0  11   3          6.52          5.23         2.24 o                         
   1  11   3        579.74        573.95        10.01 o                         
   2  11   3        299.61        325.53         7.40 o                         
   3  11   3        108.25        108.60         5.50 o                         
   4  11   3        106.83        105.23         4.97 o                         
   5  11   3         29.63         25.98         3.38 o                         
   6  11   3          1.26         -1.33         3.38 o                         
   7  11   3          7.83         12.99         6.79 o                         
   8  11   3         82.59         84.21        12.14 o                         
   9  11   3          1.73         -0.37         5.54 o                         
  10  11   3          3.89          0.42         6.40 o                         
 -11  12   3          5.04         -8.23         8.23 o                         
 -10  12   3          2.90          3.77        17.07 o                         
  -9  12   3          1.92          0.08        16.30 o                         
  -8  12   3         43.54         61.68        15.95 o                         
  -7  12   3         28.29         23.11         7.09 o                         
  -6  12   3         75.17         71.08         9.35 o                         
  -5  12   3          0.01         -3.76         3.76 o                         
  -4  12   3          0.00         -2.67         2.91 o                         
  -3  12   3         82.01         69.47         5.01 o                         
  -2  12   3        179.35        189.77         8.02 o                         
  -1  12   3         23.81         21.08         2.99 o                         
   0  12   3          2.83          2.55         2.34 o                         
   1  12   3         76.33         73.05         4.69 o                         
   2  12   3         23.88         26.40         3.20 o                         
   3  12   3         53.56         49.19         3.91 o                         
   4  12   3        118.06        121.39         6.68 o                         
   5  12   3          5.72          2.36         3.55 o                         
   6  12   3          0.08          3.61         4.32 o                         
   7  12   3         16.19          4.61         5.32 o                         
   8  12   3         11.63         10.23         6.61 o                         
   9  12   3          1.54         -3.06         6.49 o                         
  10  12   3          2.41          7.28         7.22 o                         
 -10  13   3          9.54          0.05         8.97 o                         
  -9  13   3          2.17          2.25        18.05 o                         
  -8  13   3          3.15         -0.67         6.19 o                         
  -7  13   3         40.23         43.49        15.14 o                         
  -6  13   3         18.76          8.82         4.79 o                         
  -5  13   3         33.96         30.23         5.63 o                         
  -4  13   3        139.26        140.72         8.13 o                         
  -3  13   3          0.40         -2.24         2.80 o                         
  -2  13   3          0.39         -0.80         3.08 o                         
  -1  13   3        142.56        132.48         6.61 o                         
   0  13   3          0.46         -1.30         2.69 o                         
   1  13   3         44.00         42.61         4.06 o                         
   2  13   3         12.26         13.22         3.05 o                         
   3  13   3         84.22         98.29         6.47 o                         
   4  13   3         33.46         30.54         4.60 o                         
   5  13   3          0.15         -0.79         4.37 o                         
   6  13   3          0.01          0.81         5.84 o                         
   7  13   3         19.54         12.86         7.50 o                         
   8  13   3          5.71         -2.26         5.92 o                         
   9  13   3          2.45          3.75         6.96 o                         
 -10  14   3          1.98         -6.48        14.59 o                         
  -9  14   3         15.27         18.47        26.74 o                         
  -8  14   3          5.46          5.25        17.84 o                         
  -7  14   3          1.73         -4.70         5.18 o                         
  -6  14   3          4.22         -0.12         7.36 o                         
  -5  14   3          0.12        -10.36        10.36 o                         
  -4  14   3         37.91         31.15         6.40 o                         
  -3  14   3         28.67         21.61         4.42 o                         
  -2  14   3        113.31        110.21         7.87 o                         
  -1  14   3          1.10         -2.67         3.78 o                         
   0  14   3         24.02         23.46         4.26 o                         
   1  14   3         16.88         11.40         3.53 o                         
   2  14   3         16.28         16.82         3.67 o                         
   3  14   3         35.35         42.13         5.88 o                         
   4  14   3          6.79          1.17         4.98 o                         
   5  14   3         41.02         51.23         9.09 o                         
   6  14   3         17.91         14.09         5.84 o                         
   7  14   3         15.56         25.03        11.66 o                         
  -9  15   3          0.02         -0.29        27.62 o                         
  -8  15   3         27.54         23.38        29.81 o                         
  -7  15   3         32.24         31.70        16.12 o                         
  -6  15   3          2.23          2.36         5.52 o                         
  -5  15   3         17.31         11.20         5.62 o                         
  -4  15   3         16.49          7.16         4.95 o                         
  -3  15   3        186.03        213.26        12.82 o                         
  -2  15   3        234.82        253.65         9.41 o                         
  -1  15   3        148.35        150.52         9.39 o                         
   0  15   3         30.76         31.48         5.16 o                         
   1  15   3          4.91         -1.70         3.28 o                         
   2  15   3        143.68        157.51         8.27 o                         
   3  15   3         66.63         39.18         7.10 o                         
   4  15   3          0.40         -3.37         5.72 o                         
   5  15   3          0.11          1.03         4.75 o                         
   6  15   3          6.51         13.41        16.03 o                         
  -8  16   3          4.50          7.39        19.64 o                         
  -7  16   3          4.88         -1.67         6.78 o                         
  -6  16   3          1.72         -4.62         5.96 o                         
  -5  16   3         11.97         11.05        10.46 o                         
  -4  16   3          0.04         -7.70         7.70 o                         
  -3  16   3         10.30         12.60         5.94 o                         
  -2  16   3         25.10         19.59         6.56 o                         
  -1  16   3          0.23         -5.11         5.11 o                         
   0  16   3         17.06         13.28         4.95 o                         
   1  16   3         12.13          6.77         5.52 o                         
   2  16   3          5.11         -1.49         4.41 o                         
   3  16   3          0.80         -3.74         4.51 o                         
   4  16   3         21.14         25.42         8.63 o                         
   5  16   3          0.10          4.06         6.63 o                         
   6  16   3         18.31         22.18         9.97 o                         
  -8  17   3          3.42          6.39        22.63 o                         
  -7  17   3         27.56         28.78         9.65 o                         
  -6  17   3          6.90         -2.13         6.55 o                         
  -5  17   3          5.80          3.39         7.77 o                         
  -4  17   3          0.25         -5.07         5.07 o                         
  -3  17   3         47.59         45.75         8.16 o                         
  -2  17   3          8.08          3.45         4.55 o                         
  -1  17   3         50.21         45.20         6.02 o                         
   0  17   3          6.93          4.41         4.08 o                         
   1  17   3         42.75         37.93         7.66 o                         
   2  17   3          4.85         -6.79         6.84 o                         
   3  17   3          4.90         -0.28         5.11 o                         
   4  17   3          0.98         -1.29         5.75 o                         
   5  17   3          6.00          0.23         6.64 o                         
   6  17   3         22.65         30.46        10.08 o                         
   7  17   3          3.01          2.29        14.72 o                         
  -7  18   3          7.03         -9.49        91.58 o                         
  -6  18   3          3.47        -11.43        15.18 o                         
  -5  18   3         15.87         -6.57        12.17 o                         
  -4  18   3         12.58          1.44        18.87 o                         
  -3  18   3          0.77         -5.98         8.83 o                         
  -2  18   3          0.17         -4.47         4.47 o                         
  -1  18   3         16.07          9.75         4.94 o                         
   0  18   3         14.36          8.87         5.72 o                         
   1  18   3          9.19          2.24         5.31 o                         
   2  18   3         37.26         42.36         7.53 o                         
   3  18   3          0.25         -4.58         5.33 o                         
   4  18   3          0.26         -5.36         5.36 o                         
   5  18   3          0.48         -7.69         9.21 o                         
  -5  19   3          2.67          4.80         7.85 o                         
  -4  19   3         38.95         29.58         9.16 o                         
  -3  19   3         17.10         16.70         7.95 o                         
  -2  19   3          1.55         -5.89         5.89 o                         
  -1  19   3          6.96         -2.44         5.72 o                         
   0  19   3          0.38         -5.28         5.28 o                         
   1  19   3          0.55         -5.15         6.16 o                         
   2  19   3         45.62         46.34        15.10 o                         
   3  19   3         17.16         19.94         6.81 o                         
   4  19   3         14.02         19.86         7.96 o                         
  -4  20   3         23.23          4.58        15.37 o                         
  -3  20   3          1.93         -6.75         8.46 o                         
  -2  20   3          0.55         -0.64         6.92 o                         
  -1  20   3          1.58         -5.95         5.95 o                         
   0  20   3         11.82          8.68         6.16 o                         
   1  20   3          2.05         -5.08         8.59 o                         
   2  20   3         13.37         12.14         6.62 o                         
   3  20   3          1.73         -5.95         6.94 o                         
 -12   0   4          0.28          4.50        18.81 o                         
 -10   0   4         25.75         22.95         5.84 o                         
  -8   0   4         29.92         19.86         6.15 o                         
  -6   0   4         95.63         81.47        25.19 o                         
  -4   0   4      10857.73      12020.22        64.92 o                         
  -2   0   4          9.74         11.25         3.02 o                         
   0   0   4       4771.37       4652.98        32.13 o                         
   2   0   4        427.70        434.25         6.74 o                         
   4   0   4         10.86          7.01         1.43 o                         
   6   0   4        346.61        407.62         7.22 o                         
   8   0   4          0.95         -1.22         4.00 o                         
  10   0   4          2.25         17.91        11.93 o                         
  12   0   4         12.50          7.40         8.32 o                         
 -13   1   4         36.13         51.13        11.74 o                         
 -12   1   4          0.02          2.49         6.19 o                         
 -11   1   4          3.37          3.53         3.52 o                         
 -10   1   4         43.10         32.76         5.03 o                         
  -9   1   4         41.66         26.88         5.28 o                         
  -8   1   4        141.06        114.29         9.26 o                         
  -7   1   4         35.83         33.00         8.24 o                         
  -6   1   4       1045.97       1039.40        34.30 o                         
  -5   1   4        200.42        226.46         2.99 o                         
  -4   1   4         85.85         78.76         2.38 o                         
  -3   1   4       2945.41       2947.28        14.37 o                         
  -2   1   4        256.58        256.49         3.28 o                         
  -1   1   4        547.81        560.99         5.28 o                         
   0   1   4         22.37         22.46         1.58 o                         
   1   1   4        766.03        694.19         6.77 o                         
   2   1   4         81.95         83.42         3.64 o                         
   3   1   4        694.70        668.18         6.32 o                         
   4   1   4        144.55        151.20         3.94 o                         
   5   1   4        223.29        236.41         5.36 o                         
   6   1   4        180.09        204.45         7.30 o                         
   7   1   4        153.40        175.52         6.66 o                         
   8   1   4         50.51         43.35         5.58 o                         
   9   1   4         20.20         21.40         5.61 o                         
  10   1   4          1.33          5.70         4.63 o                         
  11   1   4          2.78         12.88         5.65 o                         
  12   1   4         19.24         36.65         8.75 o                         
 -12   2   4          5.20         12.91         6.17 o                         
 -11   2   4          5.10         -0.57         4.85 o                         
 -10   2   4          0.50         -1.04         3.04 o                         
  -9   2   4         25.86         19.24         4.35 o                         
  -8   2   4         37.34         32.39         5.60 o                         
  -7   2   4        165.70        174.60        10.13 o                         
  -6   2   4         91.54        101.58         2.71 o                         
  -5   2   4         95.73         87.18         2.58 o                         
  -4   2   4          2.51          0.81         0.66 o                         
  -3   2   4        255.79        264.17         3.75 o                         
  -2   2   4        126.53        127.19         2.73 o                         
  -1   2   4       1832.60       1785.31         9.56 o                         
   0   2   4        419.54        412.74         5.32 o                         
   1   2   4        452.33        461.06         6.14 o                         
   2   2   4        159.37        156.03         3.64 o                         
   3   2   4        365.35        378.10         4.50 o                         
   4   2   4          0.09         -1.15         1.17 o                         
   5   2   4         53.44         53.36         3.77 o                         
   6   2   4         11.94          7.88         2.18 o                         
   7   2   4          0.14          1.04         2.26 o                         
   8   2   4          1.15         -0.07         3.76 o                         
   9   2   4         44.38         36.18         5.90 o                         
  10   2   4          0.22          5.20         5.39 o                         
  11   2   4          5.43         13.54         6.19 o                         
  12   2   4          9.08         19.05         6.71 o                         
 -11   3   4         50.14         47.76        20.93 o                         
 -10   3   4         38.60         38.97         7.79 o                         
  -9   3   4         23.68         18.24         4.87 o                         
  -8   3   4        269.43        242.38        11.66 o                         
  -7   3   4          5.57          5.97         1.15 o                         
  -6   3   4        145.98        162.98         3.21 o                         
  -5   3   4        144.45        152.00         3.13 o                         
  -4   3   4        525.93        499.44         8.12 o                         
  -3   3   4        101.66         99.47         2.79 o                         
  -2   3   4        132.59        140.75         3.12 o                         
  -1   3   4        471.41        453.41         4.57 o                         
   0   3   4         16.29         14.24         1.61 o                         
   1   3   4        818.88        810.50         8.99 o                         
   2   3   4          2.03          4.35         1.54 o                         
   3   3   4          3.81          4.33         0.90 o                         
   4   3   4         19.54         13.87         1.81 o                         
   5   3   4        332.66        359.64         5.87 o                         
   6   3   4          1.15          1.15         1.66 o                         
   7   3   4          2.88         -0.35         2.48 o                         
   8   3   4         22.96         19.51         4.80 o                         
   9   3   4         49.17         49.85         6.41 o                         
  10   3   4         73.68         76.53         8.96 o                         
  11   3   4          1.13          9.71         6.26 o                         
  12   3   4          2.90         13.21         6.69 o                         
 -10   4   4         26.07         19.14        10.14 o                         
  -9   4   4         34.98         28.04         3.58 o                         
  -8   4   4         14.46         10.66         2.01 o                         
  -7   4   4         19.95         23.67         1.98 o                         
  -6   4   4        263.89        265.60         4.23 o                         
  -5   4   4        158.15        157.49         3.59 o                         
  -4   4   4        119.05        125.93         3.30 o                         
  -3   4   4          4.52          1.32         1.31 o                         
  -2   4   4        107.84        106.48         2.98 o                         
  -1   4   4       1327.10       1234.10         9.05 o                         
   0   4   4        352.13        389.68         5.67 o                         
   1   4   4        711.18        749.71         9.50 o                         
   2   4   4       1674.16       1666.18        12.34 o                         
   3   4   4         28.89         21.87         1.76 o                         
   4   4   4         24.60         18.98         2.07 o                         
   5   4   4        273.37        303.45         5.76 o                         
   6   4   4          9.53          4.90         2.59 o                         
   7   4   4         61.90         62.66         4.68 o                         
   8   4   4         54.65         53.19         6.44 o                         
   9   4   4         45.17         34.22         5.97 o                         
  10   4   4          0.14         -0.46         4.67 o                         
  11   4   4          0.42          7.43         6.25 o                         
  12   4   4          4.64          1.66         7.85 o                         
 -13   5   4          1.58          5.04         8.92 o                         
 -11   5   4         30.95         41.54        23.22 o                         
 -10   5   4         40.78         40.72        13.41 o                         
  -9   5   4        111.73        112.52        10.90 o                         
  -8   5   4        155.21        162.84         5.88 o                         
  -7   5   4        147.42        158.71         7.40 o                         
  -6   5   4         43.39         44.91         2.57 o                         
  -5   5   4        391.05        418.07         5.81 o                         
  -4   5   4         37.08         39.87         2.18 o                         
  -3   5   4         71.84         77.32         2.72 o                         
  -2   5   4         92.42         88.06         2.86 o                         
  -1   5   4        155.26        166.75         4.20 o                         
   0   5   4       1720.28       1767.45        13.75 o                         
   1   5   4        629.86        618.98         8.94 o                         
   2   5   4        695.70        642.62         8.72 o                         
   3   5   4         14.18         12.34         1.71 o                         
   4   5   4          5.89          4.49         1.10 o                         
   5   5   4        131.27        115.37         6.05 o                         
   6   5   4          4.53          1.38         2.40 o                         
   7   5   4         52.78         48.67         5.76 o                         
   8   5   4         88.38         84.88         9.39 o                         
   9   5   4         27.67         25.84         5.68 o                         
  10   5   4         22.25         14.60         5.59 o                         
  11   5   4          1.74          0.83         5.98 o                         
  12   5   4          0.15          4.35         6.77 o                         
 -10   6   4         19.06         19.58        15.86 o                         
  -9   6   4          0.89          0.36         4.66 o                         
  -8   6   4         57.55         58.35         4.39 o                         
  -7   6   4        649.04        710.19        11.72 o                         
  -6   6   4        828.50        829.48         8.57 o                         
  -5   6   4        223.06        222.30         4.51 o                         
  -4   6   4          0.01         -0.70         1.02 o                         
  -3   6   4          0.10         -1.43         1.43 o                         
  -2   6   4        182.38        189.47         5.21 o                         
  -1   6   4       3971.63       4233.56        25.10 o                         
   0   6   4        403.45        433.84         7.13 o                         
   1   6   4        202.28        227.33         5.98 o                         
   2   6   4       2589.72       2755.54        18.30 o                         
   3   6   4       1454.19       1508.81        12.41 o                         
   4   6   4        470.30        491.73         7.74 o                         
   5   6   4         15.56         16.49         3.02 o                         
   6   6   4        164.03        177.71        13.25 o                         
   7   6   4          0.27         -3.20         3.20 o                         
   8   6   4         68.82         79.47         8.70 o                         
   9   6   4         17.52         10.41         4.93 o                         
  10   6   4         12.66          8.91         5.70 o                         
  11   6   4          0.77          3.33         6.56 o                         
 -10   7   4          0.64          9.07        13.05 o                         
  -9   7   4         37.38         40.64         6.81 o                         
  -8   7   4          0.30         -2.50         2.91 o                         
  -7   7   4         75.38         73.28         5.39 o                         
  -6   7   4        397.82        408.73         8.29 o                         
  -5   7   4        101.39        100.78         3.69 o                         
  -4   7   4         95.61         94.24         3.66 o                         
  -3   7   4         20.87         22.87         2.74 o                         
  -2   7   4        258.03        270.12         6.34 o                         
  -1   7   4        102.91         88.53         3.76 o                         
   0   7   4          8.97          6.77         1.76 o                         
   1   7   4        429.99        440.74         7.79 o                         
   2   7   4        551.13        561.48         8.82 o                         
   3   7   4       1105.44       1102.52        10.75 o                         
   4   7   4         38.32         33.26         2.88 o                         
   5   7   4          1.64         -0.09         2.33 o                         
   6   7   4          0.10         -1.19         2.65 o                         
   7   7   4         72.83         72.53         6.95 o                         
   8   7   4         36.86         24.19         5.77 o                         
   9   7   4          0.52          0.73         4.46 o                         
  10   7   4          0.38         -3.15         5.31 o                         
  11   7   4         47.48         54.09         8.39 o                         
 -11   8   4          3.97         12.47         9.51 o                         
 -10   8   4          4.44         16.33        36.07 o                         
  -9   8   4          0.70          1.28         5.63 o                         
  -8   8   4        330.66        335.82        14.43 o                         
  -7   8   4          2.80          4.13         3.48 o                         
  -6   8   4          8.17          6.77         3.24 o                         
  -5   8   4          2.81         -0.39         2.13 o                         
  -4   8   4         18.47         16.31         3.10 o                         
  -3   8   4        104.65        100.09         5.63 o                         
  -2   8   4          0.27         -0.34         1.97 o                         
  -1   8   4         17.81         17.57         2.10 o                         
   0   8   4         97.01        110.31         4.70 o                         
   1   8   4         23.94         25.21         2.60 o                         
   2   8   4        905.18        954.44        12.04 o                         
   3   8   4        340.43        353.93         6.44 o                         
   4   8   4         78.18         66.51         4.59 o                         
   5   8   4          1.05         -1.04         2.45 o                         
   6   8   4        255.32        272.53         9.04 o                         
   7   8   4          9.86         11.15         4.48 o                         
   8   8   4         11.62          5.85         5.43 o                         
   9   8   4          4.63          4.24         5.38 o                         
  10   8   4          2.57          6.39         5.43 o                         
  11   8   4          0.68          0.85         6.02 o                         
 -12   9   4          6.03         -3.74        11.69 o                         
 -10   9   4          0.36          5.14        19.66 o                         
  -9   9   4          1.13          4.13         4.03 o                         
  -8   9   4          6.12          9.29         5.07 o                         
  -7   9   4        206.36        219.35        10.87 o                         
  -6   9   4        258.55        271.59         9.31 o                         
  -5   9   4          1.49         -0.10         2.64 o                         
  -4   9   4         74.00         69.31         4.86 o                         
  -3   9   4         20.68         21.17         3.16 o                         
  -2   9   4        307.60        338.11         7.93 o                         
  -1   9   4        133.11        132.70         5.00 o                         
   0   9   4         84.48         87.38         4.29 o                         
   1   9   4         30.68         30.03         2.90 o                         
   2   9   4          9.08         12.07         2.41 o                         
   3   9   4         33.66         33.08         2.68 o                         
   4   9   4        321.01        328.15         7.76 o                         
   5   9   4        125.67        120.43         6.40 o                         
   6   9   4         59.89         62.70         6.55 o                         
   7   9   4          0.03         -2.48         4.54 o                         
   8   9   4         81.53         72.13        13.02 o                         
   9   9   4          0.02         -3.13         5.50 o                         
  10   9   4          4.22         -0.42         5.92 o                         
  11   9   4          3.17         -0.43         7.44 o                         
 -10  10   4          0.32          3.83        20.98 o                         
  -9  10   4         38.06         44.02        12.65 o                         
  -8  10   4        134.33        119.67        12.91 o                         
  -7  10   4          7.24          6.51         3.86 o                         
  -6  10   4        103.60        119.03         9.50 o                         
  -5  10   4        111.60        119.25         6.32 o                         
  -4  10   4         32.15         32.72         3.92 o                         
  -3  10   4         14.22         13.96         2.82 o                         
  -2  10   4         56.44         50.56         4.16 o                         
  -1  10   4        185.61        187.40         5.50 o                         
   0  10   4        114.43        121.88         5.24 o                         
   1  10   4          4.48          3.18         2.12 o                         
   2  10   4         49.63         46.42         3.77 o                         
   3  10   4         93.83         91.65         4.39 o                         
   4  10   4         56.13         55.20         4.85 o                         
   5  10   4          0.25         -1.28         2.96 o                         
   6  10   4        143.58        140.16         9.74 o                         
   7  10   4          8.01          9.65         5.42 o                         
   8  10   4         26.51         36.70         7.43 o                         
   9  10   4         41.65         45.81         9.78 o                         
  10  10   4          0.71         -6.28         6.28 o                         
 -11  11   4         12.07         20.61        21.59 o                         
 -10  11   4          0.83          0.69        16.06 o                         
  -9  11   4          5.18          4.34        11.95 o                         
  -8  11   4          0.47          2.74         7.19 o                         
  -7  11   4        324.33        359.49        18.90 o                         
  -6  11   4          3.78          5.88         4.25 o                         
  -5  11   4        131.36        140.40         9.36 o                         
  -4  11   4         77.93         80.38         5.70 o                         
  -3  11   4         64.62         53.38         4.49 o                         
  -2  11   4        190.84        195.31         7.36 o                         
  -1  11   4        292.97        303.80         7.30 o                         
   0  11   4          0.85         -1.89         1.99 o                         
   1  11   4         73.51         63.62         4.27 o                         
   2  11   4         34.10         37.13         3.71 o                         
   3  11   4        719.11        765.18        12.27 o                         
   4  11   4        171.48        167.82         8.06 o                         
   5  11   4         25.62         22.83         4.43 o                         
   6  11   4         12.88          5.28         3.62 o                         
   7  11   4          0.52         -5.31         5.31 o                         
   8  11   4          6.54         -5.39         5.39 o                         
   9  11   4          0.36         -5.88         5.88 o                         
  10  11   4          4.81         -2.07         7.18 o                         
 -10  12   4          3.01          3.17        20.17 o                         
  -9  12   4          9.97         10.57        16.44 o                         
  -8  12   4         10.53          9.44         5.56 o                         
  -7  12   4         30.66         33.77         6.54 o                         
  -6  12   4        110.64        139.85        10.79 o                         
  -5  12   4          0.01         -1.57         4.49 o                         
  -4  12   4          2.82          2.66         3.45 o                         
  -3  12   4         81.95         80.26         5.44 o                         
  -2  12   4          8.13          4.94         3.06 o                         
  -1  12   4        134.94        133.60         6.39 o                         
   0  12   4          1.32         -2.38         2.38 o                         
   1  12   4          6.12          3.54         2.51 o                         
   2  12   4       1257.86       1347.33        16.94 o                         
   3  12   4        588.83        670.63        13.55 o                         
   4  12   4         56.61         58.27         5.71 o                         
   5  12   4          0.71         -2.92         2.92 o                         
   6  12   4          1.22          0.61         4.15 o                         
   7  12   4          7.42         -5.47         5.67 o                         
   8  12   4          0.12         -3.33         5.67 o                         
   9  12   4          5.15          2.39         6.77 o                         
  10  12   4          0.05         -0.59         8.70 o                         
 -10  13   4          9.15         12.83        23.74 o                         
  -9  13   4          0.47          6.14        22.64 o                         
  -8  13   4         37.56         35.78        11.39 o                         
  -7  13   4         28.02         23.29         8.49 o                         
  -6  13   4         59.07         68.97         7.19 o                         
  -5  13   4         52.78         42.54         6.89 o                         
  -4  13   4          0.28         -4.98         4.98 o                         
  -3  13   4          2.16         -1.42         3.04 o                         
  -2  13   4         86.49         73.68         5.55 o                         
  -1  13   4        276.35        292.19        11.56 o                         
   0  13   4         27.10         25.39         4.23 o                         
   1  13   4          5.34          3.55         2.79 o                         
   2  13   4         29.21         29.79         4.41 o                         
   3  13   4         26.99         31.10         4.71 o                         
   4  13   4         49.20         40.93         6.20 o                         
   5  13   4          0.19         -2.16         3.88 o                         
   6  13   4         11.95          3.55         6.41 o                         
   7  13   4          1.51         -3.58         6.57 o                         
   8  13   4         41.47         40.30         9.29 o                         
   9  13   4          0.08         -0.91         7.06 o                         
 -10  14   4          0.28         -7.58         8.44 o                         
  -9  14   4          0.21         -0.24        19.48 o                         
  -8  14   4         47.17         46.90         9.95 o                         
  -7  14   4          6.20          2.37        10.40 o                         
  -6  14   4         34.62         24.52         6.61 o                         
  -5  14   4         52.40         55.39         7.88 o                         
  -4  14   4          5.79          1.65         4.88 o                         
  -3  14   4          1.21         -1.97         3.21 o                         
  -2  14   4          1.29         -3.04         4.62 o                         
  -1  14   4        303.60        320.73        13.31 o                         
   0  14   4         59.86         65.65         5.55 o                         
   1  14   4          2.15         -0.87         6.44 o                         
   2  14   4          0.22         -2.28         3.89 o                         
   3  14   4         23.32         31.03         5.16 o                         
   4  14   4         15.63         11.65         5.69 o                         
   5  14   4          6.90          4.24         5.94 o                         
   6  14   4          2.40         17.66        16.50 o                         
  -9  15   4          0.00         -9.38         9.38 o                         
  -8  15   4         12.52         12.81        25.55 o                         
  -7  15   4          0.83         -5.45         5.45 o                         
  -6  15   4          0.68         -5.89         5.89 o                         
  -5  15   4          2.70         -2.10        12.41 o                         
  -4  15   4         38.81         37.03         5.98 o                         
  -3  15   4          4.92         -4.05         5.04 o                         
  -2  15   4          1.63         -3.56         3.80 o                         
  -1  15   4         58.03         47.33         5.59 o                         
   0  15   4         14.32          7.46         6.84 o                         
   1  15   4         69.24         69.21         6.22 o                         
   2  15   4         19.25         19.05         6.50 o                         
   3  15   4          0.27         -5.60         5.60 o                         
   4  15   4         15.89         11.77         4.56 o                         
   5  15   4          3.26         29.89        30.58 o                         
   8  15   4         17.15         55.60        22.24 o                         
  -8  16   4          5.56         11.11        11.76 o                         
  -7  16   4          0.08         -1.64         9.35 o                         
  -6  16   4         24.70         41.59         8.69 o                         
  -5  16   4          9.76          8.40        11.16 o                         
  -4  16   4          0.68         -6.51         6.51 o                         
  -3  16   4          2.04          1.50         4.62 o                         
  -2  16   4         36.18         25.30         6.59 o                         
  -1  16   4         55.29         54.46         6.35 o                         
   0  16   4          6.66         -0.76         8.19 o                         
   1  16   4         44.74         42.33         6.54 o                         
   2  16   4         11.87         13.09         5.27 o                         
   3  16   4         50.66         44.42         7.29 o                         
   4  16   4          5.20          8.22         4.96 o                         
   5  16   4          2.67          9.85         6.86 o                         
   6  16   4         16.28         17.24         9.91 o                         
   7  16   4         11.47          7.87         8.56 o                         
  -7  17   4          8.91          1.22         7.35 o                         
  -6  17   4         19.88         14.71         8.93 o                         
  -5  17   4          5.43          6.11         6.22 o                         
  -4  17   4         14.79         17.53         7.51 o                         
  -3  17   4          4.64         -1.24         4.68 o                         
  -2  17   4          0.16         -4.07         4.07 o                         
  -1  17   4         11.20         13.08         5.19 o                         
   0  17   4          1.07         -2.69         3.87 o                         
   1  17   4         31.11         29.05        10.15 o                         
   2  17   4          3.59         -4.45         4.45 o                         
   3  17   4          0.00         -4.99         4.99 o                         
   4  17   4         25.43         30.12         9.70 o                         
   5  17   4          1.28          4.98         7.40 o                         
   6  17   4          7.94          6.50         7.51 o                         
  -6  18   4          8.28          5.60         7.62 o                         
  -5  18   4          2.27         -5.30         7.51 o                         
  -4  18   4         36.59         22.97        11.79 o                         
  -3  18   4          0.45         -3.72        10.53 o                         
  -2  18   4          0.51         -6.56         6.56 o                         
  -1  18   4          2.27         -4.48         4.48 o                         
   0  18   4          0.81         -5.30         5.30 o                         
   1  18   4         30.75         23.38        13.65 o                         
   2  18   4          0.02         -5.47         5.47 o                         
   3  18   4          0.92         -5.49         5.49 o                         
   4  18   4          4.76         -1.03         6.95 o                         
   5  18   4          2.37          0.51         8.13 o                         
  -5  19   4          5.25         -4.51         9.47 o                         
  -4  19   4         17.57         26.90         9.16 o                         
  -3  19   4         73.38         97.10        12.61 o                         
  -2  19   4         14.05         14.96         7.41 o                         
  -1  19   4          8.95         -2.95         5.55 o                         
   0  19   4          8.15          1.30         5.71 o                         
   1  19   4          0.07         -4.49         8.31 o                         
   2  19   4          2.69          3.50         6.90 o                         
   3  19   4          1.14         -1.97         6.26 o                         
   4  19   4          1.45         -3.03         6.86 o                         
  -3  20   4          2.13        -15.98        15.98 o                         
  -2  20   4          0.15         -2.73         7.90 o                         
  -1  20   4          3.07         -5.84         5.84 o                         
   0  20   4         34.55         48.05         9.22 o                         
   1  20   4         13.32         14.14         7.76 o                         
   2  20   4          1.07         -7.69         7.69 o                         
 -11   0   5          7.23         27.15        17.99 o                         
  -9   0   5          2.21          2.78         6.20 o                         
  -7   0   5        113.26        103.98        18.49 o                         
  -5   0   5         59.90         70.14         2.58 o                         
  -3   0   5          1.07         -1.52         1.52 o                         
  -1   0   5        605.44        605.99        11.35 o                         
   1   0   5       4075.68       4021.87        32.13 o                         
   3   0   5        974.98        924.76        12.95 o                         
   5   0   5         24.35         27.00         4.47 o                         
   7   0   5        300.12        356.85        12.97 o                         
   9   0   5         97.75         98.63        20.16 o                         
  11   0   5         10.63          7.16         8.87 o                         
 -11   1   5          5.91          7.30         3.54 o                         
 -10   1   5         14.13         15.12         7.54 o                         
  -9   1   5         18.37          5.45         5.62 o                         
  -8   1   5        112.48        109.81        12.54 o                         
  -7   1   5        125.69        117.93        11.31 o                         
  -6   1   5         22.06         25.08         1.31 o                         
  -5   1   5        142.48        154.09         2.51 o                         
  -4   1   5       1682.88       1763.04        16.80 o                         
  -3   1   5       1178.91       1095.48         8.37 o                         
  -2   1   5        135.06        153.15         3.09 o                         
  -1   1   5        275.99        282.20         4.15 o                         
   0   1   5       4465.13       4360.40        50.50 o                         
   1   1   5        814.38        765.57         8.44 o                         
   2   1   5        346.98        374.41         6.04 o                         
   3   1   5         84.29         96.87         4.33 o                         
   4   1   5        234.40        234.63         4.38 o                         
   5   1   5         47.85         44.73         3.42 o                         
   6   1   5        125.66        111.35         8.41 o                         
   7   1   5         56.80         62.34         4.69 o                         
   8   1   5          1.33         -0.22         3.52 o                         
   9   1   5         85.80        108.47         9.40 o                         
  10   1   5         32.48         46.94         8.09 o                         
  11   1   5         15.68         22.55         6.44 o                         
  12   1   5          0.13         -3.94         8.78 o                         
 -11   2   5          1.12          4.18         3.76 o                         
 -10   2   5          5.14          1.64         7.25 o                         
  -9   2   5          7.86          6.58         4.45 o                         
  -8   2   5        166.09        140.91        19.46 o                         
  -7   2   5        209.08        205.64        13.45 o                         
  -6   2   5          2.36          2.44         1.39 o                         
  -5   2   5        116.89        121.68         2.82 o                         
  -4   2   5        191.61        167.06         3.55 o                         
  -3   2   5        278.34        272.31         4.17 o                         
  -2   2   5         15.76         14.37         1.59 o                         
  -1   2   5       1641.04       1699.56        11.11 o                         
   0   2   5        557.45        589.22         6.26 o                         
   1   2   5       1817.19       1826.76        15.10 o                         
   2   2   5       1133.24       1139.50        10.85 o                         
   3   2   5         25.08         22.85         2.08 o                         
   4   2   5         69.22         74.27         4.51 o                         
   5   2   5          3.14          2.82         1.98 o                         
   6   2   5          0.01         -0.78         2.20 o                         
   7   2   5         58.62         53.32         4.85 o                         
   8   2   5          9.74          5.84         4.28 o                         
   9   2   5          7.27         19.07         6.16 o                         
  10   2   5         25.13         33.72         6.70 o                         
  11   2   5         54.22         54.26         9.64 o                         
  12   2   5          0.33         -1.31        12.76 o                         
 -11   3   5          4.39          6.63         4.45 o                         
 -10   3   5         44.14         41.92         9.96 o                         
  -9   3   5          8.52          1.51         5.87 o                         
  -8   3   5        129.75        108.55        13.15 o                         
  -7   3   5         40.36         34.21         2.53 o                         
  -6   3   5         12.81         11.94         1.51 o                         
  -5   3   5        108.26         94.13         3.54 o                         
  -4   3   5        861.09        919.17         7.92 o                         
  -3   3   5        877.25        858.67         7.31 o                         
  -2   3   5         19.76         17.35         1.65 o                         
  -1   3   5          4.44          4.06         1.28 o                         
   0   3   5        310.15        305.05         5.58 o                         
   1   3   5       2810.68       2869.92        19.96 o                         
   2   3   5        857.80        939.37        11.44 o                         
   3   3   5         83.40         85.51         3.16 o                         
   4   3   5          0.72         -1.48         1.52 o                         
   5   3   5         88.14         85.70         4.21 o                         
   6   3   5         19.23         19.12         2.68 o                         
   7   3   5         24.66         25.94         4.32 o                         
   8   3   5         37.38         25.40         5.26 o                         
   9   3   5         34.51         33.61         7.75 o                         
  10   3   5          7.48         12.74         6.12 o                         
  11   3   5         23.22         44.01         7.73 o                         
 -11   4   5         10.62          8.60         6.07 o                         
 -10   4   5          5.28          8.92         7.61 o                         
  -9   4   5         18.61         17.39         5.29 o                         
  -8   4   5        194.09        172.80         7.99 o                         
  -7   4   5        152.51        155.44         4.89 o                         
  -6   4   5          9.33         13.39         1.68 o                         
  -5   4   5        106.56        105.66         3.11 o                         
  -4   4   5        826.44        820.20         7.68 o                         
  -3   4   5         88.67         76.38         2.95 o                         
  -2   4   5         43.61         38.35         2.10 o                         
  -1   4   5        143.23        148.23         3.48 o                         
   0   4   5        290.23        291.41         6.02 o                         
   1   4   5        714.64        720.89         9.94 o                         
   2   4   5        219.02        239.28         6.27 o                         
   3   4   5         31.95         30.16         2.19 o                         
   4   4   5          2.58          2.25         1.83 o                         
   5   4   5        664.43        715.97         9.10 o                         
   6   4   5        125.75        129.38         7.44 o                         
   7   4   5         45.10         41.46         4.86 o                         
   8   4   5         14.59         13.43         4.89 o                         
   9   4   5          1.87         -2.80         4.46 o                         
  10   4   5         58.32         70.43         9.56 o                         
  11   4   5          0.00         -4.55         5.38 o                         
 -10   5   5          8.05         16.34        16.95 o                         
  -9   5   5          1.33          0.97         3.00 o                         
  -8   5   5         93.25         85.90         8.75 o                         
  -7   5   5         75.79         69.83         4.43 o                         
  -6   5   5        387.98        391.38         6.66 o                         
  -5   5   5        369.50        383.38         5.73 o                         
  -4   5   5         17.40         19.17         2.00 o                         
  -3   5   5         28.40         27.65         2.22 o                         
  -2   5   5          0.39          0.08         1.36 o                         
  -1   5   5        224.09        247.57         5.47 o                         
   0   5   5         44.57         42.09         2.31 o                         
   1   5   5        972.53       1046.01        12.53 o                         
   2   5   5        188.68        191.72         5.97 o                         
   3   5   5        182.83        188.07         4.68 o                         
   4   5   5        215.46        219.91         3.53 o                         
   5   5   5          2.01          0.90         2.33 o                         
   6   5   5          0.01         -1.59         2.49 o                         
   7   5   5        207.74        204.22        19.64 o                         
   8   5   5          0.04         -3.64         4.13 o                         
   9   5   5         27.14         21.75         5.82 o                         
  10   5   5          1.11         -4.09         5.01 o                         
  11   5   5          0.01          0.60         6.36 o                         
 -11   6   5          4.52         12.16        10.16 o                         
 -10   6   5          0.25          6.34        14.48 o                         
  -9   6   5          1.46          2.21         4.01 o                         
  -8   6   5        289.76        324.62        12.42 o                         
  -7   6   5         67.09         64.29         5.04 o                         
  -6   6   5         52.97         46.63         3.68 o                         
  -5   6   5        138.17        141.64         3.81 o                         
  -4   6   5         70.90         77.19         3.01 o                         
  -3   6   5         54.81         62.60         3.90 o                         
  -2   6   5        891.27        910.23        10.64 o                         
  -1   6   5        571.27        580.01         8.13 o                         
   0   6   5        200.92        230.93         5.87 o                         
   1   6   5         41.46         48.49         3.61 o                         
   2   6   5         75.35         59.59         4.01 o                         
   3   6   5        407.01        423.81         6.90 o                         
   4   6   5          6.42          8.96         1.79 o                         
   5   6   5         37.34         36.39         3.94 o                         
   6   6   5          0.09         -2.49         2.49 o                         
   7   6   5          0.69         -0.45         3.46 o                         
   8   6   5          0.14         -2.53         4.58 o                         
   9   6   5          1.57          0.11         4.50 o                         
  10   6   5          1.21         -5.04         5.04 o                         
  11   6   5         16.62         13.86         7.93 o                         
 -10   7   5          0.92          4.82        16.71 o                         
  -9   7   5         30.55         25.41         4.36 o                         
  -8   7   5         42.19         38.03         4.47 o                         
  -7   7   5          4.33          6.77         3.31 o                         
  -6   7   5        469.20        473.00        10.33 o                         
  -5   7   5        202.48        203.62         4.49 o                         
  -4   7   5         95.06        115.00         6.07 o                         
  -3   7   5         66.21         70.41         4.34 o                         
  -2   7   5         10.50          9.84         2.32 o                         
  -1   7   5        106.99        109.36         4.43 o                         
   0   7   5        268.44        290.87         6.72 o                         
   1   7   5          8.42          6.92         2.52 o                         
   2   7   5        670.56        711.01        11.49 o                         
   3   7   5         14.56          9.45         2.33 o                         
   4   7   5        736.95        801.72        10.78 o                         
   5   7   5         19.49         22.68         3.75 o                         
   6   7   5         39.98         36.54         4.42 o                         
   7   7   5         43.40         44.03         5.03 o                         
   8   7   5          1.72          0.92         4.89 o                         
   9   7   5          5.05         -0.08         5.48 o                         
  10   7   5         36.93         28.81         7.38 o                         
  11   7   5          4.14          2.38         7.95 o                         
 -12   8   5          0.30         68.40       102.37 o                         
 -11   8   5          4.77         14.72        22.90 o                         
 -10   8   5          4.63         13.45        11.42 o                         
  -9   8   5         69.96         80.98        17.60 o                         
  -8   8   5          2.68         -2.38         3.54 o                         
  -7   8   5         31.43         36.07         4.80 o                         
  -6   8   5          7.97         12.77         5.36 o                         
  -5   8   5         41.90         41.75         3.71 o                         
  -4   8   5          5.69          3.51         2.73 o                         
  -3   8   5          0.04         -0.35         2.12 o                         
  -2   8   5          8.49         10.37         2.55 o                         
  -1   8   5         34.75         36.67         2.97 o                         
   0   8   5         58.13         52.15         3.47 o                         
   1   8   5         11.70         12.82         2.50 o                         
   2   8   5         19.92         17.02         2.10 o                         
   3   8   5        479.72        484.19         9.08 o                         
   4   8   5          9.39          7.75         2.99 o                         
   5   8   5        101.96         84.89         5.46 o                         
   6   8   5          8.58          6.81         3.74 o                         
   7   8   5          1.29         -2.46         3.44 o                         
   8   8   5         10.22          7.23         5.07 o                         
   9   8   5          4.96          0.52         5.45 o                         
  10   8   5          0.56         -4.38         5.32 o                         
  11   8   5          0.05         -2.17         8.05 o                         
 -12   9   5          4.78         -5.56         9.16 o                         
 -11   9   5         11.53         59.63       106.79 o                         
 -10   9   5         10.92          1.36        10.49 o                         
  -9   9   5         73.19         78.55        17.29 o                         
  -8   9   5          1.53         -0.59         3.70 o                         
  -7   9   5        611.57        652.41        14.17 o                         
  -6   9   5          5.94         10.55         4.03 o                         
  -5   9   5         55.54         56.52         4.72 o                         
  -4   9   5         42.77         56.13         4.78 o                         
  -3   9   5         63.67         63.28         4.40 o                         
  -2   9   5         21.24         19.40         2.96 o                         
  -1   9   5        242.17        261.92         6.84 o                         
   0   9   5          0.03         -0.01         1.87 o                         
   1   9   5          1.31          1.68         1.96 o                         
   2   9   5         13.09         13.03         2.74 o                         
   3   9   5        266.99        296.09         6.47 o                         
   4   9   5        198.37        188.93        10.55 o                         
   5   9   5        183.23        177.77        11.18 o                         
   6   9   5          6.31          8.34         3.30 o                         
   7   9   5          0.60         -2.79         4.10 o                         
   8   9   5          9.50          5.41         5.69 o                         
   9   9   5         10.78          2.06         5.96 o                         
  10   9   5          2.35         -4.51         6.62 o                         
 -11  10   5         30.35         21.73        11.75 o                         
 -10  10   5          0.05          6.86        18.69 o                         
  -9  10   5         14.02         13.31         5.24 o                         
  -8  10   5          0.18         -0.04         4.37 o                         
  -7  10   5         11.11         11.52         4.70 o                         
  -6  10   5       1112.33       1213.10        20.25 o                         
  -5  10   5          0.02         -2.11         3.29 o                         
  -4  10   5         17.81         12.59         3.62 o                         
  -3  10   5          2.09          1.91         2.71 o                         
  -2  10   5          8.52          5.74         3.00 o                         
  -1  10   5         68.45         70.61         4.30 o                         
   0  10   5         76.00         66.09         4.09 o                         
   1  10   5          0.35         -1.67         2.21 o                         
   2  10   5          6.95          9.53         2.69 o                         
   3  10   5         76.75         73.87         4.20 o                         
   4  10   5         75.21         63.66         5.46 o                         
   5  10   5          4.63          3.37         3.27 o                         
   6  10   5         43.96         56.64         6.86 o                         
   7  10   5          2.57          4.33         4.33 o                         
   8  10   5          3.34         -0.24         5.57 o                         
   9  10   5          5.00         -6.19         6.19 o                         
  10  10   5          3.07         -0.58         7.15 o                         
 -11  11   5          3.46         -5.91        12.42 o                         
 -10  11   5          9.96         11.89        25.59 o                         
  -9  11   5          5.56          3.72         7.22 o                         
  -8  11   5         16.02         19.61         5.76 o                         
  -7  11   5          0.01         -1.78         3.88 o                         
  -6  11   5         76.39         92.70         7.96 o                         
  -5  11   5          4.50          3.83         4.95 o                         
  -4  11   5         65.00         58.83         4.99 o                         
  -3  11   5         22.52         22.95         3.98 o                         
  -2  11   5          0.36         -2.78         2.78 o                         
  -1  11   5         46.97         46.55         4.55 o                         
   0  11   5          0.74         -0.32         2.19 o                         
   1  11   5         57.71         53.05         4.07 o                         
   2  11   5         45.02         41.16         4.01 o                         
   3  11   5        232.41        255.44         9.46 o                         
   4  11   5         20.60          9.33         4.17 o                         
   5  11   5         25.36         22.02         5.26 o                         
   6  11   5          6.87          8.78         4.36 o                         
   7  11   5         13.79         13.98         6.01 o                         
   8  11   5          0.09         -3.45         8.07 o                         
   9  11   5          8.16         -5.82         8.00 o                         
  10  11   5          1.16        -10.18        10.18 o                         
 -10  12   5         18.04         24.82        29.70 o                         
  -9  12   5          0.76         -3.79         6.70 o                         
  -8  12   5         13.89          6.71         5.52 o                         
  -7  12   5          4.99          0.75         6.52 o                         
  -6  12   5         62.43         63.43        10.91 o                         
  -5  12   5         68.54         64.14         8.90 o                         
  -4  12   5          0.08         -4.51         4.51 o                         
  -3  12   5          9.39          1.81         3.15 o                         
  -2  12   5        197.39        214.48        10.76 o                         
  -1  12   5        133.28        128.19         6.63 o                         
   0  12   5        105.89        105.32         6.35 o                         
   1  12   5          6.79          2.82         2.90 o                         
   2  12   5          0.00          0.61         2.80 o                         
   3  12   5        457.47        498.05        13.77 o                         
   4  12   5          0.03         -3.30         3.30 o                         
   5  12   5         13.88          6.29         4.47 o                         
   6  12   5          3.60         -4.34         4.34 o                         
   7  12   5          8.10         -0.61         5.41 o                         
   8  12   5         10.23         -0.09         7.30 o                         
   9  12   5         14.16         -2.99         6.94 o                         
 -10  13   5          2.93          6.01        23.72 o                         
  -9  13   5          0.83         -3.33        12.51 o                         
  -8  13   5          4.57          5.61         8.01 o                         
  -7  13   5         29.18         24.88         9.99 o                         
  -6  13   5        155.23        151.10        13.51 o                         
  -5  13   5          9.59          4.62         8.17 o                         
  -4  13   5         15.93          7.22         5.04 o                         
  -3  13   5         10.68          7.28         3.60 o                         
  -2  13   5        108.15         84.82         6.00 o                         
  -1  13   5          9.63          9.83         5.43 o                         
   0  13   5         27.27         31.52         4.47 o                         
   1  13   5        122.28        141.01         8.81 o                         
   2  13   5         35.94         33.52         5.12 o                         
   3  13   5         85.13         91.46         8.63 o                         
   4  13   5        103.61         90.67         6.96 o                         
   5  13   5          0.13         -4.01         4.01 o                         
   6  13   5          5.28          1.97         6.54 o                         
   7  13   5          1.03         -1.57         6.05 o                         
   8  13   5          8.27         -9.24         9.54 o                         
   9  13   5          3.99         -1.82        12.34 o                         
  -9  14   5          1.27          3.91        11.52 o                         
  -8  14   5         27.18         31.25        19.60 o                         
  -7  14   5         12.21         11.00         6.61 o                         
  -6  14   5          0.14         -3.23         5.31 o                         
  -5  14   5          9.75          4.05        13.80 o                         
  -4  14   5          8.53         -1.44         7.35 o                         
  -3  14   5          0.33         -3.74         3.74 o                         
  -2  14   5         50.13         33.97         6.14 o                         
  -1  14   5          5.91          4.54         4.02 o                         
   0  14   5         71.07         66.69         5.78 o                         
   1  14   5         39.76         41.46         5.47 o                         
   2  14   5          0.05         -5.43         5.43 o                         
   3  14   5          0.32         -3.81         3.81 o                         
   4  14   5          0.26         -4.73         4.73 o                         
   5  14   5         32.95         29.12         5.88 o                         
   6  14   5         12.75         19.11         6.61 o                         
   7  14   5         20.66         13.42         9.63 o                         
   8  14   5          6.55         -2.87        11.66 o                         
  -9  15   5          0.53         -3.98         7.81 o                         
  -8  15   5          1.18         -4.46         6.54 o                         
  -7  15   5          2.45         -8.89         8.89 o                         
  -6  15   5         10.46          2.82         9.86 o                         
  -5  15   5          1.79         -8.32         9.96 o                         
  -4  15   5          5.46         -5.20         7.75 o                         
  -3  15   5          0.29         -2.43         4.84 o                         
  -2  15   5          8.67          4.02         4.93 o                         
  -1  15   5          1.52         -1.74         6.13 o                         
   0  15   5          4.36          5.71         4.84 o                         
   1  15   5          8.79         -0.16        10.23 o                         
   2  15   5          0.13         -4.65         7.73 o                         
   3  15   5         23.93         18.89         7.63 o                         
   4  15   5          8.86          2.57         4.90 o                         
   5  15   5          0.62         -1.91         5.76 o                         
   6  15   5         10.11          8.65         7.52 o                         
   7  15   5          5.42          1.53        11.97 o                         
  -8  16   5         44.05         61.15         9.64 o                         
  -7  16   5          5.59         -3.52         8.97 o                         
  -6  16   5         15.08          7.49        12.03 o                         
  -5  16   5         11.39          0.46        16.18 o                         
  -4  16   5          3.60         -5.22         7.29 o                         
  -3  16   5          2.26          0.62         4.39 o                         
  -2  16   5          1.08          0.07         4.61 o                         
  -1  16   5          0.20         -4.65         4.65 o                         
   0  16   5          0.83          4.40         4.11 o                         
   1  16   5          2.86          5.60         8.93 o                         
   2  16   5         12.91         -5.15         5.15 o                         
   3  16   5          4.74         -0.59         5.26 o                         
   4  16   5          5.03         -2.73         7.71 o                         
   5  16   5          0.14          1.86         6.96 o                         
   6  16   5          5.07          5.56        18.32 o                         
   7  16   5          1.02          9.81        10.47 o                         
  -7  17   5          2.49         -4.77        15.36 o                         
  -6  17   5          1.94         -1.42         7.11 o                         
  -5  17   5          0.11         -1.02         5.99 o                         
  -4  17   5          0.11         -9.76        10.89 o                         
  -3  17   5         16.96         17.06         5.94 o                         
  -2  17   5          9.09          2.38         5.82 o                         
  -1  17   5          0.16         -3.97         3.97 o                         
   0  17   5         32.26         23.93         6.24 o                         
   1  17   5         19.77         23.55         7.25 o                         
   2  17   5         10.37          3.35         9.57 o                         
   3  17   5         14.28         12.36         6.64 o                         
   4  17   5          3.18          6.55         8.34 o                         
   5  17   5          0.02         -5.97         5.97 o                         
   6  17   5          4.51          2.62        15.37 o                         
  -6  18   5          0.70         -6.12         7.65 o                         
  -5  18   5          1.04         -6.87         6.87 o                         
  -4  18   5          0.64         -5.50         5.50 o                         
  -3  18   5          1.41         -1.78         6.14 o                         
  -2  18   5         23.57         20.08         5.83 o                         
  -1  18   5          2.35         -4.51         5.69 o                         
   0  18   5          7.48          3.97         5.47 o                         
   1  18   5          0.30        -10.43        10.43 o                         
   2  18   5          7.40          3.15         6.10 o                         
   3  18   5          1.53          5.01         5.99 o                         
   4  18   5          1.46         -5.92         5.92 o                         
  -5  19   5          0.15        -13.41        13.41 o                         
  -4  19   5         25.75         24.18        18.49 o                         
  -3  19   5          0.08         -7.26         7.26 o                         
  -2  19   5          0.02         -5.99         5.99 o                         
  -1  19   5          4.09          0.10         5.58 o                         
   0  19   5         10.50         14.25         6.85 o                         
   1  19   5          1.70         -5.44         5.44 o                         
   2  19   5         19.05         24.30         7.48 o                         
   3  19   5          1.34         -3.03         6.42 o                         
  -1  20   5         19.49          7.80        11.10 o                         
   0  20   5          1.03         -4.97         7.55 o                         
   1  20   5          0.08         -8.33         8.33 o                         
 -10   0   6         12.57         14.75        16.39 o                         
  -8   0   6         35.87         30.52         7.89 o                         
  -6   0   6          1.80          0.84         1.99 o                         
  -4   0   6         76.40         72.51         5.35 o                         
  -2   0   6        964.57       1010.49        12.42 o                         
   0   0   6          1.47          4.65         2.43 o                         
   2   0   6        566.51        592.84        10.75 o                         
   4   0   6        158.67        145.07        11.87 o                         
   6   0   6         31.79         30.46         5.25 o                         
   8   0   6         36.19         51.87        12.06 o                         
  10   0   6          0.42         18.98         9.71 o                         
 -11   1   6          1.98         21.64        10.69 o                         
 -10   1   6          3.78          7.03         5.83 o                         
  -9   1   6         55.90         49.13         8.00 o                         
  -8   1   6         16.36         16.54         6.24 o                         
  -7   1   6          0.56         -1.24         1.74 o                         
  -6   1   6        570.39        605.81         9.40 o                         
  -5   1   6         11.20         10.56         1.72 o                         
  -4   1   6          0.01         -1.23         1.23 o                         
  -3   1   6         51.72         47.69         2.46 o                         
  -2   1   6         43.06         33.77         2.02 o                         
  -1   1   6        890.93        902.56        10.18 o                         
   0   1   6          0.67          1.20         1.34 o                         
   1   1   6        246.84        279.35         5.78 o                         
   2   1   6        421.34        410.10         6.94 o                         
   3   1   6        191.73        189.53         5.07 o                         
   4   1   6          0.10         -0.38         1.56 o                         
   5   1   6         93.30         99.13         5.85 o                         
   6   1   6         89.41         96.27         7.53 o                         
   7   1   6         36.89         34.72         4.11 o                         
   8   1   6        267.03        352.50        14.20 o                         
   9   1   6         71.96         98.30         9.73 o                         
  10   1   6         99.32        144.88        12.53 o                         
  11   1   6         23.10         36.14         8.85 o                         
 -11   2   6          6.06         59.26        66.72 o                         
 -10   2   6          4.02         13.72        15.19 o                         
  -9   2   6        210.93        153.55        12.52 o                         
  -8   2   6         98.68         77.12        10.36 o                         
  -7   2   6         12.59         12.66         1.92 o                         
  -6   2   6         51.99         59.78         2.24 o                         
  -5   2   6        266.38        267.27         5.89 o                         
  -4   2   6          1.77          3.08         1.38 o                         
  -3   2   6       1002.73       1023.23         8.67 o                         
  -2   2   6        983.71       1021.51         9.19 o                         
  -1   2   6        146.92        143.62         3.69 o                         
   0   2   6        109.97        114.54         4.19 o                         
   1   2   6       2079.19       2051.51        15.92 o                         
   2   2   6         15.97          9.51         1.95 o                         
   3   2   6         17.27         11.54         2.16 o                         
   4   2   6          4.02          3.84         1.72 o                         
   5   2   6        100.36         98.87         6.72 o                         
   6   2   6         19.67         17.60         2.81 o                         
   7   2   6         87.32         93.96         9.37 o                         
   8   2   6          0.13          0.09         4.12 o                         
   9   2   6         10.56         20.27         6.08 o                         
  10   2   6          7.87         31.16         8.36 o                         
  11   2   6          0.12         10.90         6.58 o                         
 -11   3   6         15.70        191.02        59.53 o                         
 -10   3   6         13.90         18.45        17.90 o                         
  -9   3   6         74.24         70.65        13.56 o                         
  -8   3   6        120.91         97.29        16.24 o                         
  -7   3   6        130.52        136.40         7.21 o                         
  -6   3   6          3.87          1.47         1.78 o                         
  -5   3   6        192.80        199.78         3.99 o                         
  -4   3   6          5.98          8.60         1.68 o                         
  -3   3   6        672.00        718.32         7.47 o                         
  -2   3   6       1263.34       1287.67        10.82 o                         
  -1   3   6         54.59         48.03         2.84 o                         
   0   3   6       1519.63       1592.07        13.56 o                         
   1   3   6        128.74        135.94         5.13 o                         
   2   3   6         93.52         95.12         6.91 o                         
   3   3   6          1.21         -0.93         1.28 o                         
   4   3   6        306.18        314.55         5.58 o                         
   5   3   6          3.42          0.13         2.18 o                         
   6   3   6         39.03         31.64         3.65 o                         
   7   3   6         23.41         25.02         4.26 o                         
   8   3   6          2.02         -2.33         4.08 o                         
   9   3   6          7.96          8.22         5.57 o                         
  10   3   6         19.73         32.20        10.45 o                         
  11   3   6          0.85         10.12         6.41 o                         
 -11   4   6          2.34         17.23        26.55 o                         
 -10   4   6          7.34          9.17        16.15 o                         
  -9   4   6          4.67         11.59         6.44 o                         
  -8   4   6         27.48         31.06         3.69 o                         
  -7   4   6         22.07         21.28         2.95 o                         
  -6   4   6        315.38        323.77         8.17 o                         
  -5   4   6        230.20        234.04         4.60 o                         
  -4   4   6         63.62         60.08         2.84 o                         
  -3   4   6         53.42         58.43         2.94 o                         
  -2   4   6        454.83        451.93         6.65 o                         
  -1   4   6          4.51          5.72         1.82 o                         
   0   4   6         41.29         44.96         3.21 o                         
   1   4   6        484.00        508.97         8.96 o                         
   2   4   6         64.33         64.07         4.13 o                         
   3   4   6        122.34        124.01         4.70 o                         
   4   4   6        290.60        277.82         4.26 o                         
   5   4   6        349.13        371.90         7.60 o                         
   6   4   6         15.51         14.69         3.22 o                         
   7   4   6         59.01         48.63         5.50 o                         
   8   4   6         31.20         32.89         6.08 o                         
   9   4   6          0.08          0.65         4.94 o                         
  10   4   6         16.66         19.91         9.73 o                         
  11   4   6          2.67         13.29         7.71 o                         
 -11   5   6          1.37          2.18        16.88 o                         
 -10   5   6         16.07         15.81        13.69 o                         
  -9   5   6          0.09          0.99         4.83 o                         
  -8   5   6         42.04         41.75         4.36 o                         
  -7   5   6        331.40        330.35        10.51 o                         
  -6   5   6          8.31          5.08         2.56 o                         
  -5   5   6         30.21         27.35         2.47 o                         
  -4   5   6         12.56         10.93         1.94 o                         
  -3   5   6         77.91         80.60         3.86 o                         
  -2   5   6        415.18        399.66         6.28 o                         
  -1   5   6        412.82        422.31         6.51 o                         
   0   5   6        378.55        389.63         8.04 o                         
   1   5   6        142.56        149.24         6.32 o                         
   2   5   6         74.01         67.16         4.36 o                         
   3   5   6        237.47        229.74         5.93 o                         
   4   5   6          2.82          4.56         1.70 o                         
   5   5   6         41.44         39.30         3.93 o                         
   6   5   6         51.54         46.27         4.48 o                         
   7   5   6         19.04         23.91         4.59 o                         
   8   5   6         39.49         27.19         6.36 o                         
   9   5   6          0.08         -4.96         5.05 o                         
  10   5   6          6.70          7.23         7.18 o                         
  11   5   6          0.01          3.27         8.48 o                         
 -12   6   6          7.01         13.74        20.61 o                         
 -10   6   6          0.30         10.73        12.75 o                         
  -9   6   6          0.10          2.28         6.90 o                         
  -8   6   6          2.33         -2.10         2.67 o                         
  -7   6   6          7.69          9.26         3.27 o                         
  -6   6   6        104.30         97.97         5.57 o                         
  -5   6   6         63.75         62.51         3.25 o                         
  -4   6   6          0.29         -0.12         1.65 o                         
  -3   6   6          2.51          2.47         1.79 o                         
  -2   6   6         90.94         96.54         4.60 o                         
  -1   6   6          7.53          7.53         1.83 o                         
   0   6   6        126.80        128.77         5.40 o                         
   1   6   6        272.16        271.79         7.50 o                         
   2   6   6        352.69        359.34         8.51 o                         
   3   6   6        116.42        110.48         5.91 o                         
   4   6   6        110.36        108.87         7.14 o                         
   5   6   6        114.74        110.06         6.50 o                         
   6   6   6         34.70         29.42         4.27 o                         
   7   6   6          1.04         -2.55         3.65 o                         
   8   6   6          5.52         -0.10         5.09 o                         
   9   6   6          2.55          4.57         5.50 o                         
  10   6   6         16.49         11.04         7.00 o                         
  11   6   6          0.81          0.15         8.80 o                         
 -11   7   6          0.13         36.52        83.40 o                         
 -10   7   6          5.12         12.76        19.36 o                         
  -9   7   6         28.13         29.61         6.66 o                         
  -8   7   6          2.16         -1.87         3.14 o                         
  -7   7   6         33.28         29.68         4.52 o                         
  -6   7   6         69.19         74.79         5.64 o                         
  -5   7   6          9.13          9.03         2.75 o                         
  -4   7   6         36.32         30.13         3.50 o                         
  -3   7   6        149.15        146.80         6.26 o                         
  -2   7   6          4.31          4.40         1.81 o                         
  -1   7   6         23.55         24.30         2.59 o                         
   0   7   6        377.76        396.40         8.45 o                         
   1   7   6         30.22         31.65         3.58 o                         
   2   7   6          3.38          1.60         2.61 o                         
   3   7   6         71.20         74.18         4.98 o                         
   4   7   6          1.03          0.87         2.80 o                         
   5   7   6        145.37        133.85         7.57 o                         
   6   7   6         65.20         60.42         5.45 o                         
   7   7   6         24.39         21.68         4.54 o                         
   8   7   6         11.96         13.05         5.23 o                         
   9   7   6          3.75         -3.52         5.56 o                         
  10   7   6          0.21         -0.07         5.72 o                         
 -12   8   6         29.99         13.41        13.74 o                         
 -11   8   6         15.04         60.03       101.39 o                         
 -10   8   6         12.04         14.67        28.93 o                         
  -9   8   6         20.08         15.43         8.68 o                         
  -8   8   6         61.69         50.80         7.61 o                         
  -7   8   6        167.23        154.72         9.39 o                         
  -6   8   6         73.14         72.94         6.26 o                         
  -5   8   6       1030.22       1114.60        15.66 o                         
  -4   8   6        102.56        109.68         6.38 o                         
  -3   8   6          0.51         -2.44         2.44 o                         
  -2   8   6          5.52          1.11         2.31 o                         
  -1   8   6         41.34         39.06         3.37 o                         
   0   8   6          5.95          2.85         2.41 o                         
   1   8   6        108.33        106.24         5.89 o                         
   2   8   6        171.20        168.63         7.36 o                         
   3   8   6        122.80        116.64         7.01 o                         
   4   8   6        267.60        275.76         9.69 o                         
   5   8   6        235.55        274.00        11.42 o                         
   6   8   6        120.95        109.57         8.98 o                         
   7   8   6          3.09          2.65         4.37 o                         
   8   8   6         16.92         11.66         5.97 o                         
   9   8   6          1.44         -5.89         5.89 o                         
  10   8   6         13.96          9.87         7.30 o                         
 -11   9   6          0.71         35.61        72.28 o                         
 -10   9   6          1.82          1.63        22.42 o                         
  -9   9   6          2.83          0.37         4.41 o                         
  -8   9   6          4.81          4.41         3.85 o                         
  -7   9   6          1.12         -3.41         3.41 o                         
  -6   9   6       1063.50       1204.59        21.25 o                         
  -5   9   6         92.93         91.04         7.36 o                         
  -4   9   6          5.62          0.21         2.76 o                         
  -3   9   6         90.10         96.53         5.38 o                         
  -2   9   6         39.86         33.93         3.83 o                         
  -1   9   6          2.00         -0.70         2.18 o                         
   0   9   6          0.03         -2.17         2.17 o                         
   1   9   6        143.12        150.87         7.74 o                         
   2   9   6          2.42          2.81         2.40 o                         
   3   9   6         17.40         13.18         3.12 o                         
   4   9   6       1080.72       1143.15        17.87 o                         
   5   9   6          0.50         -0.10         3.37 o                         
   6   9   6         35.74         33.34         4.99 o                         
   7   9   6         23.67         17.79         5.26 o                         
   8   9   6         24.48         16.25         7.12 o                         
   9   9   6          3.77         -3.33         6.03 o                         
  10   9   6          0.57         -6.31         6.31 o                         
 -11  10   6          3.31          7.57        47.55 o                         
 -10  10   6          9.71         -1.55        19.59 o                         
  -9  10   6          5.62          1.58         6.30 o                         
  -8  10   6         19.83         15.86         5.51 o                         
  -7  10   6         39.65         37.96         5.36 o                         
  -6  10   6          0.31         -1.87         4.52 o                         
  -5  10   6        481.97        558.24        15.55 o                         
  -4  10   6         21.01         18.55         4.03 o                         
  -3  10   6          3.35          5.74         3.10 o                         
  -2  10   6          3.21          2.59         2.76 o                         
  -1  10   6          0.07         -2.20         2.20 o                         
   0  10   6         16.41         15.03         3.02 o                         
   1  10   6        204.62        199.03         8.81 o                         
   2  10   6        210.13        214.70         7.77 o                         
   3  10   6        797.79        813.85        14.90 o                         
   4  10   6         20.33         22.90         4.53 o                         
   5  10   6        136.83        137.78        13.04 o                         
   6  10   6          0.12         -2.53         4.13 o                         
   7  10   6          2.39          2.18         5.01 o                         
   8  10   6          4.05         -0.69         6.41 o                         
   9  10   6          1.45         -6.19         6.64 o                         
 -11  11   6         11.25        -10.79        27.80 o                         
 -10  11   6         15.91         12.70        21.80 o                         
  -9  11   6          5.81         -2.98         4.79 o                         
  -8  11   6         12.75          8.73         5.29 o                         
  -7  11   6         15.31         13.00         5.13 o                         
  -6  11   6        141.14        176.80        15.64 o                         
  -5  11   6        220.58        216.13        18.17 o                         
  -4  11   6          5.14         -1.18         3.66 o                         
  -3  11   6         17.33         10.58         3.54 o                         
  -2  11   6        103.56         97.64         5.90 o                         
  -1  11   6          2.50          0.04         3.01 o                         
   0  11   6        107.21        103.37         7.58 o                         
   1  11   6         20.58         17.31         3.57 o                         
   2  11   6          8.75          7.69         3.15 o                         
   3  11   6         61.43         51.56         5.54 o                         
   4  11   6          0.80         -0.45         3.56 o                         
   5  11   6         28.59         16.94         4.77 o                         
   6  11   6          7.68          1.91         5.04 o                         
   7  11   6         45.42         46.98         8.31 o                         
   8  11   6          1.44         -6.08         6.08 o                         
   9  11   6          1.25         -6.61         6.61 o                         
 -10  12   6          7.69          0.64         8.75 o                         
  -9  12   6          0.94          1.44         4.96 o                         
  -8  12   6          0.77         -3.78         7.92 o                         
  -7  12   6         16.93         -2.30         8.92 o                         
  -6  12   6         56.96         55.20        10.13 o                         
  -5  12   6          0.00         -6.93         7.71 o                         
  -4  12   6          3.76         -1.11         6.75 o                         
  -3  12   6         59.83         59.50         5.73 o                         
  -2  12   6         66.39         51.40         5.04 o                         
  -1  12   6          0.04         -2.50         3.05 o                         
   0  12   6          6.76          2.77         3.29 o                         
   1  12   6          8.39          5.73         3.58 o                         
   2  12   6         41.07         40.16         5.63 o                         
   3  12   6         12.37          8.38         4.37 o                         
   4  12   6         11.74          7.43         4.06 o                         
   5  12   6         69.59         78.92         6.71 o                         
   6  12   6          8.41         12.10         8.92 o                         
   7  12   6          0.30         -4.51         6.58 o                         
   8  12   6          3.04         -2.63         7.08 o                         
   9  12   6          0.01         -8.59         8.59 o                         
 -10  13   6          1.18         -0.98        12.10 o                         
  -9  13   6          0.04         -5.76         5.89 o                         
  -8  13   6          2.35         -0.90         8.64 o                         
  -7  13   6         48.56         52.38         7.91 o                         
  -6  13   6         24.53         14.59         9.87 o                         
  -5  13   6         43.13         24.26         9.96 o                         
  -4  13   6          2.23         -5.21         5.21 o                         
  -3  13   6          2.84         -5.42         6.28 o                         
  -2  13   6         44.13         47.09         5.39 o                         
  -1  13   6        320.70        325.13        15.87 o                         
   0  13   6          9.27          0.53         4.39 o                         
   1  13   6         13.34         11.71         5.48 o                         
   2  13   6         33.87         24.07         5.19 o                         
   3  13   6         11.53          3.66         4.27 o                         
   4  13   6         13.74          4.07         5.49 o                         
   5  13   6         20.33         15.61         6.53 o                         
   6  13   6         40.16         47.98        10.84 o                         
   7  13   6          2.34         -6.14         6.14 o                         
   8  13   6          4.49         -3.57         7.18 o                         
  -9  14   6          1.04         -1.19         6.32 o                         
  -8  14   6          2.04          1.61         6.09 o                         
  -7  14   6          4.57          5.13         5.84 o                         
  -6  14   6         23.51         13.46         7.88 o                         
  -5  14   6        101.48        106.06        13.17 o                         
  -4  14   6          3.52         -7.75         7.75 o                         
  -3  14   6          9.68          0.90         7.69 o                         
  -2  14   6         69.83         56.51         6.68 o                         
  -1  14   6         15.35         11.44         7.65 o                         
   0  14   6        122.09        134.38         7.66 o                         
   1  14   6          3.00         -6.61         7.09 o                         
   2  14   6          0.31         -5.29         5.29 o                         
   3  14   6        145.62        143.76        13.20 o                         
   4  14   6          0.11         -3.83         4.93 o                         
   5  14   6          9.02         -2.81         5.43 o                         
   6  14   6         19.04         15.06        10.01 o                         
   7  14   6         13.42         11.35         8.55 o                         
  -8  15   6          1.42         -1.70         6.03 o                         
  -7  15   6          2.00          2.83         8.97 o                         
  -6  15   6          4.54          0.31         6.53 o                         
  -5  15   6         18.46         18.30         7.04 o                         
  -4  15   6         11.03          1.31         9.19 o                         
  -3  15   6          0.27          1.18         4.23 o                         
  -2  15   6         19.20         12.93         8.63 o                         
  -1  15   6         95.40         87.37         7.82 o                         
   0  15   6          0.04          0.77         7.36 o                         
   1  15   6         35.57         31.05         6.57 o                         
   2  15   6         11.82          4.39         8.25 o                         
   3  15   6         24.92         27.79         8.13 o                         
   4  15   6          1.20          4.55         5.35 o                         
   5  15   6         23.02         20.04         8.18 o                         
   6  15   6         22.57         14.60         9.91 o                         
   7  15   6          1.58          7.20        10.51 o                         
  -8  16   6          0.11        -10.48        10.48 o                         
  -7  16   6         12.28          1.83        11.01 o                         
  -6  16   6          1.03        -11.65        15.84 o                         
  -5  16   6          9.13          7.83         6.36 o                         
  -4  16   6          2.27         -3.41         9.36 o                         
  -3  16   6          0.49         -8.34        12.01 o                         
  -2  16   6         35.41         37.17         5.70 o                         
  -1  16   6         15.13          6.93         4.75 o                         
   0  16   6          3.36         -4.85         4.85 o                         
   1  16   6         24.17         20.52        11.50 o                         
   2  16   6          0.45         -6.20         6.20 o                         
   3  16   6          0.89         -4.87         5.54 o                         
   4  16   6          7.60         14.74         5.64 o                         
   5  16   6          0.35          5.26         9.51 o                         
  -7  17   6         15.56         16.26        26.65 o                         
  -6  17   6          4.71          2.35         6.59 o                         
  -5  17   6          0.16         -1.27         7.64 o                         
  -4  17   6         24.19         12.66         6.92 o                         
  -3  17   6         28.17         27.57        17.56 o                         
  -2  17   6         24.10         12.37         5.71 o                         
  -1  17   6          1.88         -0.24         4.63 o                         
   0  17   6         19.91         18.65         5.98 o                         
   1  17   6         12.15         -4.39        10.43 o                         
   2  17   6         16.17          2.61         6.16 o                         
   3  17   6          0.07         -5.47         5.47 o                         
   4  17   6          2.37         -0.97         6.10 o                         
   5  17   6          0.33         -1.56        10.07 o                         
  -5  18   6          0.02         -2.31         8.09 o                         
  -4  18   6          7.31         10.87         7.22 o                         
  -3  18   6         18.98         22.70        11.04 o                         
  -2  18   6          1.19         -3.90         5.28 o                         
  -1  18   6          0.05         -4.58         5.93 o                         
   0  18   6         12.28         14.55         8.15 o                         
   1  18   6          0.59         -6.41         6.41 o                         
   2  18   6          1.93         -5.33         7.24 o                         
   3  18   6          5.52          0.56         5.98 o                         
   4  18   6          5.45         13.28        10.41 o                         
  -4  19   6          2.73         -0.33        13.74 o                         
  -3  19   6         38.77         29.23        11.85 o                         
  -2  19   6          7.51          1.05         7.25 o                         
  -1  19   6          1.36         -5.33         6.11 o                         
   0  19   6          0.57         -8.58         8.58 o                         
   1  19   6          1.09         -3.55        14.98 o                         
   2  19   6          8.73         -9.33         9.90 o                         
 -11   0   7         45.04         58.63         8.90 o                         
  -9   0   7         75.57         51.58        19.71 o                         
  -7   0   7         39.00         34.31         5.71 o                         
  -5   0   7        363.66        359.16         7.72 o                         
  -3   0   7        594.66        562.69         7.65 o                         
  -1   0   7          0.29          0.27         2.22 o                         
   1   0   7        164.04        184.46         8.03 o                         
   3   0   7         12.99          8.86         3.06 o                         
   5   0   7         81.87         66.12         8.90 o                         
   7   0   7        421.65        565.22        25.27 o                         
   9   0   7          0.49          9.50         8.60 o                         
  11   0   7         22.64         27.64        30.26 o                         
 -11   1   7          0.99         37.61        40.70 o                         
 -10   1   7          2.12          6.70         4.74 o                         
  -9   1   7          4.76          6.84         6.38 o                         
  -8   1   7         45.39         33.82         7.77 o                         
  -7   1   7         16.43         15.07         2.54 o                         
  -6   1   7         13.95         10.84         2.17 o                         
  -5   1   7          0.13         -1.44         1.52 o                         
  -4   1   7        253.97        264.22         4.92 o                         
  -3   1   7         93.46         90.48         2.95 o                         
  -2   1   7        601.82        617.64         8.16 o                         
  -1   1   7        101.59         93.04         3.96 o                         
   0   1   7          1.42          0.47         1.32 o                         
   1   1   7       1454.33       1538.65        14.22 o                         
   2   1   7        811.89        804.13        10.28 o                         
   3   1   7        503.70        530.85         8.63 o                         
   4   1   7          7.88          5.82         2.24 o                         
   5   1   7         35.31         34.45         3.43 o                         
   6   1   7        145.25        153.06        10.52 o                         
   7   1   7         58.54         59.33         5.63 o                         
   8   1   7         37.52         36.49         8.24 o                         
   9   1   7          0.10          3.46         5.47 o                         
  10   1   7          6.36         19.64         7.18 o                         
  11   1   7          3.70         12.09        11.28 o                         
 -12   2   7          8.59         30.75        13.41 o                         
 -11   2   7          9.90        218.49        62.80 o                         
 -10   2   7          2.98         16.09        10.90 o                         
  -9   2   7         57.30         56.69        15.97 o                         
  -8   2   7          4.41          1.06         5.22 o                         
  -7   2   7         47.84         35.52         5.68 o                         
  -6   2   7          6.85          8.18         2.70 o                         
  -5   2   7         91.49         91.75         3.40 o                         
  -4   2   7        625.74        682.90         7.48 o                         
  -3   2   7        367.45        372.95         5.89 o                         
  -2   2   7         14.53         10.83         2.14 o                         
  -1   2   7        474.25        497.79         9.46 o                         
   0   2   7        214.57        217.76         4.81 o                         
   1   2   7          1.60          0.78         1.43 o                         
   2   2   7          0.20          0.81         1.97 o                         
   3   2   7         21.98         22.69         2.63 o                         
   4   2   7         49.05         45.04         3.23 o                         
   5   2   7         45.60         43.11         4.58 o                         
   6   2   7          4.07          1.55         3.66 o                         
   7   2   7        102.64        105.80         9.35 o                         
   8   2   7          0.93          4.81         4.34 o                         
   9   2   7          1.15         11.09         6.00 o                         
  10   2   7          4.65         18.42         7.10 o                         
  11   2   7         30.51         43.00        11.19 o                         
 -12   3   7         22.07         37.32        10.71 o                         
 -11   3   7          1.97         20.73        44.28 o                         
 -10   3   7          0.02          7.42        12.14 o                         
  -9   3   7          6.46          2.28         4.90 o                         
  -8   3   7         37.98         19.30         7.61 o                         
  -7   3   7        151.27        133.12         9.32 o                         
  -6   3   7        111.68        103.34         5.40 o                         
  -5   3   7          7.76          7.05         2.09 o                         
  -4   3   7        158.53        153.89         4.20 o                         
  -3   3   7        264.45        287.81         5.49 o                         
  -2   3   7         18.32         10.16         2.55 o                         
  -1   3   7         71.34         80.20         3.62 o                         
   0   3   7         11.42         10.20         2.25 o                         
   1   3   7        526.94        561.89         8.78 o                         
   2   3   7         70.98         61.49         3.70 o                         
   3   3   7        106.05         93.98         3.24 o                         
   4   3   7         62.45         60.58         3.06 o                         
   5   3   7          3.22          3.49         2.79 o                         
   6   3   7         26.38         27.75         4.90 o                         
   7   3   7          0.04         -0.72         3.92 o                         
   8   3   7          2.52         -2.11         5.10 o                         
   9   3   7          3.06          5.08         5.81 o                         
  10   3   7         19.75         30.29         7.79 o                         
 -11   4   7         15.07         14.25         8.60 o                         
 -10   4   7          3.41         -4.40        11.89 o                         
  -9   4   7          1.16         -5.50         7.36 o                         
  -8   4   7         46.36         51.34         3.74 o                         
  -7   4   7        412.07        420.46         9.63 o                         
  -6   4   7         28.62         24.20         3.68 o                         
  -5   4   7        862.12        874.52         9.58 o                         
  -4   4   7        372.56        372.62         6.20 o                         
  -3   4   7         67.31         75.94         3.92 o                         
  -2   4   7         56.84         47.06         3.15 o                         
  -1   4   7        138.33        136.10         6.29 o                         
   0   4   7          0.45          0.83         2.05 o                         
   1   4   7          0.80          2.18         2.29 o                         
   2   4   7        683.54        710.22        10.34 o                         
   3   4   7         74.19         62.80         3.81 o                         
   4   4   7        406.87        407.65         7.46 o                         
   5   4   7        406.27        466.29        10.53 o                         
   6   4   7         15.32         12.72         3.93 o                         
   7   4   7          0.00         -2.41         3.78 o                         
   8   4   7          3.61          0.64         5.18 o                         
   9   4   7          3.78          2.11         6.29 o                         
  10   4   7          0.00         -6.22         6.78 o                         
 -11   5   7          1.67          4.93        19.65 o                         
 -10   5   7         16.20         22.98        19.66 o                         
  -9   5   7         28.41         31.30         8.26 o                         
  -8   5   7         65.75         66.52         5.93 o                         
  -7   5   7          0.96         -2.68         2.68 o                         
  -6   5   7         19.86         16.37         3.57 o                         
  -5   5   7        748.57        760.21        11.98 o                         
  -4   5   7          9.08          9.81         2.30 o                         
  -3   5   7         51.02         45.57         3.30 o                         
  -2   5   7         21.80         15.03         2.31 o                         
  -1   5   7        163.40        164.14         6.11 o                         
   0   5   7          6.38          9.36         2.61 o                         
   1   5   7         99.84         83.46         4.89 o                         
   2   5   7        175.21        163.17         8.15 o                         
   3   5   7         82.62         86.06         5.45 o                         
   4   5   7         37.80         39.00         4.24 o                         
   5   5   7         53.84         50.25         4.70 o                         
   6   5   7          7.91          9.70         3.42 o                         
   7   5   7         98.31        117.24        10.15 o                         
   8   5   7          0.03         -0.46         4.70 o                         
   9   5   7          0.82         -0.17         5.78 o                         
  10   5   7         34.19         31.55         9.20 o                         
 -11   6   7          4.29         27.66        45.84 o                         
 -10   6   7         10.66          8.61        13.45 o                         
  -9   6   7          6.02         -1.97         6.30 o                         
  -8   6   7        104.74        107.21        10.62 o                         
  -7   6   7          0.64         -0.63         2.93 o                         
  -6   6   7         13.17         11.48         4.15 o                         
  -5   6   7         11.59         11.44         3.93 o                         
  -4   6   7         27.65         23.91         3.27 o                         
  -3   6   7         65.13         76.29         4.38 o                         
  -2   6   7         11.89         12.77         2.20 o                         
  -1   6   7        134.10        119.42         5.45 o                         
   0   6   7         76.80         68.88         4.68 o                         
   1   6   7        358.64        397.65         9.33 o                         
   2   6   7        502.56        532.98        10.75 o                         
   3   6   7          2.40          1.47         3.00 o                         
   4   6   7         13.16         10.75         3.48 o                         
   5   6   7          2.64         -0.77         3.07 o                         
   6   6   7          0.62         -2.83         3.23 o                         
   7   6   7         10.74         14.98         5.31 o                         
   8   6   7          2.49          4.17         5.39 o                         
   9   6   7          0.46         -5.28         5.28 o                         
  10   6   7          0.36         -1.32         7.12 o                         
 -12   7   7          9.07          5.29        10.92 o                         
 -11   7   7         53.39         46.76        16.96 o                         
 -10   7   7          2.44          6.74        13.55 o                         
  -9   7   7          0.55         -1.92         4.05 o                         
  -8   7   7          0.26         -3.13         3.36 o                         
  -7   7   7          4.59          1.70         3.50 o                         
  -6   7   7        233.45        226.62        10.68 o                         
  -5   7   7          6.89          4.43         3.60 o                         
  -4   7   7          3.31         -0.69         2.80 o                         
  -3   7   7         41.63         39.96         3.96 o                         
  -2   7   7        265.75        268.69         6.20 o                         
  -1   7   7         54.09         44.64         3.20 o                         
   0   7   7          0.00          2.04         2.69 o                         
   1   7   7        234.15        257.21         7.99 o                         
   2   7   7          7.82          9.95         3.23 o                         
   3   7   7         14.46         17.49         3.82 o                         
   4   7   7         14.52         16.15         3.94 o                         
   5   7   7          0.03         -1.58         3.16 o                         
   6   7   7          6.69          9.40         4.06 o                         
   7   7   7         24.23         22.24         6.18 o                         
   8   7   7         20.46         15.84         6.25 o                         
   9   7   7          0.68          6.39         6.51 o                         
  10   7   7          1.62         -7.85         7.85 o                         
 -11   8   7          0.79         10.13        27.24 o                         
 -10   8   7          3.32          1.98        13.60 o                         
  -9   8   7          3.55         -2.87         4.80 o                         
  -8   8   7         13.87          5.86         4.15 o                         
  -7   8   7         56.55         61.69         5.92 o                         
  -6   8   7         71.35         77.17         6.51 o                         
  -5   8   7        237.69        262.59        14.99 o                         
  -4   8   7         24.92         21.53         3.98 o                         
  -3   8   7         52.65         52.00         5.29 o                         
  -2   8   7        144.21        138.13         7.26 o                         
  -1   8   7          2.36         -0.27         2.01 o                         
   0   8   7        632.05        645.46        12.35 o                         
   1   8   7         92.18         81.26         5.76 o                         
   2   8   7        122.53        123.03         6.42 o                         
   3   8   7        305.48        334.58        10.23 o                         
   4   8   7          6.62         -0.66         3.75 o                         
   5   8   7          3.98          3.38         3.68 o                         
   6   8   7         10.46          8.85         5.19 o                         
   7   8   7         14.73          6.64         5.02 o                         
   8   8   7         28.82         28.44         7.33 o                         
   9   8   7          0.06         -6.06         6.06 o                         
 -11   9   7          1.61         67.05        72.61 o                         
 -10   9   7          1.40         -7.61        10.66 o                         
  -9   9   7          2.04          2.69         5.60 o                         
  -8   9   7          0.05         -2.50         4.61 o                         
  -7   9   7         28.11         25.05         5.46 o                         
  -6   9   7         14.51         12.52         5.38 o                         
  -5   9   7        470.03        506.35        16.87 o                         
  -4   9   7         62.94         50.96         5.14 o                         
  -3   9   7         31.16         30.07         4.28 o                         
  -2   9   7         16.30         11.06         3.43 o                         
  -1   9   7         18.27         11.62         3.12 o                         
   0   9   7         10.08          7.74         3.57 o                         
   1   9   7        382.07        419.06        10.93 o                         
   2   9   7         52.08         50.67         4.49 o                         
   3   9   7          0.33         -3.23         3.23 o                         
   4   9   7         36.53         40.02         4.93 o                         
   5   9   7        265.05        272.74        19.68 o                         
   6   9   7          1.72          0.62         3.65 o                         
   7   9   7          2.76         -6.15         6.18 o                         
   8   9   7          8.45          2.44         7.00 o                         
   9   9   7          0.54         -2.44         6.48 o                         
 -10  10   7          0.66         -6.27        10.81 o                         
  -9  10   7          1.63         -3.27        10.83 o                         
  -8  10   7         26.46         17.66         5.72 o                         
  -7  10   7         36.65         22.46         7.47 o                         
  -6  10   7        134.57        125.57         8.95 o                         
  -5  10   7         14.40         11.34         8.52 o                         
  -4  10   7         26.06         10.51         6.64 o                         
  -3  10   7         15.32          4.72         3.41 o                         
  -2  10   7          3.04          2.20         3.07 o                         
  -1  10   7         14.07          8.81         3.46 o                         
   0  10   7          7.79          5.08         2.91 o                         
   1  10   7         50.84         51.48         4.62 o                         
   2  10   7         54.42         48.94         4.81 o                         
   3  10   7         45.39         56.00         5.82 o                         
   4  10   7        391.86        466.90        12.61 o                         
   5  10   7          1.03          0.48         4.00 o                         
   6  10   7         27.36         24.99         6.64 o                         
   7  10   7          0.01         -5.48         5.78 o                         
   8  10   7          0.35         -7.68         7.68 o                         
   9  10   7          0.18         -6.92         6.92 o                         
 -10  11   7          6.93          4.00        16.10 o                         
  -9  11   7          8.04         10.92         5.92 o                         
  -8  11   7         15.96         14.88         8.92 o                         
  -7  11   7         30.97         17.16         5.93 o                         
  -6  11   7         64.77         67.41         9.34 o                         
  -5  11   7         23.96         15.57         5.82 o                         
  -4  11   7         10.57          6.88         4.52 o                         
  -3  11   7          2.77         -0.95         3.43 o                         
  -2  11   7        189.75        177.30         9.18 o                         
  -1  11   7          3.13         -1.55         3.46 o                         
   0  11   7          0.11         -3.61         3.93 o                         
   1  11   7         40.96         31.26         4.76 o                         
   2  11   7          0.04         -3.42         3.42 o                         
   3  11   7          3.60          4.29         3.85 o                         
   4  11   7         97.00        102.28         9.74 o                         
   5  11   7          1.31         -2.65         4.18 o                         
   6  11   7         34.59         45.26         8.66 o                         
   7  11   7          5.73          2.23         6.12 o                         
   8  11   7          7.21         -0.93         9.22 o                         
 -10  12   7         20.55          9.81        13.08 o                         
  -9  12   7          0.10         -2.47         5.46 o                         
  -8  12   7          1.71         -5.04         6.40 o                         
  -7  12   7          5.07          3.02         9.22 o                         
  -6  12   7         46.59         42.89         9.58 o                         
  -5  12   7        126.62        132.65        14.24 o                         
  -4  12   7          0.00         -2.79         7.54 o                         
  -3  12   7        142.85        134.04         7.29 o                         
  -2  12   7         36.51         30.58         4.46 o                         
  -1  12   7        106.04        103.24         6.66 o                         
   0  12   7         88.69         86.66         6.13 o                         
   1  12   7         29.43         19.14         5.25 o                         
   2  12   7          0.00         -3.66         3.66 o                         
   3  12   7         64.88         73.71         6.68 o                         
   4  12   7          1.48          2.96         5.55 o                         
   5  12   7          7.89          2.49         4.87 o                         
   6  12   7          0.64         -4.56         4.56 o                         
   7  12   7         22.32         21.27         7.19 o                         
   8  12   7          2.79         -9.21         9.21 o                         
  -9  13   7          8.60          0.45         6.09 o                         
  -8  13   7          0.46          0.25         5.63 o                         
  -7  13   7         23.35         27.93         7.62 o                         
  -6  13   7         16.65         10.00        11.83 o                         
  -5  13   7         68.48         68.96        12.39 o                         
  -4  13   7          6.73         -2.74        11.26 o                         
  -3  13   7          0.16         -3.50         5.57 o                         
  -2  13   7         10.99          6.57         4.45 o                         
  -1  13   7          0.45         -3.80         4.11 o                         
   0  13   7         21.23         19.21         4.45 o                         
   1  13   7          1.37         -4.87         4.87 o                         
   2  13   7          2.75         -4.00         4.00 o                         
   3  13   7          0.53         -2.27         5.08 o                         
   4  13   7          9.27          6.27         4.87 o                         
   5  13   7         13.03         10.59         9.87 o                         
   6  13   7          0.83         -6.32         6.32 o                         
   7  13   7          0.04          8.11         7.62 o                         
  -9  14   7          0.63         -7.66         7.66 o                         
  -8  14   7          9.60         -8.15         8.15 o                         
  -7  14   7         10.92          8.06        12.28 o                         
  -6  14   7         11.28         10.69         6.95 o                         
  -5  14   7         62.97         54.11        21.74 o                         
  -4  14   7         50.44         54.81        14.53 o                         
  -3  14   7          0.19         -2.13         7.73 o                         
  -2  14   7         10.72          1.75         4.79 o                         
  -1  14   7          0.94         -5.37         6.50 o                         
   0  14   7         18.17          3.13         5.81 o                         
   1  14   7         17.76          9.65         5.92 o                         
   2  14   7          1.97         -1.10         5.58 o                         
   3  14   7         52.08         64.89         7.95 o                         
   4  14   7         47.87         36.44        10.62 o                         
   5  14   7         61.69         71.44        10.76 o                         
   6  14   7         27.93         39.54        21.92 o                         
  -8  15   7          1.11         -6.79         6.79 o                         
  -7  15   7          6.07          6.27         7.65 o                         
  -6  15   7         21.46         12.80         8.04 o                         
  -5  15   7          5.39          4.53         8.84 o                         
  -4  15   7         30.60         18.96        21.87 o                         
  -3  15   7         14.06          0.16        13.26 o                         
  -2  15   7          0.07          1.10         4.22 o                         
  -1  15   7         12.49          6.12         8.58 o                         
   0  15   7          0.05         -1.77         8.93 o                         
   1  15   7         16.96          4.19        10.42 o                         
   2  15   7          4.24         -1.44         5.67 o                         
   3  15   7          0.91         -5.13         5.13 o                         
   4  15   7          7.93          1.84         6.59 o                         
   5  15   7         16.81         21.96        11.14 o                         
   6  15   7         14.14         19.25         8.88 o                         
  -7  16   7          4.73         -1.80        15.81 o                         
  -6  16   7          0.46        -15.53        20.52 o                         
  -5  16   7          8.53          3.82         6.70 o                         
  -4  16   7          0.03         -5.51         5.51 o                         
  -3  16   7          0.05         -4.79         7.60 o                         
  -2  16   7          0.85          0.00         4.51 o                         
  -1  16   7          0.00         -1.64         5.41 o                         
   0  16   7          0.88         -4.69         4.69 o                         
   1  16   7          0.82         -8.18         8.45 o                         
   2  16   7         15.77          7.80         8.52 o                         
   3  16   7          2.89          2.75         5.91 o                         
   4  16   7          0.69         -0.55         6.24 o                         
   5  16   7         34.70         47.37         9.36 o                         
  -6  17   7          6.96          2.37         8.14 o                         
  -5  17   7          0.01         -0.74         7.32 o                         
  -4  17   7         18.87         12.45         8.36 o                         
  -3  17   7          0.14         -7.37         8.54 o                         
  -2  17   7         17.41         13.92         5.99 o                         
  -1  17   7          6.44         -5.93         5.93 o                         
   0  17   7          7.42         -4.66         5.47 o                         
   1  17   7         12.93          2.20        10.41 o                         
   2  17   7         14.73         17.94         6.50 o                         
   3  17   7          4.04         -1.11         6.17 o                         
   4  17   7          0.25         -5.27         6.00 o                         
  -5  18   7          4.57         19.62        13.74 o                         
  -4  18   7          4.05          5.92         7.29 o                         
  -3  18   7          0.26         -7.01         7.01 o                         
  -2  18   7         11.47         -2.13         7.74 o                         
  -1  18   7          0.44         -5.69         7.47 o                         
   0  18   7          1.92         -6.56         6.56 o                         
   1  18   7          2.27         -6.81         6.81 o                         
   2  18   7          1.30         -5.43         5.43 o                         
   3  18   7          4.20          5.78         8.13 o                         
  -2  19   7          1.73        -17.66        17.66 o                         
  -1  19   7         15.92         10.23        12.67 o                         
   0  19   7          0.17        -10.06        10.06 o                         
 -10   0   8          0.95         17.20        38.92 o                         
  -8   0   8        147.76         99.14        19.13 o                         
  -6   0   8         96.86         88.30         7.34 o                         
  -4   0   8        669.69        704.73         9.79 o                         
  -2   0   8         91.70        103.76         6.75 o                         
   0   0   8          8.42          4.70         2.21 o                         
   2   0   8       1136.82       1180.35        20.99 o                         
   4   0   8        276.69        295.37         9.57 o                         
   6   0   8         66.11         60.44        10.13 o                         
   8   0   8         55.67         59.35        14.31 o                         
  10   0   8          3.13         10.85         9.81 o                         
 -11   1   8          4.35         39.81        52.98 o                         
 -10   1   8          4.10         17.10        26.53 o                         
  -9   1   8         12.74         16.35         5.59 o                         
  -8   1   8          0.08          0.69         4.12 o                         
  -7   1   8         83.46         68.20         4.76 o                         
  -6   1   8         23.14         22.20         3.62 o                         
  -5   1   8         26.70         21.57         3.57 o                         
  -4   1   8        318.00        337.17         5.80 o                         
  -3   1   8          8.15         10.01         2.26 o                         
  -2   1   8          3.02          1.09         1.72 o                         
  -1   1   8         14.21         16.80         2.57 o                         
   0   1   8          0.35         -1.30         1.30 o                         
   1   1   8         39.27         39.58         3.21 o                         
   2   1   8          6.80          5.03         2.28 o                         
   3   1   8         13.78         11.05         2.60 o                         
   4   1   8         17.15         14.41         2.83 o                         
   5   1   8         51.54         57.99         5.85 o                         
   6   1   8         12.48         10.23         3.92 o                         
   7   1   8         42.22         44.42         5.67 o                         
   8   1   8         34.46         43.77         7.68 o                         
   9   1   8          4.77          1.00         6.15 o                         
  10   1   8         26.30         19.12         7.77 o                         
 -12   2   8          0.39          6.09         7.49 o                         
 -11   2   8          0.17         11.38        18.13 o                         
 -10   2   8          0.29         -0.52        17.53 o                         
  -9   2   8          1.59          3.81         7.24 o                         
  -8   2   8          3.55         -2.83         6.09 o                         
  -7   2   8         53.09         58.85         6.13 o                         
  -6   2   8        183.99        179.11         7.30 o                         
  -5   2   8        122.01        113.28         6.42 o                         
  -4   2   8         60.39         62.09         3.49 o                         
  -3   2   8         88.39         89.69         4.24 o                         
  -2   2   8         78.45         86.86         5.29 o                         
  -1   2   8         71.88         79.57         4.72 o                         
   0   2   8         12.30         11.21         1.84 o                         
   1   2   8         52.76         48.27         2.88 o                         
   2   2   8        104.98         95.02         4.62 o                         
   3   2   8         51.06         48.24         3.74 o                         
   4   2   8         94.06         91.69         5.53 o                         
   5   2   8        285.48        311.06        10.91 o                         
   6   2   8         88.96         88.09         7.64 o                         
   7   2   8          0.54          1.43         3.40 o                         
   8   2   8          0.88          4.62         5.65 o                         
   9   2   8         16.51         17.26         6.69 o                         
  10   2   8          0.01         11.19         8.04 o                         
 -12   3   8         16.50         37.25        10.48 o                         
 -11   3   8          1.34        162.88        63.78 o                         
 -10   3   8          5.05          5.75        14.06 o                         
  -9   3   8          0.58          1.47        10.99 o                         
  -8   3   8          4.93          3.53         7.25 o                         
  -7   3   8         19.31         16.60         3.63 o                         
  -6   3   8         72.30         65.43         5.36 o                         
  -5   3   8        190.60        193.45         7.85 o                         
  -4   3   8          4.77          5.22         2.17 o                         
  -3   3   8         59.56         58.97         3.61 o                         
  -2   3   8        164.41        175.20         6.00 o                         
  -1   3   8        200.30        201.31         5.84 o                         
   0   3   8         87.72         84.14         4.63 o                         
   1   3   8        217.54        225.99         6.54 o                         
   2   3   8         56.66         54.98         3.94 o                         
   3   3   8        207.88        226.86         6.87 o                         
   4   3   8         47.14         45.45         4.44 o                         
   5   3   8        193.94        232.33         9.19 o                         
   6   3   8        128.87        135.48         9.60 o                         
   7   3   8         80.59         81.48         7.82 o                         
   8   3   8         20.55         18.55         6.69 o                         
   9   3   8          0.53          3.12         6.08 o                         
  10   3   8          2.25          2.02         5.69 o                         
 -12   4   8          3.18         43.65       115.78 o                         
 -11   4   8         13.23         38.97        38.63 o                         
 -10   4   8          0.01         43.83        62.47 o                         
  -9   4   8          0.51          0.23         6.28 o                         
  -8   4   8          3.47          4.25         4.22 o                         
  -7   4   8        172.53        182.28         7.52 o                         
  -6   4   8         17.06         15.94         4.05 o                         
  -5   4   8        185.73        212.39         8.15 o                         
  -4   4   8        239.94        229.46         6.43 o                         
  -3   4   8         44.98         49.39         4.18 o                         
  -2   4   8         73.31         77.27         5.11 o                         
  -1   4   8        130.06        132.55         5.41 o                         
   0   4   8         73.30         59.15         4.20 o                         
   1   4   8          0.65         -2.55         2.55 o                         
   2   4   8        301.07        299.07         7.57 o                         
   3   4   8         50.66         39.95         3.51 o                         
   4   4   8        116.10        110.70         7.06 o                         
   5   4   8         79.76         74.12         5.49 o                         
   6   4   8         80.77         89.66         7.25 o                         
   7   4   8         37.90         46.08         6.05 o                         
   8   4   8         44.64         44.61         9.34 o                         
   9   4   8          3.41          2.43         7.06 o                         
  10   4   8          0.54         11.44         7.36 o                         
 -12   5   8          0.50        198.53        74.90 o                         
 -11   5   8          6.77        162.88        75.55 o                         
 -10   5   8         13.45         30.75        10.17 o                         
  -9   5   8         40.67         44.14        17.27 o                         
  -8   5   8         53.01         57.82         5.55 o                         
  -7   5   8         56.09         57.70         5.48 o                         
  -6   5   8         70.65         81.59         6.40 o                         
  -5   5   8         24.03         22.03         4.42 o                         
  -4   5   8       1335.13       1392.63        14.60 o                         
  -3   5   8          0.46          2.20         2.44 o                         
  -2   5   8         87.84         92.03         5.09 o                         
  -1   5   8          0.51         -0.16         2.44 o                         
   0   5   8          0.02          0.88         2.67 o                         
   1   5   8         10.57         10.73         3.19 o                         
   2   5   8         43.56         48.55         4.36 o                         
   3   5   8         39.51         39.73         3.79 o                         
   4   5   8         17.08          8.89         3.85 o                         
   5   5   8         30.01         27.46         5.33 o                         
   6   5   8        124.01        140.45        11.45 o                         
   7   5   8          0.09         -1.73         5.13 o                         
   8   5   8         10.48         13.73         6.29 o                         
   9   5   8          7.09          3.08         7.02 o                         
  10   5   8          1.44         -7.20        25.51 o                         
 -12   6   8          1.22        128.87        82.09 o                         
 -11   6   8          4.78         13.08        20.27 o                         
 -10   6   8         28.61         48.14        16.67 o                         
  -9   6   8         54.46         55.36        11.71 o                         
  -8   6   8          0.89         -1.50         3.40 o                         
  -7   6   8        120.80        132.84        10.10 o                         
  -6   6   8        156.49        171.55        13.58 o                         
  -5   6   8        535.87        590.48        13.97 o                         
  -4   6   8        373.71        390.01         9.00 o                         
  -3   6   8        317.08        321.91         7.74 o                         
  -2   6   8         10.10         12.57         2.75 o                         
  -1   6   8          0.21          1.75         2.58 o                         
   0   6   8         22.06         21.61         3.80 o                         
   1   6   8        393.32        414.96        10.17 o                         
   2   6   8        213.13        232.42         8.22 o                         
   3   6   8         74.91         69.30         4.57 o                         
   4   6   8        140.54        144.94         7.44 o                         
   5   6   8        314.55        357.50        11.02 o                         
   6   6   8         29.61         30.38         5.50 o                         
   7   6   8          0.43         -4.33         4.33 o                         
   8   6   8         23.16         10.65         6.64 o                         
   9   6   8          2.45         -5.78         5.78 o                         
 -11   7   8          8.04          8.61        28.24 o                         
 -10   7   8         10.39          4.01        11.89 o                         
  -9   7   8         15.21         19.36        20.34 o                         
  -8   7   8          0.08         -5.23         5.49 o                         
  -7   7   8         39.36         41.73         5.35 o                         
  -6   7   8         95.98         96.33         9.05 o                         
  -5   7   8          2.78         -3.24         4.39 o                         
  -4   7   8         11.74         12.91         3.74 o                         
  -3   7   8         83.86         83.58         5.37 o                         
  -2   7   8        208.03        216.89         6.54 o                         
  -1   7   8        893.80        895.51        14.18 o                         
   0   7   8        656.86        718.32        13.02 o                         
   1   7   8          0.67          7.07         3.28 o                         
   2   7   8        142.91        146.67         7.18 o                         
   3   7   8         29.47         23.79         4.37 o                         
   4   7   8        210.32        216.89        14.68 o                         
   5   7   8          0.00          0.33         3.79 o                         
   6   7   8          0.94          6.26         5.89 o                         
   7   7   8         17.09         18.61         6.82 o                         
   8   7   8          3.92         -2.35         5.38 o                         
   9   7   8         23.18         15.53         7.66 o                         
 -11   8   8          4.98         16.19        15.30 o                         
 -10   8   8         10.08          7.59        32.75 o                         
  -9   8   8         13.27         12.92         8.36 o                         
  -8   8   8         19.44         12.95         4.68 o                         
  -7   8   8         14.09         11.39         5.33 o                         
  -6   8   8          1.07         -3.40         3.40 o                         
  -5   8   8         14.62          7.20         4.21 o                         
  -4   8   8          8.69         -0.78         3.28 o                         
  -3   8   8          1.09         -0.29         3.12 o                         
  -2   8   8         69.35         80.88         5.58 o                         
  -1   8   8        177.98        182.77         8.50 o                         
   0   8   8         54.69         49.47         4.92 o                         
   1   8   8        124.06        112.68         6.86 o                         
   2   8   8          0.02         -2.16         3.26 o                         
   3   8   8          8.37          3.99         3.93 o                         
   4   8   8          0.01         -1.92         3.58 o                         
   5   8   8          9.11          8.51         4.13 o                         
   6   8   8          6.60          1.47         4.09 o                         
   7   8   8          1.98         -5.13         5.97 o                         
   8   8   8          0.23         -6.60         6.60 o                         
   9   8   8          1.05         -8.05         8.05 o                         
 -11   9   8          9.80         26.49        17.66 o                         
 -10   9   8         16.61         36.12        12.15 o                         
  -9   9   8          0.75         -5.60         5.60 o                         
  -8   9   8         31.15         34.28         6.99 o                         
  -7   9   8          3.17          6.41         4.75 o                         
  -6   9   8         37.96         27.06         5.54 o                         
  -5   9   8        166.61        162.95        15.49 o                         
  -4   9   8          8.23          2.04         5.49 o                         
  -3   9   8          5.18         -3.69         3.69 o                         
  -2   9   8         19.38         24.67         4.70 o                         
  -1   9   8          0.01         -3.44         3.44 o                         
   0   9   8        316.52        348.53        10.29 o                         
   1   9   8        127.77        129.69         8.11 o                         
   2   9   8          0.15         -3.33         3.33 o                         
   3   9   8          6.45          2.06         3.80 o                         
   4   9   8        133.15        123.54         9.11 o                         
   5   9   8          1.04         -1.84         4.20 o                         
   6   9   8          0.81         -5.05         5.05 o                         
   7   9   8         11.50          2.23         7.10 o                         
   8   9   8          3.32         -8.65         8.65 o                         
   9   9   8          0.55        -10.68        10.68 o                         
 -10  10   8         29.38         58.06        29.26 o                         
  -9  10   8          0.12          1.17         6.12 o                         
  -8  10   8         50.32         42.75         6.78 o                         
  -7  10   8         13.42          3.92         5.63 o                         
  -6  10   8          0.28        -10.31        10.31 o                         
  -5  10   8         39.26         34.09         6.51 o                         
  -4  10   8          2.80         -6.23         7.56 o                         
  -3  10   8          0.02         -2.45         3.42 o                         
  -2  10   8         25.80         22.04         4.06 o                         
  -1  10   8          4.36          6.22         3.86 o                         
   0  10   8         21.28          8.89         4.21 o                         
   1  10   8         25.14         19.52         4.16 o                         
   2  10   8          0.88         -3.03         3.03 o                         
   3  10   8          4.65          1.83         4.23 o                         
   4  10   8         46.33         43.37         7.13 o                         
   5  10   8          9.65          1.57         4.46 o                         
   6  10   8          3.46          1.39         5.15 o                         
   7  10   8         28.51         17.30         8.81 o                         
   8  10   8          3.54         -6.73         6.87 o                         
 -10  11   8          0.08        -13.74        13.74 o                         
  -9  11   8          6.13         -3.83         9.32 o                         
  -8  11   8          3.82          3.36         6.35 o                         
  -7  11   8          7.58          7.51         8.11 o                         
  -6  11   8         90.90         92.51        16.58 o                         
  -5  11   8        140.37        136.48        11.48 o                         
  -4  11   8          1.08         -8.11         8.11 o                         
  -3  11   8         14.97          7.30         4.47 o                         
  -2  11   8         16.21         13.20         3.97 o                         
  -1  11   8        193.76        168.66        10.62 o                         
   0  11   8        200.26        204.22         9.19 o                         
   1  11   8         40.47         41.08         5.88 o                         
   2  11   8         34.56         22.53         5.18 o                         
   3  11   8         19.07         18.73         5.98 o                         
   4  11   8          2.29         -0.89         5.42 o                         
   5  11   8          2.67         -1.15         5.61 o                         
   6  11   8          0.49         -4.23         6.88 o                         
   7  11   8          7.35          0.74         7.06 o                         
   8  11   8          3.65         -9.55         9.55 o                         
  -9  12   8          0.01         -3.67         5.93 o                         
  -8  12   8         13.09          8.19        10.40 o                         
  -7  12   8          0.00         -4.43         4.43 o                         
  -6  12   8          0.23         -4.54         4.54 o                         
  -5  12   8         37.59         29.59        12.35 o                         
  -4  12   8        123.75        129.15        10.68 o                         
  -3  12   8         64.13         58.14         6.67 o                         
  -2  12   8         51.00         39.76         6.08 o                         
  -1  12   8         16.93         13.61         4.67 o                         
   0  12   8         28.90         27.42         5.14 o                         
   1  12   8          7.07         -5.64         8.01 o                         
   2  12   8          1.00          1.03         4.92 o                         
   3  12   8         83.54        116.37        13.92 o                         
   4  12   8         72.09         73.56         7.84 o                         
   5  12   8         23.14         19.44         8.05 o                         
   6  12   8          3.24         -5.11         7.27 o                         
   7  12   8          0.52         -8.87        12.14 o                         
  -9  13   8         10.07          8.74         7.54 o                         
  -8  13   8          4.10         -1.52         7.73 o                         
  -7  13   8          0.01         -1.62        10.69 o                         
  -6  13   8          0.03         -8.44        13.31 o                         
  -5  13   8         28.40         17.67        14.26 o                         
  -4  13   8        120.22        153.02        14.62 o                         
  -3  13   8          0.03         -5.17        10.18 o                         
  -2  13   8          1.52         -3.72         3.72 o                         
  -1  13   8          1.67          0.00         3.74 o                         
   0  13   8         33.87         25.43        10.89 o                         
   1  13   8          0.21         -4.40         7.98 o                         
   2  13   8         67.44         89.27         9.67 o                         
   3  13   8         21.09         20.04         7.26 o                         
   4  13   8         29.36         24.99         9.36 o                         
   5  13   8          3.60          8.30         5.25 o                         
   6  13   8          2.19         -1.38        10.26 o                         
  -8  14   8          5.84          5.95         8.78 o                         
  -7  14   8         20.98         28.48         8.26 o                         
  -6  14   8         22.80          3.86        15.43 o                         
  -5  14   8         44.10         42.68        10.68 o                         
  -4  14   8         10.64         -1.08        13.62 o                         
  -3  14   8          0.94          2.76         5.43 o                         
  -2  14   8          5.93          6.10         4.37 o                         
  -1  14   8         66.77         70.64         8.39 o                         
   0  14   8         24.61         21.64         9.45 o                         
   1  14   8          2.20         -5.00         8.81 o                         
   2  14   8          7.13          3.49         6.09 o                         
   3  14   8         11.31          9.12         5.89 o                         
   4  14   8          6.59         -4.65         6.16 o                         
   5  14   8         24.01         24.55         9.36 o                         
   6  14   8         18.96         10.79         8.59 o                         
  -7  15   8         26.00         44.19        14.38 o                         
  -6  15   8          7.86         -6.04         6.33 o                         
  -5  15   8         25.79         16.55        17.58 o                         
  -4  15   8          0.01         -2.79         7.38 o                         
  -3  15   8         34.47         19.16        15.33 o                         
  -2  15   8         22.34         24.58         5.86 o                         
  -1  15   8         12.89          9.06         4.72 o                         
   0  15   8          0.29         -9.77         9.77 o                         
   1  15   8          1.27         -8.70        10.89 o                         
   2  15   8          2.37         -5.61         6.25 o                         
   3  15   8          3.28          7.20         6.05 o                         
   4  15   8          0.51          2.68         7.38 o                         
   5  15   8         36.55         42.06        17.00 o                         
  -6  16   8          6.60          4.53         8.18 o                         
  -5  16   8          0.07         -6.09         6.09 o                         
  -4  16   8          3.69         11.36         7.16 o                         
  -3  16   8          4.74          3.59         6.62 o                         
  -2  16   8         28.47         28.06         6.51 o                         
  -1  16   8          4.65         -3.59         5.68 o                         
   0  16   8         11.18          3.05         7.30 o                         
   1  16   8          4.51          1.63         6.30 o                         
   2  16   8         27.04         27.02         9.03 o                         
   3  16   8          0.17         -6.31         6.31 o                         
   4  16   8          0.77          6.89        12.99 o                         
  -5  17   8         11.39          7.76         8.02 o                         
  -4  17   8         13.20         14.99         7.88 o                         
  -3  17   8         13.24         10.22         7.25 o                         
  -2  17   8          0.92         -4.63         7.78 o                         
  -1  17   8          3.11         -7.12         7.12 o                         
   0  17   8          7.17         -5.16         6.09 o                         
   1  17   8         17.59         13.55         8.25 o                         
   2  17   8         10.76         -3.64         5.52 o                         
   3  17   8         19.69         26.75         9.96 o                         
  -3  18   8          0.99         -7.03        18.32 o                         
  -2  18   8          0.33         -3.82        14.77 o                         
  -1  18   8          4.42         -3.69         9.01 o                         
   0  18   8          3.96         -7.70         7.70 o                         
   1  18   8          5.96         -5.82        17.81 o                         
 -11   0   9          0.60         -3.27         7.85 o                         
  -9   0   9        158.88        170.61        50.39 o                         
  -7   0   9         40.55         56.59         7.68 o                         
  -5   0   9         19.43         18.47         6.22 o                         
  -3   0   9          0.12          4.57         3.85 o                         
  -1   0   9        114.79        114.49         7.69 o                         
   1   0   9        300.12        280.28        11.35 o                         
   3   0   9        125.26        126.56        12.02 o                         
   5   0   9         27.32         24.22         6.77 o                         
   7   0   9          8.18         16.80         7.85 o                         
   9   0   9         12.36         25.03        11.51 o                         
 -12   1   9          0.06          0.30         5.14 o                         
 -11   1   9          0.32          5.62        15.93 o                         
 -10   1   9         12.56         17.51        16.84 o                         
  -9   1   9          1.71         10.20         6.87 o                         
  -8   1   9         24.12         27.25         8.30 o                         
  -7   1   9        266.53        289.50        10.68 o                         
  -6   1   9         48.81         43.98         5.34 o                         
  -5   1   9         42.99         38.69         5.48 o                         
  -4   1   9        211.82        211.24         7.40 o                         
  -3   1   9        545.72        573.86        10.14 o                         
  -2   1   9        159.21        156.35         5.18 o                         
  -1   1   9          8.28          8.37         2.24 o                         
   0   1   9          7.36          4.90         2.36 o                         
   1   1   9          0.10          0.39         2.09 o                         
   2   1   9        174.34        183.93         6.65 o                         
   3   1   9         47.24         39.45         4.10 o                         
   4   1   9         18.89         12.77         3.65 o                         
   5   1   9         18.73         23.40         4.77 o                         
   6   1   9        150.63        153.74        10.24 o                         
   7   1   9          6.07         15.46         5.00 o                         
   8   1   9          0.29          5.88         5.80 o                         
   9   1   9          8.59         19.59         6.98 o                         
 -12   2   9          3.04         13.83        20.45 o                         
 -11   2   9         15.39         37.51        24.08 o                         
 -10   2   9          0.12          5.47         9.89 o                         
  -9   2   9          0.45         -3.01         4.82 o                         
  -8   2   9         43.30         24.88         5.53 o                         
  -7   2   9         27.04         26.18         5.02 o                         
  -6   2   9         99.72        105.15        15.04 o                         
  -5   2   9        210.81        223.67         9.20 o                         
  -4   2   9        331.83        336.44         8.49 o                         
  -3   2   9        368.79        383.62         8.54 o                         
  -2   2   9         11.61          8.79         2.80 o                         
  -1   2   9          0.01         -1.72         2.71 o                         
   0   2   9          0.26         -1.50         1.50 o                         
   1   2   9         66.86         71.64         4.50 o                         
   2   2   9          2.89          1.31         2.33 o                         
   3   2   9        279.95        300.60         7.52 o                         
   4   2   9         12.40         10.33         3.63 o                         
   5   2   9         67.21         66.45         7.28 o                         
   6   2   9         61.75         57.40         6.02 o                         
   7   2   9         48.31         49.10         6.28 o                         
   8   2   9          5.69          6.87         8.90 o                         
   9   2   9          0.43          8.31         6.48 o                         
 -12   3   9         10.66         17.76        10.84 o                         
 -11   3   9          0.02          4.44        16.15 o                         
 -10   3   9          9.14         14.27        14.91 o                         
  -9   3   9          4.41         -4.51        10.02 o                         
  -8   3   9         54.20         52.17         7.84 o                         
  -7   3   9         74.64         77.13         7.51 o                         
  -6   3   9         75.77         80.73         6.64 o                         
  -5   3   9         20.82         11.81         4.48 o                         
  -4   3   9        251.01        255.98         8.89 o                         
  -3   3   9          5.95          9.07         3.32 o                         
  -2   3   9         41.28         42.91         4.67 o                         
  -1   3   9         22.66         20.21         3.51 o                         
   0   3   9         91.58        102.80         6.05 o                         
   1   3   9        117.46        108.21         5.60 o                         
   2   3   9         82.89         77.78         4.78 o                         
   3   3   9        108.65        100.17         5.36 o                         
   4   3   9         77.22         74.73         5.62 o                         
   5   3   9         13.26          9.17         4.04 o                         
   6   3   9          7.75          1.42         4.78 o                         
   7   3   9          5.15          7.30         5.05 o                         
   8   3   9         42.09         50.65        10.02 o                         
   9   3   9          0.06         -1.98         6.95 o                         
 -11   4   9          1.47          8.88        28.30 o                         
 -10   4   9          0.83          3.95        28.62 o                         
  -9   4   9         34.17         46.27        18.97 o                         
  -8   4   9          8.02          3.41         8.88 o                         
  -7   4   9        181.20        186.43        20.41 o                         
  -6   4   9         94.98         79.75         7.03 o                         
  -5   4   9        195.15        201.98         9.66 o                         
  -4   4   9        163.09        167.42        10.22 o                         
  -3   4   9          0.50          3.76         3.23 o                         
  -2   4   9         27.34         33.11         4.35 o                         
  -1   4   9          3.75          0.88         3.08 o                         
   0   4   9         75.48         71.02         5.32 o                         
   1   4   9         32.28         34.48         3.92 o                         
   2   4   9         48.67         48.53         4.12 o                         
   3   4   9        227.28        235.95         7.65 o                         
   4   4   9          0.04         -3.13         3.13 o                         
   5   4   9         58.79         60.79         7.44 o                         
   6   4   9          1.49         -1.70         4.47 o                         
   7   4   9          8.77          3.53         4.66 o                         
   8   4   9          0.57         -1.15         7.24 o                         
   9   4   9          3.64         11.01         7.34 o                         
 -11   5   9          0.77         -1.47        18.38 o                         
 -10   5   9         32.70         37.76        12.92 o                         
  -9   5   9          1.53          3.69         8.27 o                         
  -8   5   9          0.45          1.04        13.30 o                         
  -7   5   9         51.51         63.58         6.42 o                         
  -6   5   9          6.42          1.25         4.02 o                         
  -5   5   9          9.26          2.68         3.96 o                         
  -4   5   9         35.29         33.84         4.77 o                         
  -3   5   9        255.21        256.09         8.92 o                         
  -2   5   9          0.69         -0.12         3.30 o                         
  -1   5   9        155.19        155.12         6.86 o                         
   0   5   9         82.39         76.91         5.31 o                         
   1   5   9         45.47         53.92         5.27 o                         
   2   5   9         29.63         35.21         4.10 o                         
   3   5   9         71.51         74.41         5.81 o                         
   4   5   9          0.00         -3.06         3.06 o                         
   5   5   9          4.75          7.01         4.38 o                         
   6   5   9          0.32         -1.35         4.37 o                         
   7   5   9         35.61         32.40         6.81 o                         
   8   5   9          0.06         -5.08         6.18 o                         
   9   5   9          1.00         -4.63         8.22 o                         
 -11   6   9          0.25         19.05        38.26 o                         
 -10   6   9          0.54          1.53         7.24 o                         
  -9   6   9          1.71          1.24        11.04 o                         
  -8   6   9          1.71          0.58         4.93 o                         
  -7   6   9          5.30          6.02         4.13 o                         
  -6   6   9          0.01         -1.40         7.06 o                         
  -5   6   9        199.32        208.07        10.52 o                         
  -4   6   9        154.27        155.90         8.40 o                         
  -3   6   9          4.03          2.74         3.66 o                         
  -2   6   9        151.22        151.64         8.04 o                         
  -1   6   9          4.57          1.88         3.46 o                         
   0   6   9        199.92        166.21         9.16 o                         
   1   6   9        559.63        626.03        12.96 o                         
   2   6   9         95.33        101.35         8.82 o                         
   3   6   9         80.08         76.64         6.04 o                         
   4   6   9          0.55         -3.36         3.36 o                         
   5   6   9          3.12          3.54         4.30 o                         
   6   6   9         53.56         59.24         8.82 o                         
   7   6   9          0.05         -6.19         6.19 o                         
   8   6   9          6.71         -6.63         6.93 o                         
   9   6   9         13.07          0.37        13.50 o                         
 -11   7   9          6.18         67.05        78.17 o                         
 -10   7   9          3.46          4.58         8.12 o                         
  -9   7   9          0.90         -1.68         6.28 o                         
  -8   7   9         14.70          9.78         6.11 o                         
  -7   7   9         29.05         24.66         7.01 o                         
  -6   7   9          0.43         -3.88         3.94 o                         
  -5   7   9         53.54         49.10         6.66 o                         
  -4   7   9        335.29        359.66        14.69 o                         
  -3   7   9         20.71         30.64         5.02 o                         
  -2   7   9        181.07        188.35         8.52 o                         
  -1   7   9         50.78         52.35         5.11 o                         
   0   7   9         48.09         59.34         5.44 o                         
   1   7   9        157.54        160.48        15.36 o                         
   2   7   9        118.84        116.68         7.10 o                         
   3   7   9        137.67        148.18        10.24 o                         
   4   7   9          1.05         -1.91         3.53 o                         
   5   7   9          5.32         -3.35         3.35 o                         
   6   7   9         36.73         25.29         7.59 o                         
   7   7   9          1.37         -5.53         5.53 o                         
   8   7   9         28.44         19.02         7.93 o                         
 -10   8   9          0.17         -5.07         9.06 o                         
  -9   8   9          5.89         -3.75         9.13 o                         
  -8   8   9          0.25         -3.16         5.09 o                         
  -7   8   9         20.35         15.27         8.50 o                         
  -6   8   9         17.44         13.69         5.14 o                         
  -5   8   9          3.07         -3.63         8.99 o                         
  -4   8   9          0.53         -4.81         4.81 o                         
  -3   8   9         66.36         70.08         6.64 o                         
  -2   8   9         88.66         96.89         7.24 o                         
  -1   8   9        133.29        116.74         7.36 o                         
   0   8   9         72.53         75.75         7.40 o                         
   1   8   9          1.70         -3.10         3.57 o                         
   2   8   9         14.94         10.09         4.33 o                         
   3   8   9        107.44         94.36         6.93 o                         
   4   8   9          2.58         -0.13         4.11 o                         
   5   8   9         38.09         27.39         5.50 o                         
   6   8   9          0.16         -4.46         4.46 o                         
   7   8   9          0.00         -7.61         7.61 o                         
   8   8   9          4.32         -7.52         7.52 o                         
 -10   9   9          3.31          5.78         9.92 o                         
  -9   9   9         26.88         19.80         7.41 o                         
  -8   9   9          7.98          6.18         5.04 o                         
  -7   9   9          0.77         -0.38         5.11 o                         
  -6   9   9         32.25         25.86         7.43 o                         
  -5   9   9          0.44         -6.45         6.45 o                         
  -4   9   9          7.93          5.72        12.51 o                         
  -3   9   9          4.63          6.60         9.12 o                         
  -2   9   9         76.81         81.63         6.81 o                         
  -1   9   9        277.73        307.14        10.64 o                         
   0   9   9          7.44          7.58         4.17 o                         
   1   9   9        125.43        106.94         7.60 o                         
   2   9   9         20.34         10.48         4.35 o                         
   3   9   9         28.88         28.44         5.10 o                         
   4   9   9          5.99          6.09         4.96 o                         
   5   9   9          1.92         -6.54         6.54 o                         
   6   9   9          3.73          1.53         6.96 o                         
   7   9   9         12.86         -5.75         8.68 o                         
   8   9   9          0.00         -8.21         8.21 o                         
 -10  10   9         34.09         44.81        20.28 o                         
  -9  10   9          2.52         -3.85         6.02 o                         
  -8  10   9          1.85         -7.57         9.08 o                         
  -7  10   9         10.52          1.56         5.38 o                         
  -6  10   9          4.17         -5.17         5.17 o                         
  -5  10   9         23.22         20.11         8.62 o                         
  -4  10   9        166.48        193.11        14.39 o                         
  -3  10   9         69.57         59.31         8.16 o                         
  -2  10   9          9.02          8.61         5.17 o                         
  -1  10   9        147.91        149.07         8.56 o                         
   0  10   9          1.23         -6.09         8.24 o                         
   1  10   9          1.57         -5.23         5.23 o                         
   2  10   9         27.23         18.39         6.46 o                         
   3  10   9         20.74         10.46         5.09 o                         
   4  10   9         29.74         18.06         9.64 o                         
   5  10   9          0.74         -0.61         7.41 o                         
   6  10   9          1.46         -0.82         5.71 o                         
   7  10   9          5.00         -7.95         7.95 o                         
  -9  11   9          1.46        -10.99        13.31 o                         
  -8  11   9          0.01         -1.65        11.45 o                         
  -7  11   9          9.28         12.10        10.30 o                         
  -6  11   9          0.01         -9.45        11.77 o                         
  -5  11   9          9.18          6.87         9.71 o                         
  -4  11   9         51.83         58.33         8.01 o                         
  -3  11   9         23.21         21.16         6.76 o                         
  -2  11   9         75.77         67.75         5.90 o                         
  -1  11   9         15.80         15.23         4.52 o                         
   0  11   9          2.31         -5.52         6.83 o                         
   1  11   9          9.97          6.36         4.16 o                         
   2  11   9         61.92         60.26         7.30 o                         
   3  11   9          3.32          0.63         4.84 o                         
   4  11   9          2.50         -4.93         5.59 o                         
   5  11   9          9.55          7.25         5.56 o                         
   6  11   9          2.64         11.89        13.80 o                         
   7  11   9          0.60         -6.84         6.84 o                         
  -9  12   9          0.02          2.81         8.78 o                         
  -8  12   9          1.65         -1.00        10.44 o                         
  -7  12   9          0.72         -4.91         6.26 o                         
  -6  12   9          3.56         -2.13         5.69 o                         
  -5  12   9          0.29          1.18         5.77 o                         
  -4  12   9         23.97         24.38         7.67 o                         
  -3  12   9          0.51         -4.17        12.57 o                         
  -2  12   9         35.80         32.26         7.11 o                         
  -1  12   9          0.04         -4.36         4.36 o                         
   0  12   9          1.75         -5.49         7.28 o                         
   1  12   9         30.07         23.07         6.09 o                         
   2  12   9         15.07         16.29         9.45 o                         
   3  12   9          3.79          5.18         5.17 o                         
   4  12   9          0.86          1.35         5.19 o                         
   5  12   9         18.20         20.96         9.04 o                         
   6  12   9         10.67         15.16         9.80 o                         
  -8  13   9         11.48          5.66         8.04 o                         
  -7  13   9         14.40         -3.53        13.38 o                         
  -6  13   9          4.38          0.22         6.74 o                         
  -5  13   9         61.51         63.46        17.08 o                         
  -4  13   9          0.01         -8.81         9.23 o                         
  -3  13   9         24.51          8.58        13.61 o                         
  -2  13   9          6.37          4.09         7.02 o                         
  -1  13   9          7.99          0.84         4.53 o                         
   0  13   9          0.13         -4.97         4.97 o                         
   1  13   9          0.65         -6.84         8.62 o                         
   2  13   9          0.32          0.07         5.46 o                         
   3  13   9         27.17         31.08         7.74 o                         
   4  13   9          3.10         -1.40         7.16 o                         
   5  13   9          2.98          1.56         6.18 o                         
  -7  14   9          1.93          6.93         7.06 o                         
  -6  14   9         18.93          2.39         9.44 o                         
  -5  14   9          0.02         -9.71        16.25 o                         
  -4  14   9          1.87         -6.89        17.17 o                         
  -3  14   9          0.91         -1.64         4.90 o                         
  -2  14   9          1.62         -6.85         6.85 o                         
  -1  14   9          0.71         -4.00         4.00 o                         
   0  14   9          0.19          1.35         5.89 o                         
   1  14   9          4.73          2.15         8.29 o                         
   2  14   9          2.84         -0.94         5.70 o                         
   3  14   9         29.16         31.11         9.40 o                         
   4  14   9          1.84          1.70         9.15 o                         
   5  14   9          0.03         -6.42         6.42 o                         
  -7  15   9          0.28          1.64        14.72 o                         
  -6  15   9         41.44         28.92        22.92 o                         
  -5  15   9         42.01         46.49        12.43 o                         
  -4  15   9          3.54         -1.99        19.37 o                         
  -3  15   9          0.79         -5.56         5.56 o                         
  -2  15   9          1.31          1.52         5.01 o                         
  -1  15   9         59.56         56.98         8.99 o                         
   0  15   9          0.86         -4.10         6.90 o                         
   1  15   9          3.29         -6.97         6.97 o                         
   2  15   9          5.26          0.48         6.28 o                         
   3  15   9          6.71          3.35         6.94 o                         
   4  15   9          8.68         26.95        10.76 o                         
  -5  16   9          1.42         -3.37         8.71 o                         
  -4  16   9          1.93         -4.26         7.39 o                         
  -3  16   9         15.13         10.43         8.44 o                         
  -2  16   9          7.16          5.34        10.31 o                         
  -1  16   9          0.00         -7.42         7.42 o                         
   0  16   9         18.72          5.75        12.84 o                         
   1  16   9          0.70        -10.04        12.08 o                         
   2  16   9          0.33         -5.84         5.84 o                         
   3  16   9          0.03          0.18         7.41 o                         
  -4  17   9         37.79         45.47        17.01 o                         
  -3  17   9         36.01         16.50        30.26 o                         
  -2  17   9          4.60         -7.61         7.61 o                         
  -1  17   9          0.00         -8.38         8.38 o                         
   0  17   9         12.10          2.43         6.72 o                         
   1  17   9          0.82         -3.08        11.24 o                         
 -10   0  10         14.98         11.12        10.14 o                         
  -8   0  10         32.71         33.90        26.66 o                         
  -6   0  10          4.08         -1.77         7.97 o                         
  -4   0  10         80.94         74.49         7.95 o                         
  -2   0  10         79.09         67.03         5.86 o                         
   0   0  10          5.01          1.68         3.58 o                         
   2   0  10          2.53          1.87         4.41 o                         
   4   0  10          6.25          8.94         5.65 o                         
   6   0  10          0.53          9.77         9.41 o                         
   8   0  10         36.47         34.31        12.39 o                         
 -11   1  10          2.06         -0.86         5.89 o                         
 -10   1  10          0.20          0.46        17.16 o                         
  -9   1  10         11.99         36.54        14.63 o                         
  -8   1  10         29.31         25.19         8.92 o                         
  -7   1  10         25.69         32.16         7.87 o                         
  -6   1  10         21.09         19.51         6.22 o                         
  -5   1  10         21.73         14.60         4.13 o                         
  -4   1  10        135.60        131.63         8.77 o                         
  -3   1  10         14.99         17.53         3.80 o                         
  -2   1  10          0.33         -0.15         2.35 o                         
  -1   1  10         10.48          5.23         2.51 o                         
   0   1  10         17.88         16.54         3.17 o                         
   1   1  10          2.01         -3.01         3.01 o                         
   2   1  10         26.91         25.25         4.37 o                         
   3   1  10          7.90          7.26         3.57 o                         
   4   1  10         62.71         68.11        10.80 o                         
   5   1  10          0.26         -2.76         4.49 o                         
   6   1  10         98.52        121.05        11.75 o                         
   7   1  10         46.59         57.56        11.29 o                         
   8   1  10          0.11          3.67         6.25 o                         
 -11   2  10          3.09         12.73        10.47 o                         
 -10   2  10         17.23         14.82         8.28 o                         
  -9   2  10          2.45         -1.85        23.02 o                         
  -8   2  10          1.48          3.94         4.73 o                         
  -7   2  10         54.73         68.16         7.16 o                         
  -6   2  10        224.42        224.39        12.66 o                         
  -5   2  10         19.49         17.28         4.57 o                         
  -4   2  10          0.11         -3.94         3.94 o                         
  -3   2  10       1047.99       1109.91        14.87 o                         
  -2   2  10         45.49         50.84         4.45 o                         
  -1   2  10          3.70          0.30         3.38 o                         
   0   2  10         35.76         33.87         4.43 o                         
   1   2  10          1.03         -2.21         3.11 o                         
   2   2  10          0.07         -1.51         3.07 o                         
   3   2  10         54.86         52.83         5.93 o                         
   4   2  10          8.11          6.39         5.18 o                         
   5   2  10         11.40          4.66         4.68 o                         
   6   2  10         22.60         23.94         5.35 o                         
   7   2  10         38.49         44.71         8.23 o                         
   8   2  10          1.39          1.41         6.67 o                         
 -11   3  10          2.41         -1.75         7.60 o                         
 -10   3  10          3.39         16.45        12.54 o                         
  -9   3  10         37.75         53.42        15.40 o                         
  -8   3  10          0.11          5.52         7.36 o                         
  -7   3  10         93.11         83.92         8.38 o                         
  -6   3  10          2.84         -0.33         5.63 o                         
  -5   3  10         27.07         18.59         5.15 o                         
  -4   3  10        102.70         99.99         7.79 o                         
  -3   3  10        248.02        283.73         8.94 o                         
  -2   3  10         93.75         99.46         6.23 o                         
  -1   3  10         51.35         45.46         4.76 o                         
   0   3  10          4.15         -3.10         3.12 o                         
   1   3  10          4.44          2.49         3.19 o                         
   2   3  10          0.04         -3.13         3.13 o                         
   3   3  10         42.75         40.05         5.31 o                         
   4   3  10          5.63         11.85         4.40 o                         
   5   3  10          9.44          6.53         5.36 o                         
   6   3  10        106.23        113.67        12.63 o                         
   7   3  10          0.05          0.77         6.49 o                         
   8   3  10         16.47         14.67         8.35 o                         
 -11   4  10          0.04         -2.29         9.06 o                         
 -10   4  10          2.12         -1.47         6.21 o                         
  -9   4  10         12.29        -10.67        10.67 o                         
  -8   4  10          1.83         -2.59        27.37 o                         
  -7   4  10          0.23         -6.67         7.83 o                         
  -6   4  10        363.01        411.81        18.83 o                         
  -5   4  10        192.91        212.70        10.63 o                         
  -4   4  10          4.98          5.88         4.36 o                         
  -3   4  10        333.98        331.61        13.01 o                         
  -2   4  10          0.33         -0.07         3.68 o                         
  -1   4  10         17.35         14.03         3.27 o                         
   0   4  10         23.71         16.62         3.80 o                         
   1   4  10          0.72          1.04         3.50 o                         
   2   4  10         69.47         65.49         6.16 o                         
   3   4  10          2.93         -2.81         3.16 o                         
   4   4  10         28.20         22.54         5.53 o                         
   5   4  10        108.84        111.11        12.86 o                         
   6   4  10          8.49         18.20         5.77 o                         
   7   4  10          5.94         -4.00         6.76 o                         
   8   4  10          3.92          7.94         7.82 o                         
 -11   5  10          0.40         -4.19        24.96 o                         
 -10   5  10          0.01         -6.81         6.81 o                         
  -9   5  10         16.56         10.13        12.92 o                         
  -8   5  10          3.37          4.97        14.57 o                         
  -7   5  10         16.58         19.90         5.38 o                         
  -6   5  10         55.18         63.64         6.97 o                         
  -5   5  10         40.53         36.80         6.82 o                         
  -4   5  10        142.49        138.59        10.71 o                         
  -3   5  10          0.52         -1.22         3.40 o                         
  -2   5  10        132.42        146.75         7.76 o                         
  -1   5  10         36.60         30.17         4.97 o                         
   0   5  10         10.28          8.21         4.32 o                         
   1   5  10          3.85          0.39         3.22 o                         
   2   5  10         18.45         17.95         3.82 o                         
   3   5  10          9.37         -0.29         3.74 o                         
   4   5  10         20.68         13.11         4.25 o                         
   5   5  10          0.02          0.26         6.36 o                         
   6   5  10         47.04         46.42         7.51 o                         
   7   5  10          0.47         -6.72         6.72 o                         
   8   5  10          0.40          1.22         8.02 o                         
 -11   6  10          0.04          3.92        87.33 o                         
 -10   6  10          1.14         -1.52        20.25 o                         
  -9   6  10          1.08         -5.23         6.24 o                         
  -8   6  10          0.89          0.03         6.39 o                         
  -7   6  10         16.70         14.48         8.00 o                         
  -6   6  10         69.68         74.83         7.78 o                         
  -5   6  10          4.15          6.62         6.81 o                         
  -4   6  10         57.42         65.71         7.44 o                         
  -3   6  10        251.61        270.82        12.49 o                         
  -2   6  10         18.60          9.71         5.53 o                         
  -1   6  10         67.28         57.93         5.95 o                         
   0   6  10          3.10         -2.43         3.74 o                         
   1   6  10          8.71          5.24         3.97 o                         
   2   6  10         36.08         35.61         4.73 o                         
   3   6  10         31.23         34.29         5.41 o                         
   4   6  10         38.46         34.71         5.49 o                         
   5   6  10         18.57         13.30         6.24 o                         
   6   6  10          1.25          1.26         5.01 o                         
   7   6  10          1.80         -6.32         6.32 o                         
   8   6  10          5.14         -5.37         8.32 o                         
 -10   7  10          0.01         -1.20        10.66 o                         
  -9   7  10         14.39         20.63        19.90 o                         
  -8   7  10          0.00         -2.86         4.41 o                         
  -7   7  10          8.29         -0.36        12.28 o                         
  -6   7  10          2.41          1.31         7.65 o                         
  -5   7  10         60.63         67.68         7.52 o                         
  -4   7  10        204.91        221.05        16.90 o                         
  -3   7  10         13.83          6.87        11.00 o                         
  -2   7  10         27.65         36.24         5.54 o                         
  -1   7  10          2.99         -1.02         4.18 o                         
   0   7  10        110.08        124.73         9.22 o                         
   1   7  10          2.69          1.18         4.20 o                         
   2   7  10        110.14        119.84         9.87 o                         
   3   7  10          4.21         -2.55         4.62 o                         
   4   7  10          6.87          3.42         4.44 o                         
   5   7  10          4.79         -1.27         4.95 o                         
   6   7  10          0.17         -5.05         5.05 o                         
   7   7  10          0.47         -7.24         7.24 o                         
   8   7  10         22.84         -0.67        18.15 o                         
 -10   8  10          6.17         -1.77         7.83 o                         
  -9   8  10         32.24         30.20        15.93 o                         
  -8   8  10          0.97          0.69        13.89 o                         
  -7   8  10          8.03          6.23        11.65 o                         
  -6   8  10         10.21          8.92         8.83 o                         
  -5   8  10         27.00         10.67         6.63 o                         
  -4   8  10          8.64         11.92        12.94 o                         
  -3   8  10         31.38         50.49        11.05 o                         
  -2   8  10          4.60          8.01         5.80 o                         
  -1   8  10        122.15        141.28         9.48 o                         
   0   8  10        137.80        148.27         9.92 o                         
   1   8  10          6.58          0.56         4.64 o                         
   2   8  10          1.39         -2.99         4.05 o                         
   3   8  10          0.82         -3.97         3.97 o                         
   4   8  10          9.96          4.24         4.61 o                         
   5   8  10          2.67         -3.69         8.78 o                         
   6   8  10          5.68          7.58         7.51 o                         
   7   8  10         10.91         10.21         9.02 o                         
 -10   9  10          9.02         -4.91        16.35 o                         
  -9   9  10          0.38        -11.51        30.23 o                         
  -8   9  10          0.01         -3.06        15.42 o                         
  -7   9  10          0.21         -5.21        10.40 o                         
  -6   9  10          2.36         -3.18        13.19 o                         
  -5   9  10          0.00         -6.12         8.80 o                         
  -4   9  10          9.03          5.10        10.05 o                         
  -3   9  10          2.61         -6.31        12.77 o                         
  -2   9  10          3.42          0.45         6.53 o                         
  -1   9  10          2.00         -2.54         3.71 o                         
   0   9  10        514.61        552.39        14.88 o                         
   1   9  10         11.17          9.43         5.07 o                         
   2   9  10         29.06         17.23         5.15 o                         
   3   9  10          2.66         -4.47         4.47 o                         
   4   9  10          0.01          0.30         6.89 o                         
   5   9  10          9.71          3.49         7.59 o                         
   6   9  10          0.00          2.22         6.33 o                         
   7   9  10          0.04         -7.14         7.14 o                         
  -9  10  10         30.83          7.68        28.56 o                         
  -8  10  10         16.59          7.40        10.02 o                         
  -7  10  10          7.64         -2.17         6.00 o                         
  -6  10  10          2.96         -4.53        11.95 o                         
  -5  10  10          7.53          1.74        12.14 o                         
  -4  10  10          1.05         -2.04         7.97 o                         
  -3  10  10         37.32         33.27         7.93 o                         
  -2  10  10          2.15          0.46         8.69 o                         
  -1  10  10         26.24         17.35         6.47 o                         
   0  10  10         25.03         26.05         6.48 o                         
   1  10  10        120.56        117.95         9.26 o                         
   2  10  10          9.85          9.67         5.73 o                         
   3  10  10         71.81        115.82         9.25 o                         
   4  10  10         16.05         11.19         7.37 o                         
   5  10  10          1.83         -1.70        11.77 o                         
   6  10  10          0.37         -6.14         6.14 o                         
   7  10  10          1.27        -17.66        17.66 o                         
  -9  11  10          1.34          0.65        10.63 o                         
  -8  11  10          1.96         -6.24        14.79 o                         
  -7  11  10          0.01         -5.20         5.20 o                         
  -6  11  10          3.26         -4.07         5.32 o                         
  -5  11  10          3.09         -2.56        15.67 o                         
  -4  11  10         64.20         74.67        14.63 o                         
  -3  11  10          6.84         -4.85         6.14 o                         
  -2  11  10          0.79         -3.25         4.71 o                         
  -1  11  10          2.51         -2.96         4.37 o                         
   0  11  10          0.21         -4.01         4.01 o                         
   1  11  10          0.01         -3.91         4.88 o                         
   2  11  10          0.27          0.56         7.77 o                         
   3  11  10          6.88          2.84         7.30 o                         
   4  11  10          0.34         -2.32         5.67 o                         
   5  11  10         42.26         40.96         9.91 o                         
   6  11  10          1.83          5.17         7.93 o                         
  -8  12  10         11.82          9.22         7.27 o                         
  -7  12  10          9.32          2.43        16.21 o                         
  -6  12  10          0.00         -4.26         5.44 o                         
  -5  12  10          6.20          1.38         6.47 o                         
  -4  12  10          5.47         -5.00        13.96 o                         
  -3  12  10         22.19         16.95        13.71 o                         
  -2  12  10         14.56          8.15        10.85 o                         
  -1  12  10          3.09         -5.63         7.47 o                         
   0  12  10          0.92         -5.51         9.32 o                         
   1  12  10          8.06          1.64         7.13 o                         
   2  12  10          8.25          8.75         5.75 o                         
   3  12  10         13.09          2.97         7.63 o                         
   4  12  10         14.07         12.69         8.62 o                         
   5  12  10          4.24         -4.89        10.54 o                         
  -7  13  10          0.65          2.63         6.87 o                         
  -6  13  10          5.42          7.07         6.36 o                         
  -5  13  10         23.48          7.47        15.93 o                         
  -4  13  10          6.78         15.34         7.13 o                         
  -3  13  10          0.02         -0.27         6.72 o                         
  -2  13  10         14.44         12.63         9.98 o                         
  -1  13  10          1.58         -3.75         4.91 o                         
   0  13  10          1.51         -4.31         5.19 o                         
   1  13  10         12.61         11.51         7.35 o                         
   2  13  10          4.93          5.69         7.24 o                         
   3  13  10          0.71         -6.35         6.35 o                         
   4  13  10          0.05         -6.22         7.73 o                         
   5  13  10          0.13          4.07         9.53 o                         
  -6  14  10         82.70         99.63        18.02 o                         
  -5  14  10         26.61         34.04         8.59 o                         
  -4  14  10          8.78          6.02         6.63 o                         
  -3  14  10          2.56         -1.17         6.85 o                         
  -2  14  10          2.08          2.68         7.81 o                         
  -1  14  10         36.45         40.90        10.95 o                         
   0  14  10          0.18         -6.01         6.01 o                         
   1  14  10          0.00         -5.78         5.78 o                         
   2  14  10          2.89         -6.37         6.37 o                         
   3  14  10         13.28         24.43         7.28 o                         
   4  14  10          8.76         21.84         8.02 o                         
  -5  15  10          3.63          6.04         7.66 o                         
  -4  15  10          0.01         -1.23         6.37 o                         
  -3  15  10          2.89         -6.35         6.35 o                         
  -2  15  10         25.11         20.60         7.54 o                         
  -1  15  10         15.18          9.89         9.21 o                         
   0  15  10         23.72         10.66         6.98 o                         
   1  15  10         58.64         75.51        11.37 o                         
   2  15  10          0.00         -5.40         5.40 o                         
   3  15  10         27.60         55.17        11.83 o                         
  -4  16  10          2.77          9.16        15.70 o                         
  -3  16  10         33.52         26.82        16.35 o                         
  -2  16  10         12.67         -1.06        12.12 o                         
  -1  16  10          2.26         -9.95         9.95 o                         
   0  16  10          5.15          4.03         7.40 o                         
   1  16  10          1.28         -6.29        12.49 o                         
 -11   0  11          0.04         13.41        11.77 o                         
  -9   0  11          8.86         22.24        14.39 o                         
  -7   0  11         33.18         21.91        15.27 o                         
  -5   0  11        173.52        193.75        24.15 o                         
  -3   0  11        243.38        273.24        12.68 o                         
  -1   0  11          7.22         -1.23         4.19 o                         
   1   0  11         44.58         32.33         7.07 o                         
   3   0  11          9.19         11.98        13.36 o                         
   5   0  11         11.70         24.82         9.16 o                         
   7   0  11          0.01          4.52        14.06 o                         
 -11   1  11          0.45          6.11         7.59 o                         
 -10   1  11         11.37         26.00        11.07 o                         
  -9   1  11         38.93         55.59        38.54 o                         
  -8   1  11          0.15         -1.36        24.76 o                         
  -7   1  11        194.94        196.21         9.92 o                         
  -6   1  11          0.02         -1.79         4.01 o                         
  -5   1  11          9.67          8.19         6.36 o                         
  -4   1  11          0.81         -6.21         7.92 o                         
  -3   1  11        294.28        336.39        12.54 o                         
  -2   1  11        187.84        193.86         8.01 o                         
  -1   1  11         26.66         13.78         3.89 o                         
   0   1  11         37.98         27.09         5.85 o                         
   1   1  11         23.96         23.83         6.13 o                         
   2   1  11         13.63         17.69         4.91 o                         
   3   1  11         43.79         38.11         7.58 o                         
   4   1  11          8.21          1.97         5.45 o                         
   5   1  11          5.57          6.36         6.61 o                         
   6   1  11          1.21          2.66         5.66 o                         
   7   1  11          1.06          7.38         8.46 o                         
 -11   2  11         28.03         41.87        16.03 o                         
 -10   2  11          3.61          4.52        37.87 o                         
  -9   2  11          0.07          5.66         6.83 o                         
  -8   2  11         90.59        105.53         9.79 o                         
  -7   2  11          1.61         -2.64         9.91 o                         
  -6   2  11          1.52         -1.54         5.29 o                         
  -5   2  11          6.44         -0.08        10.84 o                         
  -4   2  11          0.00          1.03         4.20 o                         
  -3   2  11         78.94         80.41         6.86 o                         
  -2   2  11         97.31        101.92         6.03 o                         
  -1   2  11         38.78         33.86         4.22 o                         
   0   2  11         20.44         26.91         4.60 o                         
   1   2  11         65.52         54.99         6.37 o                         
   2   2  11        119.40        112.21         7.01 o                         
   3   2  11         11.93          2.76         4.78 o                         
   4   2  11         34.08         35.14        13.24 o                         
   5   2  11          0.23          1.41         5.82 o                         
   6   2  11         59.72         70.28        13.87 o                         
   7   2  11          1.88         -7.72         8.83 o                         
 -11   3  11         53.54         38.60        16.03 o                         
 -10   3  11         23.09         22.67        46.93 o                         
  -9   3  11          2.99         -0.82         6.24 o                         
  -8   3  11          5.21          9.92         5.52 o                         
  -7   3  11         34.99         30.90        17.56 o                         
  -6   3  11          3.99          6.90        10.89 o                         
  -5   3  11          0.91          2.32         7.07 o                         
  -4   3  11          1.97         -4.38         5.41 o                         
  -3   3  11         82.43         91.58         7.19 o                         
  -2   3  11         31.15         26.45         4.29 o                         
  -1   3  11        167.62        170.04        10.54 o                         
   0   3  11          3.25          1.28         3.60 o                         
   1   3  11          0.07         -1.10         4.39 o                         
   2   3  11         71.09         74.79         7.34 o                         
   3   3  11          7.30          4.97         4.25 o                         
   4   3  11          0.84          0.15         7.90 o                         
   5   3  11          0.06         -4.78         4.78 o                         
   6   3  11          5.37          4.09         7.05 o                         
   7   3  11         53.46         63.71        17.00 o                         
 -10   4  11          9.07          2.56        25.12 o                         
  -9   4  11          0.92         17.66        12.10 o                         
  -8   4  11          1.46         -6.54         8.83 o                         
  -7   4  11          0.33         -4.12         4.12 o                         
  -6   4  11          1.02          7.91         9.84 o                         
  -5   4  11        133.66        125.13         9.65 o                         
  -4   4  11         10.57          5.66        11.54 o                         
  -3   4  11         23.70         17.71         5.69 o                         
  -2   4  11         97.03         91.44         6.30 o                         
  -1   4  11          0.54         -1.56         3.73 o                         
   0   4  11         66.80         62.19         6.23 o                         
   1   4  11        106.89        112.64         7.91 o                         
   2   4  11          2.45          0.85         4.17 o                         
   3   4  11         38.95         30.68         9.09 o                         
   4   4  11         33.75         29.55         8.25 o                         
   5   4  11         64.68         76.45        11.03 o                         
   6   4  11          0.00          2.73         6.45 o                         
   7   4  11          0.19         -0.18         7.57 o                         
 -10   5  11          0.42         -4.12        34.35 o                         
  -9   5  11          3.86        -12.10        12.10 o                         
  -8   5  11          8.65          7.58        19.06 o                         
  -7   5  11          0.03         -0.60        20.21 o                         
  -6   5  11         24.92         30.62         7.74 o                         
  -5   5  11          3.34         -4.12        12.64 o                         
  -4   5  11          0.53         -1.79        10.84 o                         
  -3   5  11         12.58         10.40         5.23 o                         
  -2   5  11          0.02         -4.08         4.08 o                         
  -1   5  11          3.70          0.18         3.80 o                         
   0   5  11         15.66         11.05         4.08 o                         
   1   5  11         15.18         18.41         5.38 o                         
   2   5  11         79.46         82.49        11.02 o                         
   3   5  11         34.19         26.67         5.48 o                         
   4   5  11         15.88         14.01         6.35 o                         
   5   5  11          0.00         -5.11         5.11 o                         
   6   5  11         13.36          0.84         8.12 o                         
   7   5  11          0.49         -8.30         8.92 o                         
 -10   6  11          2.26         -9.57        39.72 o                         
  -9   6  11          3.42          3.45         9.04 o                         
  -8   6  11          1.71          8.41         5.91 o                         
  -7   6  11         17.00         13.11         5.84 o                         
  -6   6  11         45.31         44.36        10.53 o                         
  -5   6  11         33.01         32.73        11.18 o                         
  -4   6  11        100.40        111.62         9.66 o                         
  -3   6  11          0.01         -6.46        14.42 o                         
  -2   6  11         52.97         55.07         6.49 o                         
  -1   6  11          2.19          2.82         4.60 o                         
   0   6  11         10.82          5.44         4.19 o                         
   1   6  11         10.47          1.10         4.54 o                         
   2   6  11          0.03          1.65         3.91 o                         
   3   6  11          3.46         -2.99         4.39 o                         
   4   6  11          2.34         -5.37         5.49 o                         
   5   6  11         21.96         17.47         7.05 o                         
   6   6  11         24.16         25.09         6.48 o                         
   7   6  11          0.70         -2.46         8.36 o                         
 -10   7  11          3.84        -27.62        82.59 o                         
  -9   7  11          1.25        -11.28        11.28 o                         
  -8   7  11          1.43         -1.24        24.83 o                         
  -7   7  11          0.07          0.66         4.97 o                         
  -6   7  11         46.05         33.73        16.38 o                         
  -5   7  11         20.99         12.31        26.63 o                         
  -4   7  11         11.05         12.04        10.87 o                         
  -3   7  11         15.44         11.74        15.92 o                         
  -2   7  11          2.87          1.25        10.01 o                         
  -1   7  11         65.47         76.14         7.52 o                         
   0   7  11          0.05         -3.69         4.45 o                         
   1   7  11          8.01          2.19         4.03 o                         
   2   7  11          0.23         -4.20         4.20 o                         
   3   7  11          8.54          6.09         5.72 o                         
   4   7  11          1.79         -4.29         5.81 o                         
   5   7  11          9.49         -0.11         6.63 o                         
   6   7  11          0.77          6.70         8.29 o                         
   7   7  11          0.84        -12.71        12.71 o                         
  -9   8  11          1.86        -11.54        31.28 o                         
  -8   8  11          2.11          3.25         5.08 o                         
  -7   8  11          5.71          9.62         6.44 o                         
  -6   8  11         12.43          3.44        17.23 o                         
  -5   8  11         10.18          5.06        20.21 o                         
  -4   8  11         95.85        107.99        11.46 o                         
  -3   8  11         69.28         82.96        10.71 o                         
  -2   8  11         44.42         34.31         9.06 o                         
  -1   8  11         48.22         61.96         7.65 o                         
   0   8  11         11.05         12.67         5.63 o                         
   1   8  11         20.39         14.32         5.51 o                         
   2   8  11         10.12         -4.47         4.86 o                         
   3   8  11          5.45          0.67         5.35 o                         
   4   8  11         14.96          6.65         7.74 o                         
   5   8  11          0.02          3.66         6.13 o                         
   6   8  11          2.76          9.18         7.78 o                         
  -9   9  11         20.95         -0.54        57.24 o                         
  -8   9  11          0.14          3.71         5.20 o                         
  -7   9  11          6.92         10.05         6.18 o                         
  -6   9  11          2.41         -6.57         6.57 o                         
  -5   9  11         65.00         63.53        19.41 o                         
  -4   9  11         51.81         82.60        20.82 o                         
  -3   9  11         14.70          5.04        17.29 o                         
  -2   9  11         13.32         10.61        18.46 o                         
  -1   9  11          0.46         -6.92         9.59 o                         
   0   9  11         11.06         18.75         7.14 o                         
   1   9  11         20.03          3.91         5.50 o                         
   2   9  11         29.09         29.67         6.41 o                         
   3   9  11          7.59          3.71         5.57 o                         
   4   9  11          9.27          1.24         7.64 o                         
   5   9  11          9.58          8.58         8.92 o                         
   6   9  11          0.12          2.66         8.76 o                         
  -8  10  11          8.97          4.94         5.77 o                         
  -7  10  11          3.86         -1.39         6.87 o                         
  -6  10  11         49.32         43.97        19.61 o                         
  -5  10  11          3.49          7.64        14.61 o                         
  -4  10  11          5.15         -5.09        21.63 o                         
  -3  10  11          2.37          0.16         6.73 o                         
  -2  10  11         22.42         27.30        17.28 o                         
  -1  10  11         48.63         45.98         9.00 o                         
   0  10  11         21.98         13.72         5.95 o                         
   1  10  11         11.54         11.07         5.61 o                         
   2  10  11          1.60         -4.56         4.56 o                         
   3  10  11          8.63          7.75         6.27 o                         
   4  10  11         40.46         58.98        12.65 o                         
   5  10  11          2.25         12.73        14.56 o                         
  -8  11  11          8.14          8.80         8.11 o                         
  -7  11  11          6.39          5.74         6.61 o                         
  -6  11  11          0.37         -5.04         5.04 o                         
  -5  11  11          7.32          0.00         6.00 o                         
  -4  11  11          3.99          5.05         6.30 o                         
  -3  11  11          2.44         -4.64         4.64 o                         
  -2  11  11          2.03         -9.57        14.24 o                         
  -1  11  11          6.58          5.75        10.41 o                         
   0  11  11          0.17         -1.47         4.91 o                         
   1  11  11          2.15         -2.25         6.12 o                         
   2  11  11         32.26         35.47         7.01 o                         
   3  11  11          3.06         -5.40         5.40 o                         
   4  11  11         14.75         19.61        11.77 o                         
   5  11  11         11.11         15.57         8.75 o                         
  -7  12  11          0.44         -5.40         6.14 o                         
  -6  12  11         13.37          5.91        19.62 o                         
  -5  12  11         46.73         46.63        17.87 o                         
  -4  12  11          0.92          0.84         6.83 o                         
  -3  12  11          7.33         -3.59        16.94 o                         
  -2  12  11          6.66          8.35         9.39 o                         
  -1  12  11          0.73         -6.09         6.09 o                         
   0  12  11          0.01         -5.73        10.52 o                         
   1  12  11          0.04         -1.35         5.98 o                         
   2  12  11          8.39          8.95         7.09 o                         
   3  12  11          0.97         -5.70         5.70 o                         
   4  12  11          0.34         -6.70         6.70 o                         
  -6  13  11          8.78          2.84         7.00 o                         
  -5  13  11         17.30         12.55        17.62 o                         
  -4  13  11          0.00         -0.51         7.51 o                         
  -3  13  11          0.66         -5.67         5.67 o                         
  -2  13  11         14.69          4.83        15.40 o                         
  -1  13  11          2.32         -0.92         8.65 o                         
   0  13  11         14.09         -5.87         6.48 o                         
   1  13  11          2.13         -5.07         7.12 o                         
   2  13  11          1.76         -6.01         6.01 o                         
   3  13  11          3.31          6.34         6.89 o                         
  -5  14  11          1.60          0.37         9.18 o                         
  -4  14  11          0.16          7.47         7.91 o                         
  -3  14  11          0.21         -6.36         6.73 o                         
  -2  14  11          0.10         -6.96         6.96 o                         
  -1  14  11          0.00        -13.07        13.07 o                         
   0  14  11          3.55          5.29        13.25 o                         
   1  14  11         20.23          8.57         7.79 o                         
   2  14  11          3.91          0.53         6.74 o                         
  -3  15  11          5.64          7.20        11.12 o                         
  -1  15  11         34.81         19.97        22.59 o                         
   0  15  11          7.80         10.67        13.41 o                         
 -10   0  12          4.90         26.17        16.03 o                         
  -8   0  12          7.59          0.98        12.10 o                         
  -6   0  12         11.54         10.64        29.25 o                         
  -4   0  12         72.59         88.12        17.63 o                         
  -2   0  12        364.90        433.12        21.78 o                         
   0   0  12          0.40          6.86         7.49 o                         
   2   0  12          2.63          2.47         8.22 o                         
   4   0  12          2.04          4.24        10.48 o                         
   6   0  12          0.08         -7.64         9.51 o                         
 -10   1  12          0.98         -9.24         9.24 o                         
  -9   1  12          3.70          7.96         7.12 o                         
  -8   1  12         55.15         57.59        25.83 o                         
  -7   1  12          0.02          4.31         4.39 o                         
  -6   1  12          1.93         10.14         5.17 o                         
  -5   1  12         19.88         21.58        15.04 o                         
  -4   1  12          1.83         -1.87        10.13 o                         
  -3   1  12         24.02         20.81         6.57 o                         
  -2   1  12          3.80          7.93         4.80 o                         
  -1   1  12        159.09        172.68         8.86 o                         
   0   1  12         44.89         51.97         6.52 o                         
   1   1  12         14.17         13.41         4.31 o                         
   2   1  12          5.76          6.35         6.64 o                         
   3   1  12          1.09         -4.58         5.55 o                         
   4   1  12         24.78         20.36         9.64 o                         
   5   1  12          5.46          1.30         7.88 o                         
   6   1  12          9.30          9.06        10.70 o                         
   7   1  12          8.00         16.26        13.44 o                         
 -10   2  12          7.39         16.88        10.13 o                         
  -9   2  12          0.49         12.74         8.88 o                         
  -8   2  12          2.76          2.94         6.24 o                         
  -7   2  12          1.69          4.63         4.86 o                         
  -6   2  12         71.44         77.10        15.29 o                         
  -5   2  12          1.81          2.62         4.04 o                         
  -4   2  12         13.92          7.99         7.41 o                         
  -3   2  12          3.32         -0.20         4.94 o                         
  -2   2  12         49.93         45.55         6.28 o                         
  -1   2  12         49.19         54.34         7.21 o                         
   0   2  12         54.59         50.10         7.73 o                         
   1   2  12          7.99          5.11         6.15 o                         
   2   2  12          3.46          1.69         7.88 o                         
   3   2  12          0.38         -7.90         8.75 o                         
   4   2  12          0.53          6.07         6.71 o                         
   5   2  12          0.42         -3.83         7.46 o                         
   6   2  12          0.97         11.41         7.38 o                         
   7   2  12         34.05         -8.50        27.15 o                         
 -10   3  12          0.22        -15.78        86.84 o                         
  -9   3  12          5.53          5.13        10.14 o                         
  -8   3  12          7.07          8.31         7.49 o                         
  -7   3  12          0.88          3.83         4.42 o                         
  -6   3  12         33.72         28.78        11.10 o                         
  -5   3  12         14.73         14.61        13.25 o                         
  -4   3  12          1.95         -1.52         4.34 o                         
  -3   3  12          1.32          6.17         4.20 o                         
  -2   3  12         64.94         61.57         6.41 o                         
  -1   3  12          1.62          5.39         4.52 o                         
   0   3  12          0.12          1.13         4.74 o                         
   1   3  12          0.20         -2.47         3.80 o                         
   2   3  12         28.65         30.65        10.70 o                         
   3   3  12          2.90          4.18         9.79 o                         
   4   3  12          0.37         -7.40         7.40 o                         
   5   3  12          0.78          1.88         6.34 o                         
   6   3  12         14.42         21.83         9.89 o                         
   7   3  12          0.21        -19.95        24.20 o                         
  -9   4  12          1.38          5.56         7.77 o                         
  -8   4  12          8.45          4.54         6.22 o                         
  -7   4  12          0.93          4.46         5.25 o                         
  -6   4  12         39.06         33.31        23.29 o                         
  -5   4  12        127.12        157.05        10.01 o                         
  -4   4  12         12.33          8.43        12.59 o                         
  -3   4  12         13.89         13.06         5.17 o                         
  -2   4  12          9.11          2.95         5.76 o                         
  -1   4  12          0.77         -2.92         3.57 o                         
   0   4  12          2.95         -3.19         3.57 o                         
   1   4  12         18.13         17.36         5.11 o                         
   2   4  12         44.89         46.35         8.01 o                         
   3   4  12         52.78         56.63        13.55 o                         
   4   4  12          2.35          1.61        10.93 o                         
   5   4  12          6.09         11.86        10.44 o                         
   6   4  12          0.27          7.37         6.52 o                         
  -9   5  12          1.26         -0.33        11.12 o                         
  -8   5  12          0.38         -8.50         8.50 o                         
  -7   5  12          2.47         -0.42         5.20 o                         
  -6   5  12         24.71         19.01        25.40 o                         
  -5   5  12          4.01          0.15         5.96 o                         
  -4   5  12         76.61         73.87        13.11 o                         
  -3   5  12          0.22         -2.82         4.15 o                         
  -2   5  12         64.09         76.23         9.06 o                         
  -1   5  12          0.01         -3.81         3.81 o                         
   0   5  12          0.29         -4.90         4.90 o                         
   1   5  12         27.28         25.03         6.29 o                         
   2   5  12         83.91         89.48        10.52 o                         
   3   5  12          1.81         -2.77         7.68 o                         
   4   5  12          0.56          9.13        10.48 o                         
   5   5  12          9.61          7.64         6.72 o                         
   6   5  12          1.40         -7.14         7.14 o                         
  -9   6  12         21.03         -3.01       102.70 o                         
  -8   6  12          4.95         11.07         7.37 o                         
  -7   6  12         13.49         13.54         6.84 o                         
  -6   6  12         38.60         32.26        30.56 o                         
  -5   6  12          2.55         -1.77        21.90 o                         
  -4   6  12         94.33        111.66         9.91 o                         
  -3   6  12          2.85          1.54         5.53 o                         
  -2   6  12         24.21         32.90         8.87 o                         
  -1   6  12         89.67        102.52         7.95 o                         
   0   6  12          2.52         -2.30         4.02 o                         
   1   6  12         10.29         -0.58         5.57 o                         
   2   6  12          3.77          3.79         5.31 o                         
   3   6  12         15.76          8.08         9.00 o                         
   4   6  12          6.55         10.52         9.53 o                         
   5   6  12          6.20          0.97         6.47 o                         
   6   6  12          9.84          8.56         9.84 o                         
  -9   7  12          0.02          2.62        12.10 o                         
  -8   7  12          4.40         19.11         9.20 o                         
  -7   7  12          0.81          0.37         9.01 o                         
  -6   7  12         19.65         19.84        34.79 o                         
  -5   7  12         17.76          9.13        16.05 o                         
  -4   7  12         30.53         24.66        21.25 o                         
  -3   7  12          2.09         -1.93        16.76 o                         
  -2   7  12         63.22         72.75        10.68 o                         
  -1   7  12          1.87          2.26         9.07 o                         
   0   7  12         18.28         16.71         7.19 o                         
   1   7  12          1.28         -5.96         5.96 o                         
   2   7  12          1.01         -4.62         4.62 o                         
   3   7  12          0.01         -5.96         5.96 o                         
   4   7  12          0.00         -1.31         7.51 o                         
   5   7  12          2.42         -4.53         7.40 o                         
   6   7  12          0.58         -9.75        13.41 o                         
  -8   8  12         19.99         24.14         9.22 o                         
  -7   8  12          3.57          6.91         6.85 o                         
  -6   8  12          1.36          1.31         6.75 o                         
  -5   8  12          1.58         -3.47         6.43 o                         
  -4   8  12          0.64          4.17         7.43 o                         
  -3   8  12          0.00        -10.57        15.91 o                         
  -2   8  12          9.40          4.50        14.82 o                         
  -1   8  12          6.52         10.55         9.25 o                         
   0   8  12         11.15         10.90         5.59 o                         
   1   8  12          8.61          4.09         5.60 o                         
   2   8  12          6.69         -2.50         7.85 o                         
   3   8  12          0.68         -6.85         8.03 o                         
   4   8  12         40.35         48.25        15.63 o                         
   5   8  12          2.39          1.31         7.03 o                         
  -8   9  12          6.89         15.67        10.05 o                         
  -7   9  12          8.01          0.38         5.50 o                         
  -6   9  12          0.03         -1.46         6.76 o                         
  -5   9  12          1.45          3.43         7.52 o                         
  -4   9  12          5.36         -4.15         7.45 o                         
  -3   9  12          0.00         -4.88         6.56 o                         
  -2   9  12         35.66         46.08        11.06 o                         
  -1   9  12          5.75         -2.98        18.22 o                         
   0   9  12         43.22         45.57        12.07 o                         
   1   9  12          2.17         -5.06         5.06 o                         
   2   9  12          3.42         -5.97         7.94 o                         
   3   9  12          2.98         -1.81         6.91 o                         
   4   9  12         12.59         18.43        12.52 o                         
   5   9  12          5.39         10.64         8.09 o                         
  -7  10  12          0.54         -2.49         6.36 o                         
  -6  10  12          0.98         -0.68         6.05 o                         
  -5  10  12         18.88          8.79         7.12 o                         
  -4  10  12          2.27         -3.59         7.59 o                         
  -3  10  12          9.75         18.96         7.73 o                         
  -2  10  12          0.99         -8.65        16.48 o                         
  -1  10  12          0.05         -7.17        15.15 o                         
   0  10  12          0.33         -5.97         6.41 o                         
   1  10  12         13.26         -0.83         5.51 o                         
   2  10  12          0.22         -9.61         9.61 o                         
   3  10  12         33.24         35.51        15.65 o                         
   4  10  12         14.69         14.31         8.63 o                         
  -7  11  12          9.06         10.99         8.16 o                         
  -6  11  12          1.93         -3.98         7.09 o                         
  -5  11  12         23.74         38.84         8.88 o                         
  -4  11  12          3.11         -2.88         6.37 o                         
  -3  11  12          0.95         -5.54         5.54 o                         
  -2  11  12          0.52         -7.27         8.03 o                         
  -1  11  12          0.24        -14.36        14.36 o                         
   0  11  12          0.82         -9.16         9.75 o                         
   1  11  12          0.45         -6.10         6.10 o                         
   2  11  12          6.20          0.92         7.04 o                         
   3  11  12          3.44          4.22         7.02 o                         
  -6  12  12         27.10         28.50        10.25 o                         
  -5  12  12         12.40         13.19         8.81 o                         
  -4  12  12         12.64         11.06         8.11 o                         
  -3  12  12          8.91         -4.48         6.53 o                         
  -2  12  12         10.85         20.32         8.51 o                         
  -1  12  12         15.20         20.56        16.15 o                         
   0  12  12          7.65         -6.41        14.12 o                         
   1  12  12          1.78         -5.73         5.73 o                         
   2  12  12          0.82         -6.83         6.83 o                         
   3  12  12          1.65         -4.43        12.29 o                         
  -5  13  12          0.56          0.33        15.70 o                         
  -4  13  12          2.57          4.75         8.42 o                         
  -3  13  12          0.18         -0.02         7.69 o                         
  -2  13  12         25.56         36.67         8.77 o                         
  -1  13  12          0.84         -6.84         9.09 o                         
   0  13  12          3.77        -13.65        16.13 o                         
   1  13  12          0.00          1.05         6.34 o                         
  -9   0  13         26.12         31.73        17.66 o                         
  -7   0  13          5.47         11.92         7.56 o                         
  -5   0  13          5.57          0.31        10.96 o                         
  -3   0  13         89.80         94.22        13.52 o                         
  -1   0  13          0.01          5.65        17.51 o                         
   1   0  13          1.39         -1.58        12.11 o                         
   3   0  13         95.69         92.91        19.74 o                         
   5   0  13          3.34         24.08        11.92 o                         
  -9   1  13          2.25          8.43         9.19 o                         
  -8   1  13          0.65          4.91         8.35 o                         
  -7   1  13         21.06         26.61         6.13 o                         
  -6   1  13          1.28          3.53         5.34 o                         
  -5   1  13         10.86         10.66         6.15 o                         
  -4   1  13         10.33          0.18         8.59 o                         
  -3   1  13          7.99          5.57         6.27 o                         
  -2   1  13         92.69        101.64         9.55 o                         
  -1   1  13         11.21         14.74         7.54 o                         
   0   1  13         26.18         20.68         8.65 o                         
   1   1  13         13.70          7.26         5.55 o                         
   2   1  13          0.52          2.51        12.08 o                         
   3   1  13          3.32         17.18         7.97 o                         
   4   1  13          5.38         -3.07         8.35 o                         
   5   1  13          7.93          0.23        10.60 o                         
   6   1  13          3.15         10.18        12.55 o                         
  -9   2  13          0.87         -9.16         9.81 o                         
  -8   2  13          2.72         13.04         9.98 o                         
  -7   2  13         19.21         30.48         6.33 o                         
  -6   2  13          3.02          7.77         5.34 o                         
  -5   2  13          0.07          1.54         4.98 o                         
  -4   2  13          3.08         -2.13         5.22 o                         
  -3   2  13          1.97         -2.64         5.90 o                         
  -2   2  13          0.16          3.31         8.05 o                         
  -1   2  13         18.48         14.02         9.37 o                         
   0   2  13          9.14         -3.22         5.15 o                         
   1   2  13         28.55         25.67        10.46 o                         
   2   2  13          1.93          4.18        14.52 o                         
   3   2  13          2.90         -7.39         9.80 o                         
   4   2  13          0.04         -1.31        17.33 o                         
   5   2  13          3.11         -4.43         8.97 o                         
  -8   3  13          4.02          6.15         8.06 o                         
  -7   3  13          2.66          8.83         7.18 o                         
  -6   3  13          6.15          9.62         5.63 o                         
  -5   3  13         43.59         59.56        21.81 o                         
  -4   3  13         38.17         47.84        14.76 o                         
  -3   3  13          2.66          5.42        12.13 o                         
  -2   3  13        101.24        101.95         9.94 o                         
  -1   3  13          1.46          0.01         4.75 o                         
   0   3  13          2.59         -0.96         4.53 o                         
   1   3  13         25.19         15.78        10.80 o                         
   2   3  13          0.34         -2.25        10.99 o                         
   3   3  13          0.03          5.73        19.04 o                         
   4   3  13         27.02         14.81        10.56 o                         
   5   3  13          0.19         -4.82         9.52 o                         
  -8   4  13          3.05          5.45        11.77 o                         
  -7   4  13          0.67          8.74         5.31 o                         
  -6   4  13         10.56         20.01         7.72 o                         
  -5   4  13          2.71          2.53         5.86 o                         
  -4   4  13         15.04         10.92        10.44 o                         
  -3   4  13          1.14         -3.24         7.34 o                         
  -2   4  13         10.62          9.95        11.01 o                         
  -1   4  13          6.97          0.22         5.54 o                         
   0   4  13         14.13          8.89         6.03 o                         
   1   4  13         29.77         39.79        12.22 o                         
   2   4  13          7.67          5.07         8.84 o                         
   3   4  13         11.52         10.01        17.47 o                         
   5   4  13          4.40         -5.60         7.70 o                         
  -8   5  13          0.01         -5.98         6.82 o                         
  -7   5  13          0.61         -0.96         6.19 o                         
  -6   5  13         11.28         16.18         6.61 o                         
  -5   5  13         18.67         20.09         6.83 o                         
  -4   5  13          6.72         14.13        18.36 o                         
  -3   5  13         11.79          5.85         9.51 o                         
  -2   5  13          6.37         13.53         7.18 o                         
  -1   5  13         81.54        100.93        10.06 o                         
   0   5  13         52.42         62.97         6.65 o                         
   1   5  13          3.06          4.03         6.18 o                         
   2   5  13          1.98          6.23         7.34 o                         
   3   5  13          5.00          4.19        12.47 o                         
   4   5  13          0.88          5.62         8.09 o                         
   5   5  13          5.44         23.22        19.62 o                         
  -8   6  13          6.76         11.77        14.06 o                         
  -7   6  13          0.30          5.43         6.46 o                         
  -6   6  13          9.21         28.20         8.04 o                         
  -5   6  13          0.77          4.83         7.04 o                         
  -4   6  13          0.51         -3.30        17.84 o                         
  -3   6  13          4.26          1.53        13.03 o                         
  -2   6  13         51.28         47.77         7.91 o                         
  -1   6  13         34.35         35.49         7.71 o                         
   0   6  13         72.57         93.88        10.74 o                         
   1   6  13          0.78          3.95         7.93 o                         
   2   6  13          1.44         -1.52         8.64 o                         
   3   6  13          0.68          7.27        10.07 o                         
   4   6  13          2.60         11.39        17.72 o                         
   5   6  13          4.60         10.85         9.44 o                         
  -8   7  13          0.42         -2.94         9.48 o                         
  -7   7  13          9.12          7.51         6.93 o                         
  -6   7  13         27.95         33.59         8.49 o                         
  -5   7  13         12.23         11.29         7.30 o                         
  -4   7  13         83.90         93.85        21.86 o                         
  -3   7  13         25.68         24.84        18.84 o                         
  -2   7  13          0.14         -4.48        13.07 o                         
  -1   7  13          0.77         -0.27         6.25 o                         
   0   7  13         25.08         26.12         7.63 o                         
   1   7  13          0.59         -5.92         6.22 o                         
   2   7  13          1.77         -1.20         6.27 o                         
   3   7  13          1.96         -9.22         9.22 o                         
   4   7  13          0.15         -6.78        14.41 o                         
  -7   8  13         21.85         21.80         9.28 o                         
  -6   8  13          8.81          7.62         7.16 o                         
  -5   8  13          0.67         -0.04         6.73 o                         
  -4   8  13          3.66         -1.46        22.47 o                         
  -3   8  13         27.63         20.60        19.92 o                         
  -2   8  13          0.62          1.72        21.55 o                         
  -1   8  13          1.44          3.90         9.39 o                         
   0   8  13          0.87         -5.56         8.41 o                         
   1   8  13          6.11          6.14         8.14 o                         
   2   8  13          2.88         -1.52         9.13 o                         
   3   8  13          0.17          2.63        11.35 o                         
   4   8  13          2.13         -1.75         7.28 o                         
  -7   9  13          3.78         12.10        13.08 o                         
  -6   9  13          9.40         10.32         7.73 o                         
  -5   9  13         10.12         15.46         8.31 o                         
  -4   9  13          6.87          0.09        21.20 o                         
  -3   9  13          3.53         10.40         9.47 o                         
  -2   9  13          0.03         -3.85        12.39 o                         
  -1   9  13          3.01        -10.83        20.68 o                         
   0   9  13          3.21          4.21         9.13 o                         
   1   9  13         14.66          4.06         7.93 o                         
   2   9  13         21.06         27.16         9.00 o                         
   3   9  13          4.31         -6.54         8.24 o                         
  -6  10  13          7.04         14.51         9.06 o                         
  -5  10  13         12.81          5.30        12.32 o                         
  -4  10  13          3.42          5.15         8.07 o                         
  -3  10  13          3.10          0.11         8.86 o                         
  -2  10  13          4.81         13.88         8.30 o                         
  -1  10  13          9.47         -2.19        13.36 o                         
   0  10  13          0.01         -3.68         8.17 o                         
   1  10  13          3.11          5.79         6.78 o                         
   2  10  13          1.14         -4.20         5.83 o                         
  -5  11  13          3.86          4.71         9.20 o                         
  -4  11  13          1.84          0.02         7.23 o                         
  -3  11  13          3.61         -5.98         9.73 o                         
  -2  11  13          3.09         -4.55        19.02 o                         
  -1  11  13          0.01         -1.15        22.75 o                         
   0  11  13          0.01          2.18         9.04 o                         
   1  11  13          0.00          3.26         9.06 o                         
  -3  12  13          7.40          1.31        13.08 o                         
  -2  12  13          0.02         -8.71         8.71 o                         
  -1  12  13          3.24        -16.68        16.68 o                         
  -6   0  14         11.23         13.20         8.15 o                         
  -4   0  14         18.81         24.23         9.81 o                         
  -2   0  14          0.69         13.96         8.42 o                         
   0   0  14          0.03         34.95        52.82 o                         
   4   0  14          1.23         -7.46        20.11 o                         
  -7   1  14          5.47          5.55         5.45 o                         
  -6   1  14          6.69         18.42         6.28 o                         
  -5   1  14          0.72         -1.34         5.41 o                         
  -4   1  14          0.04         -2.10         9.66 o                         
  -3   1  14          1.57         -3.55         6.07 o                         
  -2   1  14          0.97          0.43         5.25 o                         
  -1   1  14          0.28          0.07         8.35 o                         
   0   1  14          0.47         -2.21        14.53 o                         
   1   1  14          3.00          4.41        14.43 o                         
   4   1  14          2.18         13.46         7.68 o                         
  -7   2  14          9.94         29.79         7.08 o                         
  -6   2  14         11.26         21.30         6.74 o                         
  -5   2  14         19.94         24.74         7.10 o                         
  -4   2  14         29.50         28.54         8.95 o                         
  -3   2  14          3.88         -3.01         6.84 o                         
  -2   2  14          1.20          6.49         5.25 o                         
  -1   2  14          4.81         -2.98         8.92 o                         
   0   2  14          0.03         -0.09         8.04 o                         
   1   2  14          0.04         13.86        10.70 o                         
   2   2  14          2.96         35.00        13.52 o                         
   3   2  14          9.34          1.69        15.30 o                         
   4   2  14         15.33         26.64        18.96 o                         
  -7   3  14          1.01          8.67         5.91 o                         
  -6   3  14         14.09         27.59         7.14 o                         
  -5   3  14          5.96         11.41         6.49 o                         
  -4   3  14          0.85          7.52        12.49 o                         
  -3   3  14          4.70          7.08        14.16 o                         
  -2   3  14          0.01         -0.49         5.63 o                         
  -1   3  14         14.62          0.79         9.61 o                         
   0   3  14          0.48          3.40         7.59 o                         
   1   3  14          0.23         10.88        12.21 o                         
   2   3  14         80.06        106.82        12.37 o                         
   3   3  14          5.24         49.71        20.28 o                         
  -7   4  14         10.44         15.16         6.18 o                         
  -6   4  14          0.75          4.57         5.76 o                         
  -5   4  14         12.54         22.90         8.76 o                         
  -4   4  14         37.34         37.04        19.07 o                         
  -3   4  14         10.82         10.59         9.41 o                         
  -2   4  14          3.57          6.80        11.58 o                         
  -1   4  14          0.06         -1.82         6.19 o                         
   0   4  14         93.20         91.80        21.68 o                         
   1   4  14          9.12         19.28         9.03 o                         
   2   4  14         11.78         45.60        19.59 o                         
   4   4  14          0.64          1.27         7.56 o                         
  -7   5  14          0.31          7.00         9.14 o                         
  -6   5  14          4.08          0.99         7.90 o                         
  -5   5  14         19.81         23.78         7.15 o                         
  -4   5  14          1.87          9.53         7.10 o                         
  -3   5  14          1.54         -0.98         8.47 o                         
  -2   5  14          0.00         -0.39        12.53 o                         
  -1   5  14         36.29         59.13        11.67 o                         
   0   5  14         29.58         37.16        13.88 o                         
   1   5  14          4.20          6.83         9.41 o                         
   2   5  14          1.74         18.75        13.06 o                         
   3   5  14          5.80         45.01        23.66 o                         
  -6   6  14          9.03          7.26         6.74 o                         
  -5   6  14          2.57          8.56         7.19 o                         
  -4   6  14         13.09         23.43        10.81 o                         
  -3   6  14          0.06          9.54         6.28 o                         
  -2   6  14          2.11          0.68        13.34 o                         
  -1   6  14         49.82         70.36         9.57 o                         
   0   6  14          6.63          4.20         9.35 o                         
   1   6  14          0.16         -9.03         9.03 o                         
   2   6  14          3.52         14.75         7.48 o                         
   3   6  14          0.17         -0.30         7.55 o                         
  -6   7  14          2.33          8.58         7.03 o                         
  -5   7  14          4.20         -0.28         5.85 o                         
  -4   7  14          3.56          6.36        10.29 o                         
  -3   7  14          4.68          5.83        15.54 o                         
  -2   7  14          0.06         -2.80         5.11 o                         
  -1   7  14         11.89         19.67         8.88 o                         
   0   7  14          4.83          2.43         8.33 o                         
   1   7  14          5.89         19.10        10.59 o                         
   2   7  14          6.91         10.62         9.83 o                         
  -5   8  14         15.00         12.24         9.20 o                         
  -4   8  14         25.75         28.60        11.45 o                         
  -3   8  14         35.61         43.78        22.18 o                         
  -2   8  14          9.04          9.72        12.63 o                         
  -1   8  14         33.40         41.75        10.40 o                         
   0   8  14          0.19         -6.36         8.87 o                         
   1   8  14          2.65         -7.09        10.12 o                         
   2   8  14          0.47         -3.28         9.62 o                         
  -4   9  14          2.99         -4.02         9.26 o                         
  -3   9  14          1.23         10.17         8.07 o                         
  -2   9  14          1.37        -12.97        14.54 o                         
  -1   9  14          1.29         -8.83        19.02 o                         
   0   9  14          5.19          7.65        10.99 o                         
   1   9  14          1.20        -13.74        13.74 o                         
  -2  10  14          0.24        -15.05        18.97 o                         
  -1  10  14         37.37         43.18        21.92 o                         
  -5   0  15          0.01         17.02        10.75 o                         
  -3   0  15         15.38         11.32         9.90 o                         
  -1   0  15          0.06          6.60        29.62 o                         
  -6   1  15         13.89         23.83         7.96 o                         
  -5   1  15          0.65          2.42         6.86 o                         
  -4   1  15          0.22          1.51         6.97 o                         
  -3   1  15          1.62          3.24         6.77 o                         
  -2   1  15          0.35         -5.09        10.81 o                         
  -1   1  15          2.64          3.59        10.73 o                         
  -6   2  15          3.37          8.39         7.27 o                         
  -5   2  15          1.63          8.18         6.85 o                         
  -4   2  15          5.35         -0.33        10.01 o                         
  -3   2  15         12.92          7.41         7.40 o                         
  -2   2  15          0.38         -1.56         6.37 o                         
  -1   2  15          0.84          9.12        10.85 o                         
   0   2  15          1.63          9.94        19.08 o                         
  -6   3  15          1.35          4.64         7.01 o                         
  -5   3  15         20.26         23.85         7.88 o                         
  -4   3  15         11.95         17.82        14.70 o                         
  -3   3  15          5.42          1.92         9.76 o                         
  -2   3  15          0.00          2.12         7.02 o                         
  -1   3  15          0.00          2.70         8.40 o                         
   0   3  15          4.50         -8.78         8.78 o                         
   1   3  15         13.44         26.71        12.48 o                         
   2   3  15         11.32         42.52        19.95 o                         
  -5   4  15          3.94          4.24         6.38 o                         
  -4   4  15         12.62         23.98         8.95 o                         
  -3   4  15         10.80         16.77        18.01 o                         
  -2   4  15          0.06          9.20         8.57 o                         
  -1   4  15          4.41         12.49        10.03 o                         
   0   4  15          3.30         -2.68        33.52 o                         
   1   4  15         20.34         43.48        43.40 o                         
  -5   5  15         21.17         31.15        11.94 o                         
  -4   5  15          2.30         -0.69         6.77 o                         
  -3   5  15         33.36         48.04        13.93 o                         
  -2   5  15         21.65         34.82         8.85 o                         
  -1   5  15          3.92          9.24        10.67 o                         
   0   5  15          4.01         -4.62        29.17 o                         
   1   5  15          1.66         73.59        48.08 o                         
  -4   6  15          2.41          4.35        10.34 o                         
  -3   6  15          0.07          9.28         7.71 o                         
  -2   6  15         14.39         28.47         9.39 o                         
  -1   6  15          1.31          4.09        13.10 o                         
   0   6  15          5.13          5.56        68.03 o                         
  -2   7  15          0.25          8.57        22.45 o                         
                                                                                
